# Supplementary material for: Tracking excited state decay mechanisms of pyrimidine nucleosides in real time
Source: Nat Commun. 2021 Dec 14;12:7285. doi: 10.1038/s41467-021-27535-7 (PMC8671501; doi:10.1038/s41467-021-27535-7)
Supplement: Supplementary file 3 — Source Data [file 41467_2021_27535_MOESM3_ESM.xlsx]

## Sheet: Figure 1c_exp
0	-250	-245	-240	-235	-230	-225	-220	-215	-210	-205	-200	-195	-190	-185	-180	-175	-170	-165	-160	-155	-150	-145	-140	-135	-130	-125	-120	-115	-110	-105	-100	-95	-90	-85	-80	-75	-70	-65	-60	-55	-50	-45	-40	-35	-30	-25	-20	-15	-10
295.21	3.13e-05	2.03e-05	5.66e-06	-3.19e-06	-4.3e-06	4.69e-06	1.09e-05	2.19e-05	3.1e-05	4.06e-05	4.65e-05	4.66e-05	4.31e-05	4.3e-05	3.35e-05	2.22e-05	-6.96e-09	-1.53e-05	-2.52e-05	-2.12e-05	-1.29e-05	-7.08e-06	-6.73e-06	-7.18e-06	-7.43e-06	-9.41e-06	-1.33e-05	-1.97e-05	-1.79e-05	-9.01e-06	1.17e-06	3.76e-06	6.95e-06	4.11e-06	-2.07e-05	-7.86e-05	-0.00014381	-0.00020318	-0.00024541	-0.00028912	-0.00033756	-0.00037029	-0.00035274	-0.00021349	5.68e-05	0.00043267	0.00082664	0.0011746	0.0014541
295.73	2.92e-05	1.9e-05	5.5e-06	-2.18e-06	-2.95e-06	5.74e-06	1.2e-05	2.3e-05	3.18e-05	4.07e-05	4.6e-05	4.58e-05	4.19e-05	4.11e-05	3.13e-05	2.01e-05	-8.96e-07	-1.49e-05	-2.39e-05	-2.01e-05	-1.26e-05	-7.51e-06	-7.33e-06	-7.93e-06	-8.58e-06	-1.09e-05	-1.46e-05	-2.04e-05	-1.85e-05	-1.03e-05	-7.21e-07	2.2e-06	6.02e-06	4.27e-06	-1.83e-05	-7.22e-05	-0.00013427	-0.00019284	-0.00023799	-0.00028647	-0.00033968	-0.00037549	-0.00035834	-0.00021999	4.75e-05	0.000418	0.00080823	0.0011568	0.0014409
296.24	2.69e-05	1.76e-05	5.43e-06	-9.94e-07	-1.34e-06	7.01e-06	1.33e-05	2.41e-05	3.25e-05	4.07e-05	4.52e-05	4.47e-05	4.04e-05	3.88e-05	2.88e-05	1.78e-05	-1.79e-06	-1.45e-05	-2.24e-05	-1.89e-05	-1.24e-05	-8e-06	-8.03e-06	-8.8e-06	-9.86e-06	-1.25e-05	-1.6e-05	-2.12e-05	-1.94e-05	-1.19e-05	-2.87e-06	4.55e-07	5.08e-06	4.63e-06	-1.54e-05	-6.49e-05	-0.00012351	-0.00018127	-0.0002298	-0.00028359	-0.00034197	-0.00038099	-0.00036433	-0.00022731	3.68e-05	0.00040133	0.00078766	0.001137	0.0014261
296.76	2.47e-05	1.63e-05	5.49e-06	3.42e-07	4.37e-07	8.43e-06	1.47e-05	2.52e-05	3.32e-05	4.05e-05	4.42e-05	4.33e-05	3.85e-05	3.63e-05	2.62e-05	1.55e-05	-2.66e-06	-1.41e-05	-2.1e-05	-1.77e-05	-1.22e-05	-8.57e-06	-8.79e-06	-9.73e-06	-1.12e-05	-1.41e-05	-1.76e-05	-2.22e-05	-2.03e-05	-1.36e-05	-5.11e-06	-1.3e-06	4.25e-06	5.21e-06	-1.22e-05	-5.71e-05	-0.0001122	-0.0001693	-0.00022143	-0.00028069	-0.00034427	-0.00038646	-0.00037036	-0.00023499	2.53e-05	0.00038373	0.00076632	0.0011166	0.0014106
297.27	2.07e-05	1.39e-05	5.58e-06	2.79e-06	3.67e-06	1.1e-05	1.71e-05	2.72e-05	3.43e-05	4.02e-05	4.22e-05	4.07e-05	3.51e-05	3.17e-05	2.14e-05	1.13e-05	-4.34e-06	-1.33e-05	-1.83e-05	-1.56e-05	-1.18e-05	-9.65e-06	-1.02e-05	-1.14e-05	-1.36e-05	-1.72e-05	-2.04e-05	-2.39e-05	-2.21e-05	-1.66e-05	-9.08e-06	-4.37e-06	2.81e-06	6.25e-06	-6.23e-06	-4.29e-05	-9.17e-05	-0.00014763	-0.00020626	-0.00027541	-0.00034856	-0.00039661	-0.00038159	-0.00024905	4.68e-06	0.00035197	0.00072764	0.0010794	0.0013821
297.79	1.69e-05	1.19e-05	6.08e-06	5.52e-06	7.23e-06	1.38e-05	1.98e-05	2.92e-05	3.51e-05	3.91e-05	3.95e-05	3.72e-05	3.1e-05	2.65e-05	1.63e-05	6.95e-06	-5.84e-06	-1.24e-05	-1.58e-05	-1.38e-05	-1.17e-05	-1.08e-05	-1.16e-05	-1.33e-05	-1.62e-05	-2.04e-05	-2.33e-05	-2.59e-05	-2.41e-05	-1.99e-05	-1.3e-05	-7.23e-06	1.72e-06	7.84e-06	6.31e-07	-2.78e-05	-7.04e-05	-0.00012558	-0.00019094	-0.00027037	-0.00035308	-0.00040675	-0.00039273	-0.00026356	-1.72e-05	0.00031874	0.00068769	0.001041	0.0013523
298.3	1.37e-05	1.02e-05	6.94e-06	8.45e-06	1.1e-05	1.69e-05	2.25e-05	3.07e-05	3.53e-05	3.74e-05	3.61e-05	3.3e-05	2.62e-05	2.08e-05	1.11e-05	2.77e-06	-7.13e-06	-1.15e-05	-1.35e-05	-1.24e-05	-1.18e-05	-1.21e-05	-1.32e-05	-1.54e-05	-1.9e-05	-2.37e-05	-2.64e-05	-2.82e-05	-2.64e-05	-2.3e-05	-1.64e-05	-9.65e-06	1.14e-06	9.99e-06	8.13e-06	-1.24e-05	-4.92e-05	-0.00010402	-0.00017628	-0.000266	-0.00035787	-0.00041661	-0.00040352	-0.00027818	-3.95e-05	0.0002853	0.00064802	0.0010028	0.001322
298.82	1.1e-05	9.05e-06	8.1e-06	1.15e-05	1.48e-05	1.99e-05	2.49e-05	3.17e-05	3.47e-05	3.48e-05	3.19e-05	2.81e-05	2.1e-05	1.48e-05	5.91e-06	-1.16e-06	-8.27e-06	-1.07e-05	-1.17e-05	-1.13e-05	-1.21e-05	-1.35e-05	-1.49e-05	-1.76e-05	-2.17e-05	-2.69e-05	-2.94e-05	-3.05e-05	-2.85e-05	-2.57e-05	-1.92e-05	-1.14e-05	1.17e-06	1.27e-05	1.6e-05	2.89e-06	-2.88e-05	-8.37e-05	-0.00016301	-0.00026269	-0.00036304	-0.0004262	-0.00041401	-0.00029271	-6.15e-05	0.00025279	0.00060984	0.00096564	0.0012911
299.33	9.32e-06	8.62e-06	9.59e-06	1.43e-05	1.84e-05	2.27e-05	2.68e-05	3.17e-05	3.31e-05	3.14e-05	2.72e-05	2.27e-05	1.55e-05	9.13e-06	1.36e-06	-4.39e-06	-9.11e-06	-1.02e-05	-1.04e-05	-1.07e-05	-1.26e-05	-1.49e-05	-1.66e-05	-1.99e-05	-2.43e-05	-2.98e-05	-3.21e-05	-3.26e-05	-3.02e-05	-2.76e-05	-2.08e-05	-1.2e-05	2.07e-06	1.58e-05	2.36e-05	1.65e-05	-1.15e-05	-6.74e-05	-0.00015317	-0.00026134	-0.00036838	-0.00043467	-0.00042319	-0.00030556	-8.09e-05	0.00022492	0.00057743	0.00093335	0.0012625
299.85	8.67e-06	8.88e-06	1.13e-05	1.69e-05	2.14e-05	2.48e-05	2.78e-05	3.07e-05	3.05e-05	2.73e-05	2.21e-05	1.72e-05	1.02e-05	4e-06	-2.42e-06	-6.93e-06	-9.72e-06	-9.75e-06	-9.68e-06	-1.08e-05	-1.35e-05	-1.63e-05	-1.82e-05	-2.2e-05	-2.66e-05	-3.23e-05	-3.43e-05	-3.42e-05	-3.12e-05	-2.83e-05	-2.09e-05	-1.14e-05	3.76e-06	1.91e-05	3.07e-05	2.79e-05	2.24e-06	-5.56e-05	-0.00014716	-0.0002623	-0.00037432	-0.00044256	-0.00043132	-0.00031645	-9.69e-05	0.00020252	0.00055118	0.00090589	0.0012359
300.37	8.96e-06	9.73e-06	1.31e-05	1.9e-05	2.37e-05	2.62e-05	2.78e-05	2.86e-05	2.69e-05	2.26e-05	1.68e-05	1.17e-05	5.32e-06	-3.74e-07	-5.43e-06	-8.83e-06	-1.01e-05	-9.53e-06	-9.49e-06	-1.12e-05	-1.45e-05	-1.77e-05	-1.98e-05	-2.42e-05	-2.87e-05	-3.43e-05	-3.57e-05	-3.51e-05	-3.12e-05	-2.77e-05	-1.95e-05	-9.61e-06	6.1e-06	2.25e-05	3.69e-05	3.69e-05	1.2e-05	-4.85e-05	-0.0001453	-0.00026598	-0.00038137	-0.00045028	-0.00043852	-0.0003251	-0.00010894	0.00018578	0.00053088	0.00088296	0.0012113
300.88	1.01e-05	1.11e-05	1.47e-05	2.06e-05	2.51e-05	2.67e-05	2.67e-05	2.55e-05	2.25e-05	1.75e-05	1.17e-05	6.81e-06	1.13e-06	-3.89e-06	-7.62e-06	-1.01e-05	-1.02e-05	-9.5e-06	-9.75e-06	-1.21e-05	-1.57e-05	-1.9e-05	-2.12e-05	-2.61e-05	-3.04e-05	-3.55e-05	-3.63e-05	-3.5e-05	-3.02e-05	-2.57e-05	-1.67e-05	-6.83e-06	8.92e-06	2.6e-05	4.21e-05	4.33e-05	1.77e-05	-4.62e-05	-0.00014778	-0.00027266	-0.00038978	-0.00045802	-0.00044474	-0.00033139	-0.00011706	0.00017447	0.00051612	0.00086418	0.0011881
301.4	1.17e-05	1.26e-05	1.61e-05	2.14e-05	2.56e-05	2.63e-05	2.47e-05	2.16e-05	1.75e-05	1.25e-05	6.97e-06	2.61e-06	-2.26e-06	-6.49e-06	-9.05e-06	-1.07e-05	-1.02e-05	-9.63e-06	-1.03e-05	-1.3e-05	-1.67e-05	-2.02e-05	-2.26e-05	-2.78e-05	-3.15e-05	-3.61e-05	-3.6e-05	-3.4e-05	-2.8e-05	-2.25e-05	-1.3e-05	-3.37e-06	1.2e-05	2.92e-05	4.62e-05	4.73e-05	1.96e-05	-4.83e-05	-0.00015445	-0.00028232	-0.00039972	-0.00046606	-0.00045035	-0.0003357	-0.00012174	0.00016777	0.00050569	0.0008482	0.0011654
301.91	1.34e-05	1.41e-05	1.71e-05	2.16e-05	2.51e-05	2.49e-05	2.16e-05	1.7e-05	1.23e-05	7.74e-06	2.92e-06	-7.47e-07	-4.77e-06	-8.15e-06	-9.75e-06	-1.1e-05	-1.01e-05	-9.83e-06	-1.09e-05	-1.4e-05	-1.77e-05	-2.11e-05	-2.36e-05	-2.9e-05	-3.19e-05	-3.58e-05	-3.48e-05	-3.2e-05	-2.49e-05	-1.83e-05	-8.74e-06	5e-07	1.53e-05	3.23e-05	4.92e-05	4.92e-05	1.82e-05	-5.43e-05	-0.00016484	-0.00029467	-0.00041119	-0.00047468	-0.00045559	-0.00033828	-0.00012339	0.00016465	0.00049814	0.00083354	0.0011421
302.43	1.51e-05	1.54e-05	1.76e-05	2.1e-05	2.37e-05	2.26e-05	1.8e-05	1.23e-05	7.37e-06	3.56e-06	-3.76e-07	-3.19e-06	-6.38e-06	-8.93e-06	-9.85e-06	-1.09e-05	-9.93e-06	-1e-05	-1.15e-05	-1.48e-05	-1.86e-05	-2.18e-05	-2.43e-05	-2.95e-05	-3.17e-05	-3.47e-05	-3.28e-05	-2.91e-05	-2.11e-05	-1.37e-05	-4.24e-06	4.51e-06	1.85e-05	3.52e-05	5.13e-05	4.91e-05	1.39e-05	-6.37e-05	-0.00017833	-0.00030942	-0.0004242	-0.00048402	-0.00046049	-0.00033921	-0.00012267	0.00016384	0.00049195	0.00081904	0.0011178
302.94	1.65e-05	1.62e-05	1.75e-05	1.97e-05	2.15e-05	1.97e-05	1.4e-05	7.75e-06	2.92e-06	1.25e-07	-2.85e-06	-4.71e-06	-7.11e-06	-8.97e-06	-9.51e-06	-1.05e-05	-9.61e-06	-1.01e-05	-1.21e-05	-1.55e-05	-1.92e-05	-2.21e-05	-2.45e-05	-2.93e-05	-3.06e-05	-3.28e-05	-3e-05	-2.56e-05	-1.7e-05	-8.99e-06	1.59e-07	8.43e-06	2.17e-05	3.79e-05	5.26e-05	4.74e-05	7.26e-06	-7.57e-05	-0.00019431	-0.00032621	-0.00043862	-0.0004939	-0.00046485	-0.00033885	-0.00012052	0.00016389	0.00048582	0.00080396	0.001092
303.46	1.73e-05	1.66e-05	1.68e-05	1.78e-05	1.86e-05	1.63e-05	1.01e-05	3.77e-06	-7.47e-07	-2.43e-06	-4.41e-06	-5.3e-06	-7.04e-06	-8.42e-06	-8.86e-06	-1e-05	-9.17e-06	-1.01e-05	-1.24e-05	-1.59e-05	-1.94e-05	-2.18e-05	-2.4e-05	-2.82e-05	-2.88e-05	-3.01e-05	-2.68e-05	-2.19e-05	-1.29e-05	-4.45e-06	4.2e-06	1.21e-05	2.47e-05	4.05e-05	5.33e-05	4.45e-05	-1.27e-06	-8.97e-05	-0.00021223	-0.00034459	-0.00045395	-0.0005038	-0.00046855	-0.00033769	-0.00011796	0.00016376	0.00047913	0.00078791	0.0010644
303.97	1.76e-05	1.63e-05	1.54e-05	1.53e-05	1.54e-05	1.28e-05	6.6e-06	5.65e-07	-3.44e-06	-4e-06	-5.07e-06	-5.07e-06	-6.34e-06	-7.39e-06	-7.94e-06	-9.3e-06	-8.62e-06	-9.93e-06	-1.26e-05	-1.6e-05	-1.92e-05	-2.09e-05	-2.27e-05	-2.62e-05	-2.62e-05	-2.7e-05	-2.34e-05	-1.81e-05	-9.06e-06	-3.66e-07	7.69e-06	1.54e-05	2.77e-05	4.31e-05	5.34e-05	4.04e-05	-1.13e-05	-0.00010529	-0.0002315	-0.00036386	-0.00046946	-0.00051334	-0.0004717	-0.00033636	-0.00011576	0.00016295	0.00047156	0.00077061	0.0010347
304.49	1.71e-05	1.54e-05	1.35e-05	1.24e-05	1.21e-05	9.5e-06	3.71e-06	-1.66e-06	-4.99e-06	-4.59e-06	-4.88e-06	-4.18e-06	-5.12e-06	-5.99e-06	-6.8e-06	-8.46e-06	-8.02e-06	-9.64e-06	-1.25e-05	-1.57e-05	-1.84e-05	-1.94e-05	-2.08e-05	-2.35e-05	-2.31e-05	-2.36e-05	-2.01e-05	-1.45e-05	-5.67e-06	3.07e-06	1.06e-05	1.85e-05	3.07e-05	4.56e-05	5.32e-05	3.54e-05	-2.24e-05	-0.00012186	-0.00025135	-0.00038324	-0.00048466	-0.00052238	-0.00047461	-0.0003353	-0.00011419	0.00016125	0.00046291	0.0007519	0.0010029
305	1.58e-05	1.38e-05	1.13e-05	9.56e-06	8.9e-06	6.61e-06	1.69e-06	-2.74e-06	-5.38e-06	-4.24e-06	-3.97e-06	-2.75e-06	-3.47e-06	-4.31e-06	-5.53e-06	-7.56e-06	-7.38e-06	-9.13e-06	-1.2e-05	-1.48e-05	-1.71e-05	-1.74e-05	-1.82e-05	-2.01e-05	-1.98e-05	-2.03e-05	-1.7e-05	-1.13e-05	-2.86e-06	5.8e-06	1.3e-05	2.12e-05	3.36e-05	4.79e-05	5.25e-05	2.98e-05	-3.41e-05	-0.00013874	-0.00027104	-0.00040208	-0.00049913	-0.00053086	-0.00047734	-0.00033455	-0.00011335	0.00015851	0.00045314	0.00073187	0.00096902
305.52	1.39e-05	1.18e-05	8.94e-06	6.83e-06	6.16e-06	4.4e-06	6.88e-07	-2.69e-06	-4.67e-06	-3.08e-06	-2.42e-06	-8.96e-07	-1.5e-06	-2.47e-06	-4.22e-06	-6.62e-06	-6.68e-06	-8.35e-06	-1.11e-05	-1.35e-05	-1.54e-05	-1.5e-05	-1.53e-05	-1.65e-05	-1.64e-05	-1.71e-05	-1.42e-05	-8.57e-06	-6.42e-07	7.84e-06	1.48e-05	2.37e-05	3.65e-05	5e-05	5.16e-05	2.4e-05	-4.58e-05	-0.00015535	-0.00028997	-0.00041989	-0.00051257	-0.00053859	-0.00047981	-0.00033411	-0.00011337	0.00015482	0.0004425	0.00071094	0.00093341
306.03	1.16e-05	9.58e-06	6.63e-06	4.51e-06	4.07e-06	3.05e-06	6.89e-07	-1.65e-06	-3.04e-06	-1.25e-06	-3.36e-07	1.3e-06	6.69e-07	-5.94e-07	-2.96e-06	-5.64e-06	-5.84e-06	-7.24e-06	-9.7e-06	-1.17e-05	-1.33e-05	-1.24e-05	-1.23e-05	-1.28e-05	-1.32e-05	-1.42e-05	-1.18e-05	-6.33e-06	1.03e-06	9.23e-06	1.63e-05	2.58e-05	3.91e-05	5.19e-05	5.05e-05	1.81e-05	-5.71e-05	-0.00017116	-0.00030755	-0.00043611	-0.00052451	-0.00054529	-0.00048197	-0.00033417	-0.00011415	0.00015052	0.00043151	0.00068933	0.00089594
306.55	9.22e-06	7.39e-06	4.63e-06	2.84e-06	2.84e-06	2.61e-06	1.59e-06	1.76e-07	-6.75e-07	1.13e-06	2.17e-06	3.69e-06	2.89e-06	1.21e-06	-1.74e-06	-4.52e-06	-4.75e-06	-5.78e-06	-7.97e-06	-9.65e-06	-1.11e-05	-9.76e-06	-9.29e-06	-9.36e-06	-1.02e-05	-1.16e-05	-9.74e-06	-4.53e-06	2.2e-06	1e-05	1.72e-05	2.76e-05	4.15e-05	5.37e-05	4.95e-05	1.25e-05	-6.77e-05	-0.0001856	-0.00032319	-0.0004502	-0.0005346	-0.00055088	-0.00048402	-0.0003346	-0.00011533	0.00014617	0.0004204	0.00066683	0.00085639
307.06	6.86e-06	5.45e-06	3.19e-06	2.06e-06	2.54e-06	3.07e-06	3.24e-06	2.63e-06	2.22e-06	3.86e-06	4.9e-06	6.11e-06	5e-06	2.86e-06	-5.21e-07	-3.18e-06	-3.35e-06	-4.01e-06	-6e-06	-7.46e-06	-8.91e-06	-7.42e-06	-6.62e-06	-6.24e-06	-7.59e-06	-9.39e-06	-7.96e-06	-3.14e-06	2.93e-06	1.03e-05	1.78e-05	2.9e-05	4.36e-05	5.51e-05	4.84e-05	7.34e-06	-7.7e-05	-0.00019801	-0.00033626	-0.00046176	-0.00054279	-0.00055561	-0.00048593	-0.0003351	-0.00011631	0.00014208	0.00040894	0.00064304	0.00081452
307.58	4.87e-06	4.04e-06	2.53e-06	2.21e-06	3.15e-06	4.31e-06	5.5e-06	5.54e-06	5.46e-06	6.79e-06	7.69e-06	8.39e-06	6.89e-06	4.35e-06	7.82e-07	-1.58e-06	-1.69e-06	-2.05e-06	-3.95e-06	-5.39e-06	-7e-06	-5.49e-06	-4.35e-06	-3.51e-06	-5.24e-06	-7.41e-06	-6.39e-06	-2.09e-06	3.24e-06	1e-05	1.79e-05	3e-05	4.53e-05	5.63e-05	4.74e-05	3.1e-06	-8.44e-05	-0.00020778	-0.00034639	-0.00047074	-0.00054934	-0.0005596	-0.00048756	-0.00033522	-0.00011685	0.00013798	0.00039662	0.00061753	0.00077037
308.09	3.58e-06	3.4e-06	2.77e-06	3.27e-06	4.53e-06	6.2e-06	8.17e-06	8.71e-06	8.84e-06	9.74e-06	1.03e-05	1.04e-05	8.49e-06	5.72e-06	2.21e-06	2.6e-07	2.05e-07	-1.24e-08	-2.07e-06	-3.66e-06	-5.49e-06	-3.97e-06	-2.45e-06	-1.16e-06	-3.14e-06	-5.61e-06	-5.02e-06	-1.4e-06	3.1e-06	9.3e-06	1.76e-05	3.06e-05	4.65e-05	5.71e-05	4.67e-05	2.08e-07	-8.95e-05	-0.00021452	-0.00035348	-0.00047732	-0.00055442	-0.00056284	-0.00048868	-0.00033486	-0.00011725	0.00013334	0.00038292	0.00058995	0.00072395
308.61	3.25e-06	3.67e-06	3.9e-06	5.11e-06	6.57e-06	8.57e-06	1.11e-05	1.19e-05	1.22e-05	1.25e-05	1.26e-05	1.19e-05	9.81e-06	7.02e-06	3.77e-06	2.29e-06	2.25e-06	1.9e-06	-5.86e-07	-2.41e-06	-4.36e-06	-2.75e-06	-8.43e-07	9.11e-07	-1.21e-06	-4.01e-06	-3.91e-06	-1.18e-06	2.49e-06	8.12e-06	1.68e-05	3.07e-05	4.72e-05	5.78e-05	4.67e-05	-1.03e-06	-9.19e-05	-0.00021812	-0.00035764	-0.0004818	-0.00055821	-0.00056532	-0.00048926	-0.00033436	-0.00011808	0.00012752	0.00036724	0.00055996	0.00067525
309.12	3.9e-06	4.82e-06	5.81e-06	7.58e-06	9.08e-06	1.12e-05	1.41e-05	1.51e-05	1.53e-05	1.49e-05	1.44e-05	1.31e-05	1.09e-05	8.3e-06	5.45e-06	4.44e-06	4.27e-06	3.44e-06	3.53e-07	-1.62e-06	-3.49e-06	-1.69e-06	6.32e-07	2.8e-06	5.43e-07	-2.67e-06	-3.2e-06	-1.45e-06	1.47e-06	6.58e-06	1.57e-05	3.02e-05	4.75e-05	5.86e-05	4.74e-05	-5.13e-07	-9.17e-05	-0.00021864	-0.00035913	-0.00048441	-0.00056087	-0.00056716	-0.00048962	-0.00033419	-0.00011991	0.00011977	0.00034891	0.00052703	0.00062431
309.64	5.42e-06	6.75e-06	8.36e-06	1.05e-05	1.19e-05	1.41e-05	1.71e-05	1.81e-05	1.8e-05	1.67e-05	1.55e-05	1.38e-05	1.18e-05	9.62e-06	7.26e-06	6.52e-06	5.95e-06	4.44e-06	7.7e-07	-1.14e-06	-2.74e-06	-6.02e-07	2.11e-06	4.54e-06	2.02e-06	-1.78e-06	-3e-06	-2.17e-06	9.55e-08	4.74e-06	1.41e-05	2.92e-05	4.74e-05	5.94e-05	4.89e-05	1.82e-06	-8.89e-05	-0.00021632	-0.00035834	-0.00048547	-0.00056264	-0.0005686	-0.00049008	-0.0003348	-0.00012351	0.00010923	0.00032717	0.00049096	0.00057162
310.16	7.7e-06	9.33e-06	1.14e-05	1.36e-05	1.48e-05	1.7e-05	2.01e-05	2.09e-05	2.01e-05	1.78e-05	1.61e-05	1.42e-05	1.27e-05	1.1e-05	9.08e-06	8.23e-06	7.01e-06	4.82e-06	8.09e-07	-7.49e-07	-1.86e-06	6.94e-07	3.65e-06	6.04e-06	3.06e-06	-1.48e-06	-3.36e-06	-3.29e-06	-1.54e-06	2.61e-06	1.2e-05	2.78e-05	4.7e-05	6.03e-05	5.12e-05	5.98e-06	-8.37e-05	-0.0002116	-0.00035571	-0.0004853	-0.00056371	-0.00056974	-0.00049084	-0.00033681	-0.00012976	9.5e-05	0.00030156	0.000452	0.0005181
310.67	1.06e-05	1.24e-05	1.46e-05	1.67e-05	1.78e-05	2e-05	2.3e-05	2.32e-05	2.15e-05	1.83e-05	1.62e-05	1.44e-05	1.36e-05	1.25e-05	1.07e-05	9.28e-06	7.32e-06	4.7e-06	7.21e-07	-1.55e-07	-6e-07	2.32e-06	5.22e-06	7.18e-06	3.46e-06	-1.86e-06	-4.26e-06	-4.7e-06	-3.4e-06	2.21e-07	9.61e-06	2.61e-05	4.63e-05	6.13e-05	5.44e-05	1.17e-05	-7.65e-05	-0.00020512	-0.0003517	-0.00048402	-0.00056394	-0.00057047	-0.00049223	-0.00034097	-0.00013959	7.64e-05	0.00027219	0.00041088	0.00046494
311.19	1.39e-05	1.56e-05	1.78e-05	1.97e-05	2.08e-05	2.3e-05	2.57e-05	2.49e-05	2.22e-05	1.82e-05	1.59e-05	1.46e-05	1.47e-05	1.4e-05	1.17e-05	9.49e-06	6.92e-06	4.3e-06	8.09e-07	9.44e-07	1.22e-06	4.28e-06	6.71e-06	7.78e-06	3.11e-06	-2.95e-06	-5.62e-06	-6.34e-06	-5.46e-06	-2.35e-06	6.97e-06	2.41e-05	4.55e-05	6.27e-05	5.84e-05	1.87e-05	-6.82e-05	-0.00019746	-0.0003465	-0.00048141	-0.00056296	-0.0005707	-0.00049461	-0.00034792	-0.00015357	5.36e-05	0.00023955	0.00036858	0.00041327
311.7	1.73e-05	1.89e-05	2.09e-05	2.27e-05	2.38e-05	2.59e-05	2.79e-05	2.6e-05	2.22e-05	1.77e-05	1.56e-05	1.51e-05	1.6e-05	1.51e-05	1.2e-05	8.85e-06	6e-06	3.93e-06	1.42e-06	2.79e-06	3.6e-06	6.4e-06	7.9e-06	7.67e-06	1.94e-06	-4.72e-06	-7.35e-06	-8.13e-06	-7.65e-06	-4.97e-06	4.26e-06	2.22e-05	4.47e-05	6.43e-05	6.28e-05	2.61e-05	-5.93e-05	-0.00018894	-0.00033999	-0.00047701	-0.00056038	-0.00057045	-0.00049834	-0.00035805	-0.00017169	2.68e-05	0.00020446	0.00032617	0.00036424
312.22	2.06e-05	2.2e-05	2.39e-05	2.57e-05	2.68e-05	2.85e-05	2.96e-05	2.63e-05	2.16e-05	1.69e-05	1.55e-05	1.58e-05	1.72e-05	1.56e-05	1.14e-05	7.53e-06	4.84e-06	3.92e-06	2.83e-06	5.42e-06	6.39e-06	8.43e-06	8.6e-06	6.72e-06	-1.79e-08	-7.02e-06	-9.32e-06	-9.96e-06	-9.86e-06	-7.49e-06	1.68e-06	2.05e-05	4.42e-05	6.59e-05	6.72e-05	3.34e-05	-5.03e-05	-0.00017969	-0.00033185	-0.00047029	-0.00055591	-0.00056969	-0.00050353	-0.0003712	-0.00019344	-2.92e-06	0.00016802	0.00028476	0.00031902
312.73	2.36e-05	2.49e-05	2.68e-05	2.85e-05	2.97e-05	3.08e-05	3.07e-05	2.6e-05	2.07e-05	1.63e-05	1.58e-05	1.68e-05	1.8e-05	1.54e-05	1.01e-05	5.81e-06	3.83e-06	4.63e-06	5.15e-06	8.68e-06	9.3e-06	1.01e-05	8.56e-06	4.92e-06	-2.61e-06	-9.63e-06	-1.14e-05	-1.18e-05	-1.2e-05	-9.78e-06	-4.93e-07	1.91e-05	4.37e-05	6.73e-05	7.11e-05	4.01e-05	-4.15e-05	-0.00016961	-0.00032166	-0.00046085	-0.00054936	-0.0005684	-0.00051004	-0.00038695	-0.00021805	-3.46e-05	0.00013144	0.00024561	0.00027885
313.25	2.64e-05	2.77e-05	2.96e-05	3.13e-05	3.23e-05	3.25e-05	3.09e-05	2.51e-05	1.96e-05	1.61e-05	1.65e-05	1.78e-05	1.83e-05	1.43e-05	8.11e-06	4.1e-06	3.44e-06	6.26e-06	8.24e-06	1.22e-05	1.2e-05	1.11e-05	7.67e-06	2.36e-06	-5.58e-06	-1.23e-05	-1.33e-05	-1.35e-05	-1.4e-05	-1.16e-05	-2e-06	1.83e-05	4.33e-05	6.81e-05	7.41e-05	4.61e-05	-3.29e-05	-0.00015845	-0.0003091	-0.00044852	-0.00054062	-0.00056649	-0.00051758	-0.00040462	-0.00024438	-6.68e-05	9.61e-05	0.00020989	0.00024464
313.76	2.9e-05	3.03e-05	3.23e-05	3.39e-05	3.45e-05	3.34e-05	3.03e-05	2.39e-05	1.88e-05	1.64e-05	1.75e-05	1.85e-05	1.78e-05	1.25e-05	5.94e-06	2.93e-06	4.09e-06	8.83e-06	1.18e-05	1.57e-05	1.42e-05	1.13e-05	5.94e-06	-7.29e-07	-8.64e-06	-1.48e-05	-1.51e-05	-1.52e-05	-1.57e-05	-1.28e-05	-2.62e-06	1.8e-05	4.27e-05	6.81e-05	7.61e-05	5.1e-05	-2.43e-05	-0.00014603	-0.00029397	-0.00043327	-0.0005298	-0.00056392	-0.00052573	-0.00042321	-0.00027109	-9.82e-05	6.33e-05	0.00017853	0.00021689
314.28	3.15e-05	3.29e-05	3.5e-05	3.62e-05	3.59e-05	3.34e-05	2.91e-05	2.27e-05	1.84e-05	1.72e-05	1.85e-05	1.86e-05	1.65e-05	1.01e-05	4.03e-06	2.79e-06	5.93e-06	1.21e-05	1.54e-05	1.86e-05	1.54e-05	1.05e-05	3.46e-06	-4.08e-06	-1.15e-05	-1.71e-05	-1.68e-05	-1.68e-05	-1.7e-05	-1.31e-05	-2.32e-06	1.81e-05	4.18e-05	6.71e-05	7.68e-05	5.51e-05	-1.57e-05	-0.00013216	-0.00027637	-0.00041545	-0.00051725	-0.00056079	-0.00053392	-0.00044159	-0.00029667	-0.00012719	3.41e-05	0.00015218	0.00019571
314.79	3.4e-05	3.53e-05	3.73e-05	3.8e-05	3.65e-05	3.26e-05	2.75e-05	2.17e-05	1.86e-05	1.84e-05	1.92e-05	1.8e-05	1.43e-05	7.64e-06	2.93e-06	3.97e-06	8.88e-06	1.58e-05	1.86e-05	2.06e-05	1.56e-05	8.74e-06	4.64e-07	-7.41e-06	-1.4e-05	-1.9e-05	-1.83e-05	-1.82e-05	-1.75e-05	-1.24e-05	-1.25e-06	1.82e-05	4.02e-05	6.5e-05	7.64e-05	5.84e-05	-6.83e-06	-0.00011692	-0.00025675	-0.00039579	-0.00050356	-0.00055713	-0.00054148	-0.00045859	-0.00031972	-0.00015261	9.44e-06	0.00013116	0.00018092
315.31	3.63e-05	3.76e-05	3.93e-05	3.89e-05	3.61e-05	3.11e-05	2.58e-05	2.12e-05	1.92e-05	1.96e-05	1.94e-05	1.66e-05	1.17e-05	5.52e-06	3.05e-06	6.51e-06	1.26e-05	1.93e-05	2.1e-05	2.13e-05	1.45e-05	6.26e-06	-2.81e-06	-1.05e-05	-1.61e-05	-2.04e-05	-1.95e-05	-1.91e-05	-1.71e-05	-1.08e-05	2.94e-07	1.79e-05	3.78e-05	6.18e-05	7.5e-05	6.13e-05	2.46e-06	-0.00010068	-0.00023593	-0.00037524	-0.0004894	-0.00055287	-0.00054772	-0.00047309	-0.00033909	-0.00017358	-1.02e-05	0.00011549	0.00017212
315.82	3.86e-05	3.96e-05	4.06e-05	3.91e-05	3.5e-05	2.93e-05	2.42e-05	2.12e-05	2.01e-05	2.04e-05	1.87e-05	1.44e-05	8.98e-06	4.29e-06	4.56e-06	1.02e-05	1.67e-05	2.23e-05	2.22e-05	2.07e-05	1.25e-05	3.27e-06	-6.09e-06	-1.31e-05	-1.76e-05	-2.14e-05	-2.02e-05	-1.93e-05	-1.57e-05	-8.57e-06	1.88e-06	1.7e-05	3.46e-05	5.77e-05	7.31e-05	6.4e-05	1.2e-05	-8.41e-05	-0.00021499	-0.00035497	-0.00047539	-0.00054806	-0.00055209	-0.00048431	-0.00035407	-0.0001896	-2.46e-05	0.00010502	0.00016863
316.34	4.06e-05	4.1e-05	4.11e-05	3.84e-05	3.32e-05	2.73e-05	2.3e-05	2.15e-05	2.09e-05	2.06e-05	1.73e-05	1.18e-05	6.79e-06	4.35e-06	7.4e-06	1.45e-05	2.06e-05	2.42e-05	2.19e-05	1.87e-05	9.63e-06	1.9e-08	-9.15e-06	-1.52e-05	-1.85e-05	-2.18e-05	-2.04e-05	-1.87e-05	-1.36e-05	-6.01e-06	3.06e-06	1.51e-05	3.04e-05	5.32e-05	7.11e-05	6.68e-05	2.14e-05	-6.81e-05	-0.00019504	-0.00033591	-0.00046206	-0.00054269	-0.00055418	-0.00049172	-0.0003643	-0.00020054	-3.41e-05	9.93e-05	0.00016955
316.85	4.19e-05	4.17e-05	4.07e-05	3.69e-05	3.1e-05	2.56e-05	2.21e-05	2.19e-05	2.12e-05	1.99e-05	1.52e-05	9.33e-06	5.62e-06	5.81e-06	1.12e-05	1.9e-05	2.38e-05	2.47e-05	2.02e-05	1.57e-05	6.29e-06	-3.22e-06	-1.18e-05	-1.68e-05	-1.89e-05	-2.17e-05	-1.99e-05	-1.73e-05	-1.08e-05	-3.57e-06	3.46e-06	1.23e-05	2.58e-05	4.86e-05	6.9e-05	6.93e-05	3.01e-05	-5.35e-05	-0.00017707	-0.00031892	-0.00044987	-0.0005368	-0.00055381	-0.00049517	-0.00036978	-0.00020654	-3.88e-05	9.79e-05	0.0001738
317.37	4.24e-05	4.16e-05	3.94e-05	3.5e-05	2.89e-05	2.42e-05	2.15e-05	2.2e-05	2.07e-05	1.83e-05	1.28e-05	7.54e-06	5.78e-06	8.5e-06	1.55e-05	2.3e-05	2.57e-05	2.38e-05	1.73e-05	1.19e-05	2.78e-06	-6.23e-06	-1.4e-05	-1.77e-05	-1.88e-05	-2.1e-05	-1.87e-05	-1.52e-05	-7.87e-06	-1.65e-06	2.83e-06	8.68e-06	2.09e-05	4.43e-05	6.71e-05	7.14e-05	3.74e-05	-4.12e-05	-0.00016187	-0.00030458	-0.00043914	-0.0005305	-0.00055102	-0.00049484	-0.00037079	-0.00020807	-3.93e-05	0.0001	0.00018041
317.88	4.19e-05	4.05e-05	3.74e-05	3.28e-05	2.7e-05	2.31e-05	2.08e-05	2.14e-05	1.94e-05	1.62e-05	1.07e-05	6.91e-06	7.35e-06	1.21e-05	1.96e-05	2.58e-05	2.6e-05	2.16e-05	1.36e-05	7.76e-06	-6.12e-07	-8.83e-06	-1.55e-05	-1.82e-05	-1.82e-05	-1.96e-05	-1.68e-05	-1.26e-05	-5.15e-06	-5.99e-07	1.12e-06	4.44e-06	1.62e-05	4.04e-05	6.52e-05	7.25e-05	4.28e-05	-3.17e-05	-0.00014999	-0.00029326	-0.00042999	-0.00052387	-0.0005461	-0.00049113	-0.00036793	-0.00020571	-3.64e-05	0.00010483	0.00018842
318.4	4.05e-05	3.87e-05	3.49e-05	3.07e-05	2.54e-05	2.23e-05	1.99e-05	2.02e-05	1.75e-05	1.4e-05	9.42e-06	7.66e-06	1.01e-05	1.61e-05	2.3e-05	2.72e-05	2.48e-05	1.82e-05	9.44e-06	3.61e-06	-3.64e-06	-1.09e-05	-1.64e-05	-1.79e-05	-1.69e-05	-1.75e-05	-1.45e-05	-9.95e-06	-3.1e-06	-5.78e-07	-1.48e-06	4.47e-08	1.19e-05	3.7e-05	6.31e-05	7.23e-05	4.59e-05	-2.54e-05	-0.0001416	-0.00028497	-0.00042247	-0.00051709	-0.00053941	-0.00048457	-0.0003619	-0.00020017	-3.07e-05	0.00011175	0.00019697
318.91	3.83e-05	3.63e-05	3.23e-05	2.89e-05	2.42e-05	2.14e-05	1.86e-05	1.82e-05	1.52e-05	1.21e-05	9.31e-06	9.78e-06	1.38e-05	1.99e-05	2.51e-05	2.69e-05	2.22e-05	1.41e-05	5.11e-06	-2.68e-07	-6.15e-06	-1.24e-05	-1.67e-05	-1.71e-05	-1.51e-05	-1.5e-05	-1.22e-05	-7.73e-06	-2.04e-06	-1.55e-06	-4.63e-06	-4.09e-06	8.22e-06	3.4e-05	6.03e-05	7.06e-05	4.65e-05	-2.23e-05	-0.00013651	-0.00027952	-0.00041648	-0.00051036	-0.00053135	-0.00047581	-0.00035341	-0.00019209	-2.28e-05	0.00012008	0.00020532
319.43	3.55e-05	3.37e-05	2.98e-05	2.73e-05	2.3e-05	2.01e-05	1.67e-05	1.57e-05	1.31e-05	1.12e-05	1.05e-05	1.3e-05	1.76e-05	2.29e-05	2.57e-05	2.51e-05	1.85e-05	9.53e-06	9.98e-07	-3.62e-06	-8.04e-06	-1.33e-05	-1.63e-05	-1.56e-05	-1.29e-05	-1.24e-05	-1.01e-05	-6.3e-06	-2.09e-06	-3.3e-06	-7.9e-06	-7.66e-06	5.12e-06	3.09e-05	5.66e-05	6.7e-05	4.45e-05	-2.22e-05	-0.00013429	-0.00027644	-0.00041182	-0.00050366	-0.0005223	-0.00046541	-0.00034304	-0.00018199	-1.33e-05	0.00012922	0.0002129
319.94	3.25e-05	3.11e-05	2.76e-05	2.59e-05	2.18e-05	1.85e-05	1.45e-05	1.32e-05	1.16e-05	1.15e-05	1.29e-05	1.68e-05	2.11e-05	2.46e-05	2.46e-05	2.19e-05	1.42e-05	4.98e-06	-2.63e-06	-6.29e-06	-9.3e-06	-1.36e-05	-1.52e-05	-1.36e-05	-1.04e-05	-9.96e-06	-8.83e-06	-5.91e-06	-3.16e-06	-5.49e-06	-1.09e-05	-1.05e-05	2.46e-06	2.76e-05	5.18e-05	6.15e-05	4.04e-05	-2.43e-05	-0.00013436	-0.00027522	-0.00040811	-0.00049697	-0.00051261	-0.00045388	-0.00033126	-0.00017038	-2.74e-06	0.00013864	0.00021928
320.46	2.97e-05	2.87e-05	2.57e-05	2.44e-05	2.02e-05	1.65e-05	1.22e-05	1.13e-05	1.12e-05	1.3e-05	1.61e-05	2.07e-05	2.36e-05	2.47e-05	2.21e-05	1.78e-05	9.59e-06	7.27e-07	-5.56e-06	-8.22e-06	-9.91e-06	-1.33e-05	-1.36e-05	-1.12e-05	-8.06e-06	-8.11e-06	-8.45e-06	-6.56e-06	-4.98e-06	-7.75e-06	-1.34e-05	-1.28e-05	-6.57e-08	2.36e-05	4.57e-05	5.46e-05	3.48e-05	-2.8e-05	-0.00013603	-0.0002752	-0.00040496	-0.00049023	-0.00050248	-0.00044153	-0.00031843	-0.00015765	8.55e-06	0.00014791	0.0002242
320.98	2.74e-05	2.67e-05	2.4e-05	2.27e-05	1.82e-05	1.42e-05	1.03e-05	1.03e-05	1.21e-05	1.55e-05	1.97e-05	2.4e-05	2.48e-05	2.34e-05	1.86e-05	1.32e-05	5.11e-06	-2.95e-06	-7.74e-06	-9.41e-06	-9.9e-06	-1.23e-05	-1.16e-05	-8.65e-06	-6.07e-06	-7.1e-06	-9.11e-06	-8.11e-06	-7.19e-06	-9.83e-06	-1.53e-05	-1.46e-05	-2.79e-06	1.86e-05	3.84e-05	4.68e-05	2.85e-05	-3.26e-05	-0.00013851	-0.00027566	-0.00040197	-0.00048327	-0.00049197	-0.00042854	-0.00030492	-0.00014421	2.02e-05	0.00015662	0.00022755
321.49	2.55e-05	2.49e-05	2.23e-05	2.06e-05	1.6e-05	1.21e-05	9.37e-06	1.07e-05	1.42e-05	1.87e-05	2.29e-05	2.6e-05	2.44e-05	2.09e-05	1.44e-05	8.51e-06	1.1e-06	-5.93e-06	-9.17e-06	-9.86e-06	-9.28e-06	-1.09e-05	-9.42e-06	-6.38e-06	-4.76e-06	-7.11e-06	-1.07e-05	-1.03e-05	-9.46e-06	-1.16e-05	-1.68e-05	-1.63e-05	-6.02e-06	1.27e-05	3.05e-05	3.86e-05	2.2e-05	-3.72e-05	-0.00014104	-0.00027599	-0.00039869	-0.0004759	-0.0004811	-0.0004152	-0.00029098	-0.00013039	3.17e-05	0.00016453	0.00022952
322.01	2.38e-05	2.31e-05	2.04e-05	1.81e-05	1.37e-05	1.06e-05	9.64e-06	1.24e-05	1.7e-05	2.19e-05	2.53e-05	2.65e-05	2.26e-05	1.73e-05	9.97e-06	4.19e-06	-2.23e-06	-8.15e-06	-9.86e-06	-9.6e-06	-8.14e-06	-9.15e-06	-7.43e-06	-4.69e-06	-4.39e-06	-8.12e-06	-1.29e-05	-1.26e-05	-1.15e-05	-1.31e-05	-1.81e-05	-1.83e-05	-9.94e-06	6.12e-06	2.22e-05	3.08e-05	1.62e-05	-4.1e-05	-0.000143	-0.00027563	-0.00039473	-0.00046792	-0.00046994	-0.00040175	-0.00027693	-0.00011659	4.29e-05	0.0001716	0.00023053
322.52	2.2e-05	2.12e-05	1.82e-05	1.55e-05	1.18e-05	1.01e-05	1.13e-05	1.52e-05	2.03e-05	2.46e-05	2.63e-05	2.55e-05	1.96e-05	1.32e-05	5.77e-06	4.65e-07	-4.77e-06	-9.58e-06	-9.82e-06	-8.67e-06	-6.62e-06	-7.37e-06	-5.9e-06	-3.87e-06	-5.01e-06	-9.91e-06	-1.53e-05	-1.48e-05	-1.33e-05	-1.45e-05	-1.95e-05	-2.08e-05	-1.45e-05	-9.48e-07	1.43e-05	2.4e-05	1.17e-05	-4.36e-05	-0.00014391	-0.0002741	-0.00038979	-0.00045927	-0.00045868	-0.00038848	-0.0002631	-0.00010324	5.35e-05	0.00017795	0.00023111
323.04	2.01e-05	1.91e-05	1.59e-05	1.3e-05	1.06e-05	1.09e-05	1.41e-05	1.87e-05	2.34e-05	2.61e-05	2.57e-05	2.29e-05	1.57e-05	8.99e-06	2.05e-06	-2.51e-06	-6.5e-06	-1.02e-05	-9.08e-06	-7.23e-06	-4.96e-06	-5.83e-06	-5.09e-06	-4.05e-06	-6.49e-06	-1.21e-05	-1.76e-05	-1.67e-05	-1.49e-05	-1.6e-05	-2.15e-05	-2.4e-05	-1.97e-05	-8.05e-06	7.14e-06	1.87e-05	8.88e-06	-4.46e-05	-0.00014341	-0.00027115	-0.00038375	-0.0004501	-0.00044754	-0.00037572	-0.00024992	-9.07e-05	6.35e-05	0.00018388	0.00023183
323.55	1.79e-05	1.66e-05	1.35e-05	1.12e-05	1.06e-05	1.3e-05	1.78e-05	2.24e-05	2.57e-05	2.62e-05	2.37e-05	1.92e-05	1.15e-05	4.98e-06	-9.5e-07	-4.69e-06	-7.43e-06	-1e-05	-7.77e-06	-5.51e-06	-3.42e-06	-4.82e-06	-5.19e-06	-5.21e-06	-8.54e-06	-1.44e-05	-1.95e-05	-1.82e-05	-1.63e-05	-1.8e-05	-2.42e-05	-2.8e-05	-2.52e-05	-1.48e-05	1.13e-06	1.51e-05	7.9e-06	-4.38e-05	-0.0001413	-0.00026665	-0.00037672	-0.00044069	-0.00043683	-0.00036386	-0.00023782	-7.93e-05	7.28e-05	0.00018974	0.00023327
324.07	1.52e-05	1.39e-05	1.15e-05	1.03e-05	1.18e-05	1.61e-05	2.2e-05	2.57e-05	2.68e-05	2.49e-05	2.03e-05	1.48e-05	7.17e-06	1.48e-06	-3.19e-06	-6.06e-06	-7.55e-06	-9.1e-06	-6.08e-06	-3.76e-06	-2.28e-06	-4.55e-06	-6.22e-06	-7.11e-06	-1.08e-05	-1.64e-05	-2.09e-05	-1.94e-05	-1.8e-05	-2.07e-05	-2.77e-05	-3.24e-05	-3.06e-05	-2.08e-05	-3.46e-06	1.35e-05	8.76e-06	-4.13e-05	-0.00013755	-0.00026072	-0.00036894	-0.00043136	-0.00042697	-0.00035337	-0.00022714	-6.9e-05	8.17e-05	0.00019598	0.00023601
324.58	1.22e-05	1.13e-05	1.01e-05	1.06e-05	1.42e-05	1.99e-05	2.59e-05	2.8e-05	2.65e-05	2.22e-05	1.61e-05	1.01e-05	3.21e-06	-1.4e-06	-4.71e-06	-6.63e-06	-6.92e-06	-7.59e-06	-4.21e-06	-2.27e-06	-1.76e-06	-5.13e-06	-8e-06	-9.44e-06	-1.29e-05	-1.79e-05	-2.18e-05	-2.06e-05	-2.01e-05	-2.42e-05	-3.19e-05	-3.71e-05	-3.57e-05	-2.58e-05	-6.52e-06	1.37e-05	1.13e-05	-3.71e-05	-0.0001323	-0.00025361	-0.00036074	-0.00042258	-0.00041844	-0.00034462	-0.000218	-5.98e-05	9.05e-05	0.00020305	0.00024034
325.1	9.32e-06	9.24e-06	9.71e-06	1.21e-05	1.74e-05	2.38e-05	2.91e-05	2.89e-05	2.48e-05	1.84e-05	1.15e-05	5.51e-06	-2.09e-07	-3.61e-06	-5.54e-06	-6.43e-06	-5.62e-06	-5.66e-06	-2.43e-06	-1.3e-06	-2.02e-06	-6.5e-06	-1.03e-05	-1.18e-05	-1.47e-05	-1.89e-05	-2.24e-05	-2.2e-05	-2.28e-05	-2.83e-05	-3.65e-05	-4.16e-05	-4.02e-05	-2.96e-05	-8.08e-06	1.54e-05	1.53e-05	-3.15e-05	-0.00012577	-0.00024564	-0.00035252	-0.00041484	-0.00041159	-0.00033775	-0.00021036	-5.14e-05	9.95e-05	0.00021129	0.00024623
325.61	7.09e-06	7.99e-06	1.04e-05	1.47e-05	2.11e-05	2.73e-05	3.1e-05	2.83e-05	2.19e-05	1.4e-05	6.9e-06	1.43e-06	-2.98e-06	-5.18e-06	-5.72e-06	-5.51e-06	-3.84e-06	-3.56e-06	-1e-06	-1.05e-06	-3.11e-06	-8.46e-06	-1.26e-05	-1.39e-05	-1.59e-05	-1.95e-05	-2.3e-05	-2.38e-05	-2.62e-05	-3.28e-05	-4.1e-05	-4.55e-05	-4.38e-05	-3.21e-05	-8.33e-06	1.83e-05	2.04e-05	-2.5e-05	-0.00011823	-0.00023718	-0.00034479	-0.00040856	-0.00040661	-0.00033273	-0.00020401	-4.34e-05	0.0001092	0.00022072	0.00025333
326.13	5.94e-06	7.85e-06	1.22e-05	1.8e-05	2.47e-05	2.99e-05	3.14e-05	2.64e-05	1.81e-05	9.34e-06	2.66e-06	-1.98e-06	-5.09e-06	-6.11e-06	-5.31e-06	-4.03e-06	-1.78e-06	-1.58e-06	-1.82e-07	-1.68e-06	-4.94e-06	-1.07e-05	-1.48e-05	-1.55e-05	-1.67e-05	-2e-05	-2.39e-05	-2.62e-05	-3e-05	-3.74e-05	-4.52e-05	-4.86e-05	-4.63e-05	-3.35e-05	-7.51e-06	2.21e-05	2.62e-05	-1.76e-05	-0.00010994	-0.00022866	-0.00033793	-0.00040399	-0.00040351	-0.00032938	-0.00019859	-3.55e-05	0.00011961	0.00023113	0.00026116
326.64	6.06e-06	8.88e-06	1.48e-05	2.15e-05	2.77e-05	3.12e-05	3.04e-05	2.34e-05	1.38e-05	4.93e-06	-9.61e-07	-4.64e-06	-6.57e-06	-6.44e-06	-4.38e-06	-2.17e-06	3.15e-07	2.07e-09	-1.61e-07	-3.14e-06	-7.25e-06	-1.3e-05	-1.65e-05	-1.65e-05	-1.71e-05	-2.05e-05	-2.53e-05	-2.91e-05	-3.41e-05	-4.17e-05	-4.85e-05	-5.06e-05	-4.77e-05	-3.38e-05	-5.86e-06	2.64e-05	3.25e-05	-9.75e-06	-0.00010124	-0.00022047	-0.00033226	-0.00040118	-0.00040219	-0.00032734	-0.00019362	-2.71e-05	0.00013071	0.000242	0.0002692
327.16	7.44e-06	1.1e-05	1.78e-05	2.47e-05	2.96e-05	3.1e-05	2.8e-05	1.95e-05	9.57e-06	1.05e-06	-3.84e-06	-6.56e-06	-7.42e-06	-6.21e-06	-3.1e-06	-1.59e-07	2.14e-06	9.16e-07	-9.87e-07	-5.26e-06	-9.72e-06	-1.49e-05	-1.76e-05	-1.71e-05	-1.74e-05	-2.14e-05	-2.73e-05	-3.23e-05	-3.81e-05	-4.52e-05	-5.07e-05	-5.14e-05	-4.8e-05	-3.31e-05	-3.57e-06	3.1e-05	3.9e-05	-1.64e-06	-9.25e-05	-0.00021291	-0.00032789	-0.00040005	-0.00040234	-0.00032613	-0.00018865	-1.83e-05	0.00014216	0.00025286	0.00027697
327.67	9.94e-06	1.39e-05	2.1e-05	2.72e-05	3.02e-05	2.94e-05	2.45e-05	1.54e-05	5.61e-06	-2.14e-06	-5.98e-06	-7.77e-06	-7.67e-06	-5.52e-06	-1.61e-06	1.72e-06	3.4e-06	9.82e-07	-2.57e-06	-7.74e-06	-1.2e-05	-1.62e-05	-1.82e-05	-1.74e-05	-1.8e-05	-2.29e-05	-2.98e-05	-3.57e-05	-4.16e-05	-4.77e-05	-5.17e-05	-5.1e-05	-4.73e-05	-3.17e-05	-7.92e-07	3.56e-05	4.54e-05	6.45e-06	-8.39e-05	-0.00020622	-0.00032488	-0.00040043	-0.00040352	-0.00032522	-0.00018331	-9.02e-06	0.00015353	0.00026312	0.00028404
328.19	1.33e-05	1.72e-05	2.37e-05	2.86e-05	2.93e-05	2.66e-05	2.03e-05	1.12e-05	2.2e-06	-4.58e-06	-7.43e-06	-8.34e-06	-7.35e-06	-4.46e-06	-7.22e-08	3.17e-06	3.86e-06	1.78e-07	-4.72e-06	-1.03e-05	-1.39e-05	-1.7e-05	-1.82e-05	-1.77e-05	-1.91e-05	-2.5e-05	-3.27e-05	-3.89e-05	-4.44e-05	-4.89e-05	-5.14e-05	-4.96e-05	-4.58e-05	-2.96e-05	2.29e-06	4e-05	5.17e-05	1.43e-05	-7.58e-05	-0.00020055	-0.00032319	-0.00040193	-0.0004052	-0.00032418	-0.00017758	3.28e-07	0.00016427	0.00027228	0.00029026
328.7	1.7e-05	2.05e-05	2.56e-05	2.86e-05	2.71e-05	2.29e-05	1.59e-05	7.48e-06	-5.32e-07	-6.29e-06	-8.26e-06	-8.32e-06	-6.53e-06	-3.14e-06	1.26e-06	3.91e-06	3.4e-06	-1.39e-06	-7.14e-06	-1.25e-05	-1.53e-05	-1.72e-05	-1.81e-05	-1.82e-05	-2.07e-05	-2.75e-05	-3.55e-05	-4.15e-05	-4.61e-05	-4.89e-05	-4.98e-05	-4.72e-05	-4.35e-05	-2.7e-05	5.48e-06	4.41e-05	5.75e-05	2.17e-05	-6.84e-05	-0.00019602	-0.0003226	-0.00040404	-0.00040691	-0.00032279	-0.00017165	9.28e-06	0.00017381	0.00028	0.00029573
329.22	2.06e-05	2.32e-05	2.65e-05	2.73e-05	2.39e-05	1.87e-05	1.16e-05	4.3e-06	-2.61e-06	-7.37e-06	-8.54e-06	-7.78e-06	-5.29e-06	-1.73e-06	2.16e-06	3.77e-06	2.04e-06	-3.49e-06	-9.52e-06	-1.43e-05	-1.6e-05	-1.7e-05	-1.8e-05	-1.92e-05	-2.29e-05	-3.04e-05	-3.82e-05	-4.33e-05	-4.66e-05	-4.76e-05	-4.73e-05	-4.4e-05	-4.06e-05	-2.41e-05	8.62e-06	4.79e-05	6.27e-05	2.84e-05	-6.21e-05	-0.00019261	-0.00032278	-0.0004063	-0.00040836	-0.00032107	-0.00016591	1.72e-05	0.00018163	0.00028625	0.00030082
329.73	2.35e-05	2.51e-05	2.63e-05	2.49e-05	1.99e-05	1.44e-05	7.77e-06	1.76e-06	-4.09e-06	-7.92e-06	-8.32e-06	-6.78e-06	-3.75e-06	-4.48e-07	2.45e-06	2.71e-06	-4.53e-08	-5.82e-06	-1.16e-05	-1.54e-05	-1.62e-05	-1.66e-05	-1.83e-05	-2.08e-05	-2.55e-05	-3.33e-05	-4.03e-05	-4.42e-05	-4.59e-05	-4.52e-05	-4.38e-05	-4.04e-05	-3.73e-05	-2.09e-05	1.16e-05	5.11e-05	6.73e-05	3.4e-05	-5.69e-05	-0.00019015	-0.00032329	-0.00040835	-0.00040939	-0.0003192	-0.00016084	2.36e-05	0.00018747	0.00029121	0.00030592
330.25	2.55e-05	2.6e-05	2.49e-05	2.16e-05	1.55e-05	1.04e-05	4.54e-06	-1.71e-07	-5.08e-06	-8.02e-06	-7.67e-06	-5.44e-06	-2.11e-06	5e-07	2.02e-06	8.64e-07	-2.6e-06	-8.08e-06	-1.31e-05	-1.59e-05	-1.61e-05	-1.64e-05	-1.9e-05	-2.28e-05	-2.84e-05	-3.58e-05	-4.16e-05	-4.39e-05	-4.41e-05	-4.2e-05	-3.98e-05	-3.63e-05	-3.36e-05	-1.76e-05	1.43e-05	5.36e-05	7.07e-05	3.85e-05	-5.29e-05	-0.00018837	-0.00032374	-0.00040988	-0.00040999	-0.00031754	-0.00015707	2.79e-05	0.00019131	0.00029528	0.00031142
330.77	2.63e-05	2.57e-05	2.25e-05	1.78e-05	1.13e-05	6.9e-06	2e-06	-1.56e-06	-5.68e-06	-7.72e-06	-6.64e-06	-3.86e-06	-5.98e-07	9.31e-07	9.07e-07	-1.55e-06	-5.28e-06	-1e-05	-1.4e-05	-1.59e-05	-1.6e-05	-1.66e-05	-2.03e-05	-2.52e-05	-3.13e-05	-3.78e-05	-4.19e-05	-4.26e-05	-4.15e-05	-3.82e-05	-3.53e-05	-3.2e-05	-2.97e-05	-1.44e-05	1.66e-05	5.52e-05	7.3e-05	4.17e-05	-4.99e-05	-0.00018686	-0.00032378	-0.00041075	-0.00041033	-0.0003166	-0.00015518	2.98e-05	0.00019338	0.00029886	0.00031761
331.28	2.6e-05	2.43e-05	1.94e-05	1.37e-05	7.54e-06	4.12e-06	1.51e-07	-2.51e-06	-5.96e-06	-7.06e-06	-5.3e-06	-2.23e-06	5.51e-07	7.53e-07	-7.83e-07	-4.21e-06	-7.77e-06	-1.14e-05	-1.43e-05	-1.55e-05	-1.6e-05	-1.73e-05	-2.2e-05	-2.77e-05	-3.37e-05	-3.9e-05	-4.13e-05	-4.04e-05	-3.81e-05	-3.4e-05	-3.07e-05	-2.75e-05	-2.56e-05	-1.13e-05	1.83e-05	5.59e-05	7.41e-05	4.37e-05	-4.75e-05	-0.00018519	-0.00032311	-0.00041093	-0.00041078	-0.00031693	-0.00015561	2.94e-05	0.00019404	0.0003024	0.00032469
331.8	2.47e-05	2.2e-05	1.58e-05	9.82e-06	4.44e-06	2.07e-06	-1.09e-06	-3.11e-06	-5.92e-06	-6.07e-06	-3.75e-06	-7.5e-07	1.15e-06	-2.38e-08	-2.82e-06	-6.77e-06	-9.8e-06	-1.22e-05	-1.41e-05	-1.51e-05	-1.63e-05	-1.86e-05	-2.42e-05	-3.01e-05	-3.56e-05	-3.93e-05	-3.97e-05	-3.74e-05	-3.43e-05	-2.97e-05	-2.6e-05	-2.3e-05	-2.14e-05	-8.48e-06	1.92e-05	5.56e-05	7.4e-05	4.49e-05	-4.55e-05	-0.00018292	-0.00032146	-0.00041054	-0.00041175	-0.00031897	-0.00015851	2.68e-05	0.00019368	0.00030619	0.00033271
332.31	2.24e-05	1.9e-05	1.21e-05	6.39e-06	2.11e-06	6.92e-07	-1.88e-06	-3.44e-06	-5.59e-06	-4.8e-06	-2.16e-06	3.52e-07	1.09e-06	-1.3e-06	-4.93e-06	-8.94e-06	-1.12e-05	-1.24e-05	-1.36e-05	-1.48e-05	-1.72e-05	-2.04e-05	-2.65e-05	-3.21e-05	-3.67e-05	-3.86e-05	-3.74e-05	-3.4e-05	-3.04e-05	-2.54e-05	-2.14e-05	-1.84e-05	-1.73e-05	-6.09e-06	1.93e-05	5.42e-05	7.28e-05	4.54e-05	-4.33e-05	-0.0001796	-0.00031879	-0.00040991	-0.00041367	-0.00032299	-0.00016377	2.25e-05	0.0001928	0.00031046	0.00034157
332.83	1.93e-05	1.55e-05	8.5e-06	3.59e-06	5.32e-07	-1.46e-07	-2.33e-06	-3.5e-06	-4.94e-06	-3.34e-06	-7.26e-07	9.13e-07	3.56e-07	-2.92e-06	-6.86e-06	-1.05e-05	-1.2e-05	-1.22e-05	-1.31e-05	-1.49e-05	-1.86e-05	-2.25e-05	-2.88e-05	-3.35e-05	-3.7e-05	-3.71e-05	-3.46e-05	-3.04e-05	-2.65e-05	-2.14e-05	-1.7e-05	-1.4e-05	-1.32e-05	-4.17e-06	1.87e-05	5.2e-05	7.1e-05	4.58e-05	-4.02e-05	-0.00017492	-0.00031514	-0.00040939	-0.00041678	-0.00032904	-0.00017105	1.69e-05	0.00019181	0.00031518	0.00035094
333.34	1.59e-05	1.2e-05	5.36e-06	1.48e-06	-3.87e-07	-6.02e-07	-2.51e-06	-3.27e-06	-4.01e-06	-1.82e-06	3.53e-07	8.44e-07	-9.69e-07	-4.68e-06	-8.43e-06	-1.15e-05	-1.22e-05	-1.17e-05	-1.28e-05	-1.55e-05	-2.04e-05	-2.48e-05	-3.07e-05	-3.42e-05	-3.64e-05	-3.5e-05	-3.14e-05	-2.67e-05	-2.29e-05	-1.77e-05	-1.29e-05	-9.67e-06	-9.44e-06	-2.75e-06	1.75e-05	4.91e-05	6.88e-05	4.66e-05	-3.59e-05	-0.00016879	-0.00031074	-0.00040919	-0.00042118	-0.00033688	-0.00017988	1.06e-05	0.00019101	0.00032022	0.0003605
333.86	1.23e-05	8.55e-06	2.8e-06	4.71e-08	-8.18e-07	-8.04e-07	-2.43e-06	-2.73e-06	-2.82e-06	-4.07e-07	9.49e-07	1.53e-07	-2.7e-06	-6.38e-06	-9.52e-06	-1.18e-05	-1.19e-05	-1.12e-05	-1.28e-05	-1.65e-05	-2.25e-05	-2.7e-05	-3.2e-05	-3.41e-05	-3.5e-05	-3.23e-05	-2.81e-05	-2.32e-05	-1.96e-05	-1.46e-05	-9.17e-06	-5.64e-06	-6.06e-06	-1.91e-06	1.56e-05	4.57e-05	6.66e-05	4.82e-05	-3e-05	-0.00016127	-0.00030586	-0.00040945	-0.00042673	-0.00034608	-0.00018964	4.2e-06	0.00019047	0.00032524	0.00036984
334.37	8.87e-06	5.53e-06	9.05e-07	-7.76e-07	-9.39e-07	-8.39e-07	-2.11e-06	-1.89e-06	-1.48e-06	7.12e-07	9.83e-07	-1.09e-06	-4.63e-06	-7.84e-06	-1.01e-05	-1.16e-05	-1.14e-05	-1.08e-05	-1.32e-05	-1.8e-05	-2.48e-05	-2.88e-05	-3.25e-05	-3.32e-05	-3.3e-05	-2.94e-05	-2.47e-05	-2e-05	-1.68e-05	-1.2e-05	-5.94e-06	-2.05e-06	-3.22e-06	-1.65e-06	1.32e-05	4.21e-05	6.48e-05	5.1e-05	-2.27e-05	-0.0001526	-0.00030064	-0.00041009	-0.00043308	-0.00035609	-0.00019968	-1.95e-06	0.00019011	0.00032982	0.0003786
334.89	5.86e-06	3.06e-06	-3.36e-07	-1.14e-06	-9.22e-07	-7.69e-07	-1.61e-06	-8.16e-07	-1.67e-07	1.39e-06	4.36e-07	-2.72e-06	-6.52e-06	-8.98e-06	-1.03e-05	-1.1e-05	-1.08e-05	-1.07e-05	-1.41e-05	-1.99e-05	-2.69e-05	-3.01e-05	-3.23e-05	-3.16e-05	-3.05e-05	-2.64e-05	-2.15e-05	-1.73e-05	-1.45e-05	-9.87e-06	-3.26e-06	9.42e-07	-1.07e-06	-1.95e-06	1.04e-05	3.87e-05	6.37e-05	5.5e-05	-1.41e-05	-0.00014313	-0.00029519	-0.00041087	-0.00043966	-0.0003662	-0.00020937	-7.68e-06	0.00018963	0.00033343	0.0003864
335.4	3.41e-06	1.21e-06	-1e-06	-1.22e-06	-8.78e-07	-6.35e-07	-9.45e-07	3.65e-07	9.34e-07	1.52e-06	-6.59e-07	-4.57e-06	-8.23e-06	-9.75e-06	-1.01e-05	-1.04e-05	-1.03e-05	-1.1e-05	-1.54e-05	-2.19e-05	-2.86e-05	-3.06e-05	-3.12e-05	-2.95e-05	-2.77e-05	-2.35e-05	-1.86e-05	-1.49e-05	-1.26e-05	-8.3e-06	-1.19e-06	3.19e-06	3.02e-07	-2.76e-06	7.59e-06	3.55e-05	6.34e-05	6e-05	-4.5e-06	-0.00013314	-0.00028943	-0.00041134	-0.00044583	-0.00037577	-0.00021832	-1.3e-05	0.00018857	0.00033555	0.00039298
335.92	1.62e-06	-1.29e-08	-1.23e-06	-1.16e-06	-8.43e-07	-4.45e-07	-1.8e-07	1.49e-06	1.66e-06	1.05e-06	-2.19e-06	-6.44e-06	-9.61e-06	-1.02e-05	-9.74e-06	-9.73e-06	-1.01e-05	-1.17e-05	-1.7e-05	-2.38e-05	-2.98e-05	-3.04e-05	-2.94e-05	-2.7e-05	-2.47e-05	-2.06e-05	-1.59e-05	-1.29e-05	-1.1e-05	-7.21e-06	2.29e-07	4.63e-06	8.89e-07	-3.97e-06	4.75e-06	3.28e-05	6.37e-05	6.57e-05	5.57e-06	-0.00012289	-0.00028315	-0.00041094	-0.00045095	-0.00038427	-0.00022636	-1.82e-05	0.00018639	0.0003358	0.00039819
336.43	4.74e-07	-6.85e-07	-1.17e-06	-1.04e-06	-8.3e-07	-2.13e-07	5.89e-07	2.38e-06	1.9e-06	1.88e-08	-3.98e-06	-8.14e-06	-1.06e-05	-1.03e-05	-9.36e-06	-9.27e-06	-1.02e-05	-1.27e-05	-1.87e-05	-2.55e-05	-3.03e-05	-2.93e-05	-2.7e-05	-2.42e-05	-2.18e-05	-1.8e-05	-1.34e-05	-1.11e-05	-9.81e-06	-6.57e-06	1.01e-06	5.22e-06	7.48e-07	-5.47e-06	2.04e-06	3.06e-05	6.46e-05	7.17e-05	1.57e-05	-0.00011254	-0.00027612	-0.0004091	-0.0004545	-0.00039132	-0.00023354	-2.37e-05	0.00018247	0.00033391	0.00040207
336.95	-1.46e-07	-9.38e-07	-9.97e-07	-9.07e-07	-8.23e-07	3.11e-08	1.22e-06	2.86e-06	1.59e-06	-1.46e-06	-5.85e-06	-9.55e-06	-1.11e-05	-1.02e-05	-9.01e-06	-9.04e-06	-1.06e-05	-1.39e-05	-2.04e-05	-2.66e-05	-2.99e-05	-2.75e-05	-2.42e-05	-2.14e-05	-1.89e-05	-1.55e-05	-1.13e-05	-9.69e-06	-8.83e-06	-6.28e-06	1.17e-06	5.01e-06	1.33e-08	-7.1e-06	-4.56e-07	2.86e-05	6.57e-05	7.76e-05	2.53e-05	-0.00010211	-0.00026797	-0.00040539	-0.00045616	-0.00039688	-0.00024014	-3.01e-05	0.00017631	0.00032978	0.00040478
337.46	-4e-07	-9.35e-07	-8.11e-07	-7.82e-07	-8.12e-07	2.13e-07	1.54e-06	2.83e-06	7.35e-07	-3.24e-06	-7.66e-06	-1.06e-05	-1.13e-05	-9.96e-06	-8.77e-06	-9.07e-06	-1.12e-05	-1.52e-05	-2.18e-05	-2.73e-05	-2.88e-05	-2.52e-05	-2.11e-05	-1.85e-05	-1.63e-05	-1.33e-05	-9.43e-06	-8.4e-06	-8.05e-06	-6.27e-06	7.66e-07	4.13e-06	-1.11e-06	-8.69e-06	-2.68e-06	2.69e-05	6.66e-05	8.28e-05	3.43e-05	-9.16e-05	-0.00025841	-0.00039963	-0.00045585	-0.00040107	-0.00024657	-3.8e-05	0.00016759	0.00032362	0.00040669
337.98	-4.55e-07	-8.16e-07	-6.72e-07	-6.69e-07	-8.03e-07	2.29e-07	1.43e-06	2.22e-06	-5.81e-07	-5.13e-06	-9.29e-06	-1.13e-05	-1.12e-05	-9.55e-06	-8.65e-06	-9.34e-06	-1.21e-05	-1.66e-05	-2.28e-05	-2.72e-05	-2.71e-05	-2.26e-05	-1.8e-05	-1.59e-05	-1.38e-05	-1.14e-05	-7.88e-06	-7.26e-06	-7.47e-06	-6.51e-06	-1.37e-07	2.76e-06	-2.42e-06	-1.01e-05	-4.57e-06	2.52e-05	6.69e-05	8.69e-05	4.25e-05	-8.08e-05	-0.00024734	-0.00039188	-0.00045377	-0.00040423	-0.00025338	-4.79e-05	0.0001563	0.00031588	0.00040819
338.49	-4.68e-07	-6.88e-07	-5.97e-07	-5.48e-07	-8.04e-07	1.19e-08	8.67e-07	1.1e-06	-2.21e-06	-6.98e-06	-1.07e-05	-1.16e-05	-1.08e-05	-9.08e-06	-8.68e-06	-9.83e-06	-1.31e-05	-1.77e-05	-2.33e-05	-2.65e-05	-2.48e-05	-1.98e-05	-1.51e-05	-1.35e-05	-1.17e-05	-9.7e-06	-6.57e-06	-6.26e-06	-7.09e-06	-6.99e-06	-1.43e-06	1.11e-06	-3.7e-06	-1.12e-05	-6.18e-06	2.34e-05	6.64e-05	8.97e-05	4.97e-05	-6.97e-05	-0.00023485	-0.00038241	-0.00045026	-0.00040676	-0.00026103	-6e-05	0.00014271	0.00030727	0.00040982
339.01	-5.46e-07	-6.17e-07	-5.99e-07	-4.22e-07	-8.63e-07	-4.77e-07	-1.48e-07	-4.21e-07	-3.96e-06	-8.62e-06	-1.17e-05	-1.16e-05	-1.02e-05	-8.57e-06	-8.81e-06	-1.04e-05	-1.41e-05	-1.86e-05	-2.33e-05	-2.53e-05	-2.22e-05	-1.7e-05	-1.24e-05	-1.14e-05	-9.89e-06	-8.26e-06	-5.53e-06	-5.44e-06	-6.94e-06	-7.65e-06	-2.98e-06	-6.28e-07	-4.76e-06	-1.19e-05	-7.54e-06	2.11e-05	6.48e-05	9.11e-05	5.61e-05	-5.83e-05	-0.00022129	-0.00037171	-0.00044576	-0.00040904	-0.0002699	-7.43e-05	0.00012742	0.00029859	0.00041205
339.52	-7.36e-07	-6.31e-07	-6.75e-07	-3.2e-07	-1.04e-06	-1.23e-06	-1.53e-06	-2.18e-06	-5.66e-06	-9.94e-06	-1.23e-05	-1.14e-05	-9.54e-06	-8.06e-06	-8.99e-06	-1.11e-05	-1.49e-05	-1.9e-05	-2.26e-05	-2.35e-05	-1.94e-05	-1.44e-05	-1.01e-05	-9.56e-06	-8.42e-06	-7.07e-06	-4.74e-06	-4.82e-06	-7.03e-06	-8.44e-06	-4.66e-06	-2.27e-06	-5.49e-06	-1.21e-05	-8.73e-06	1.84e-05	6.19e-05	9.11e-05	6.17e-05	-4.68e-05	-0.00020711	-0.00036029	-0.00044068	-0.00041141	-0.00028009	-9.05e-05	0.00011133	0.0002907	0.00041526
340.04	-1.01e-06	-7.08e-07	-7.86e-07	-2.74e-07	-1.37e-06	-2.22e-06	-3.13e-06	-3.97e-06	-7.18e-06	-1.09e-05	-1.27e-05	-1.1e-05	-8.82e-06	-7.62e-06	-9.22e-06	-1.17e-05	-1.56e-05	-1.91e-05	-2.14e-05	-2.13e-05	-1.67e-05	-1.21e-05	-8.24e-06	-8.1e-06	-7.24e-06	-6.1e-06	-4.17e-06	-4.42e-06	-7.33e-06	-9.33e-06	-6.37e-06	-3.68e-06	-5.81e-06	-1.19e-05	-9.83e-06	1.5e-05	5.79e-05	8.98e-05	6.65e-05	-3.54e-05	-0.00019276	-0.00034864	-0.00043528	-0.00041404	-0.00029151	-0.00010787	9.55e-05	0.00028435	0.00041974
340.55	-1.31e-06	-8.19e-07	-9.14e-07	-3.28e-07	-1.85e-06	-3.35e-06	-4.79e-06	-5.61e-06	-8.38e-06	-1.15e-05	-1.27e-05	-1.05e-05	-8.19e-06	-7.33e-06	-9.49e-06	-1.23e-05	-1.6e-05	-1.87e-05	-1.99e-05	-1.9e-05	-1.41e-05	-1.02e-05	-6.73e-06	-6.94e-06	-6.3e-06	-5.32e-06	-3.77e-06	-4.26e-06	-7.83e-06	-1.03e-05	-8e-06	-4.8e-06	-5.75e-06	-1.14e-05	-1.09e-05	1.11e-05	5.27e-05	8.73e-05	7.05e-05	-2.44e-05	-0.00017871	-0.00033707	-0.0004297	-0.00041696	-0.00030381	-0.00012569	8.09e-05	0.00028009	0.00042559
341.07	-1.55e-06	-9.15e-07	-1.04e-06	-4.93e-07	-2.45e-06	-4.5e-06	-6.31e-06	-6.96e-06	-9.2e-06	-1.17e-05	-1.24e-05	-1.01e-05	-7.72e-06	-7.23e-06	-9.77e-06	-1.27e-05	-1.6e-05	-1.79e-05	-1.79e-05	-1.66e-05	-1.18e-05	-8.6e-06	-5.56e-06	-6.03e-06	-5.55e-06	-4.69e-06	-3.51e-06	-4.32e-06	-8.45e-06	-1.12e-05	-9.5e-06	-5.67e-06	-5.4e-06	-1.06e-05	-1.2e-05	6.72e-06	4.68e-05	8.4e-05	7.39e-05	-1.4e-05	-0.00016524	-0.00032562	-0.00042386	-0.00041994	-0.00031648	-0.00014292	6.84e-05	0.00027831	0.00043278
341.59	-1.67e-06	-9.71e-07	-1.17e-06	-7.9e-07	-3.12e-06	-5.53e-06	-7.54e-06	-7.96e-06	-9.65e-06	-1.16e-05	-1.2e-05	-9.8e-06	-7.48e-06	-7.35e-06	-1e-05	-1.29e-05	-1.58e-05	-1.67e-05	-1.58e-05	-1.42e-05	-9.83e-06	-7.29e-06	-4.67e-06	-5.3e-06	-4.96e-06	-4.19e-06	-3.38e-06	-4.57e-06	-9.12e-06	-1.21e-05	-1.08e-05	-6.3e-06	-4.84e-06	-9.69e-06	-1.32e-05	2.01e-06	4.03e-05	8.01e-05	7.66e-05	-4.38e-06	-0.00015245	-0.00031414	-0.00041756	-0.00042268	-0.00032888	-0.00015866	5.88e-05	0.00027904	0.00044119
342.1	-1.62e-06	-9.68e-07	-1.35e-06	-1.23e-06	-3.8e-06	-6.35e-06	-8.4e-06	-8.56e-06	-9.75e-06	-1.12e-05	-1.16e-05	-9.69e-06	-7.51e-06	-7.66e-06	-1.02e-05	-1.29e-05	-1.52e-05	-1.52e-05	-1.37e-05	-1.2e-05	-8.18e-06	-6.2e-06	-3.99e-06	-4.7e-06	-4.49e-06	-3.81e-06	-3.34e-06	-4.92e-06	-9.7e-06	-1.28e-05	-1.19e-05	-6.75e-06	-4.2e-06	-8.77e-06	-1.44e-05	-2.79e-06	3.37e-05	7.59e-05	7.87e-05	4.34e-06	-0.00014023	-0.00030236	-0.00041051	-0.00042487	-0.0003404	-0.00017215	5.22e-05	0.00028206	0.00045055
342.62	-1.36e-06	-8.85e-07	-1.55e-06	-1.78e-06	-4.42e-06	-6.89e-06	-8.83e-06	-8.81e-06	-9.59e-06	-1.08e-05	-1.11e-05	-9.81e-06	-7.81e-06	-8.11e-06	-1.03e-05	-1.26e-05	-1.44e-05	-1.36e-05	-1.17e-05	-1e-05	-6.84e-06	-5.29e-06	-3.44e-06	-4.21e-06	-4.14e-06	-3.53e-06	-3.35e-06	-5.28e-06	-1.01e-05	-1.33e-05	-1.27e-05	-7.09e-06	-3.62e-06	-7.96e-06	-1.56e-05	-7.38e-06	2.74e-05	7.18e-05	8.04e-05	1.23e-05	-0.00012834	-0.00028994	-0.00040246	-0.00042623	-0.00035049	-0.00018293	4.88e-05	0.00028689	0.00046052
343.13	-9.1e-07	-7.21e-07	-1.74e-06	-2.37e-06	-4.9e-06	-7.13e-06	-8.88e-06	-8.78e-06	-9.24e-06	-1.03e-05	-1.07e-05	-1.02e-05	-8.36e-06	-8.65e-06	-1.03e-05	-1.22e-05	-1.34e-05	-1.19e-05	-9.85e-06	-8.31e-06	-5.78e-06	-4.51e-06	-3e-06	-3.82e-06	-3.89e-06	-3.34e-06	-3.38e-06	-5.56e-06	-1.03e-05	-1.35e-05	-1.33e-05	-7.4e-06	-3.24e-06	-7.36e-06	-1.68e-05	-1.16e-05	2.16e-05	6.79e-05	8.17e-05	1.95e-05	-0.00011643	-0.0002766	-0.00039332	-0.00042656	-0.00035879	-0.00019074	4.82e-05	0.00029295	0.00047077
343.65	-3.1e-07	-5.04e-07	-1.92e-06	-2.95e-06	-5.2e-06	-7.07e-06	-8.6e-06	-8.54e-06	-8.79e-06	-9.74e-06	-1.04e-05	-1.07e-05	-9.05e-06	-9.15e-06	-1.02e-05	-1.17e-05	-1.24e-05	-1.03e-05	-8.23e-06	-6.84e-06	-4.96e-06	-3.81e-06	-2.67e-06	-3.5e-06	-3.75e-06	-3.21e-06	-3.39e-06	-5.71e-06	-1.02e-05	-1.35e-05	-1.37e-05	-7.75e-06	-3.16e-06	-7.05e-06	-1.79e-05	-1.51e-05	1.67e-05	6.45e-05	8.27e-05	2.63e-05	-0.00010425	-0.00026215	-0.0003831	-0.00042582	-0.00036503	-0.00019566	4.97e-05	0.0002996	0.00048101
344.16	3.91e-07	-2.49e-07	-2.1e-06	-3.47e-06	-5.31e-06	-6.77e-06	-8.09e-06	-8.2e-06	-8.33e-06	-9.27e-06	-1.02e-05	-1.12e-05	-9.76e-06	-9.52e-06	-1e-05	-1.11e-05	-1.14e-05	-8.79e-06	-6.84e-06	-5.61e-06	-4.32e-06	-3.19e-06	-2.42e-06	-3.28e-06	-3.71e-06	-3.1e-06	-3.36e-06	-5.67e-06	-9.84e-06	-1.32e-05	-1.39e-05	-8.2e-06	-3.43e-06	-7.03e-06	-1.88e-05	-1.79e-05	1.27e-05	6.15e-05	8.36e-05	3.28e-05	-9.16e-05	-0.00024671	-0.00037207	-0.00042403	-0.00036925	-0.00019801	5.26e-05	0.00030623	0.00049091
344.68	1.13e-06	1.18e-08	-2.26e-06	-3.93e-06	-5.27e-06	-6.31e-06	-7.45e-06	-7.86e-06	-7.93e-06	-8.89e-06	-1e-05	-1.17e-05	-1.04e-05	-9.69e-06	-9.81e-06	-1.05e-05	-1.06e-05	-7.47e-06	-5.69e-06	-4.63e-06	-3.83e-06	-2.71e-06	-2.31e-06	-3.18e-06	-3.76e-06	-2.98e-06	-3.26e-06	-5.44e-06	-9.27e-06	-1.27e-05	-1.4e-05	-8.77e-06	-4.09e-06	-7.31e-06	-1.95e-05	-1.98e-05	9.74e-06	5.9e-05	8.42e-05	3.89e-05	-7.86e-05	-0.00023059	-0.0003606	-0.00042142	-0.00037154	-0.00019837	5.61e-05	0.00031229	0.00050025
345.19	1.82e-06	2.58e-07	-2.41e-06	-4.3e-06	-5.14e-06	-5.77e-06	-6.79e-06	-7.53e-06	-7.63e-06	-8.57e-06	-9.91e-06	-1.2e-05	-1.07e-05	-9.62e-06	-9.58e-06	-1e-05	-9.86e-06	-6.36e-06	-4.73e-06	-3.86e-06	-3.47e-06	-2.41e-06	-2.35e-06	-3.22e-06	-3.85e-06	-2.83e-06	-3.07e-06	-5.07e-06	-8.58e-06	-1.2e-05	-1.39e-05	-9.45e-06	-5.12e-06	-7.88e-06	-1.99e-05	-2.09e-05	7.61e-06	5.68e-05	8.45e-05	4.48e-05	-6.54e-05	-0.00021426	-0.00034918	-0.00041822	-0.00037219	-0.00019738	5.96e-05	0.00031734	0.00050884
345.71	2.38e-06	4.52e-07	-2.5e-06	-4.55e-06	-4.96e-06	-5.24e-06	-6.19e-06	-7.25e-06	-7.42e-06	-8.3e-06	-9.74e-06	-1.19e-05	-1.08e-05	-9.34e-06	-9.4e-06	-9.68e-06	-9.3e-06	-5.45e-06	-3.93e-06	-3.27e-06	-3.23e-06	-2.33e-06	-2.6e-06	-3.37e-06	-3.9e-06	-2.58e-06	-2.83e-06	-4.66e-06	-7.88e-06	-1.13e-05	-1.38e-05	-1.03e-05	-6.48e-06	-8.74e-06	-2.02e-05	-2.15e-05	6.06e-06	5.46e-05	8.43e-05	5.03e-05	-5.23e-05	-0.0001983	-0.00033827	-0.00041466	-0.00037162	-0.00019573	6.22e-05	0.00032118	0.00051658
346.22	2.75e-06	5.53e-07	-2.56e-06	-4.72e-06	-4.79e-06	-4.8e-06	-5.7e-06	-7e-06	-7.25e-06	-8e-06	-9.44e-06	-1.15e-05	-1.05e-05	-8.92e-06	-9.32e-06	-9.5e-06	-8.87e-06	-4.75e-06	-3.27e-06	-2.84e-06	-3.14e-06	-2.53e-06	-3.03e-06	-3.56e-06	-3.82e-06	-2.21e-06	-2.55e-06	-4.29e-06	-7.26e-06	-1.06e-05	-1.37e-05	-1.12e-05	-8.09e-06	-9.81e-06	-2.04e-05	-2.17e-05	4.77e-06	5.21e-05	8.33e-05	5.52e-05	-3.97e-05	-0.00018329	-0.00032825	-0.00041093	-0.00037018	-0.00019405	6.38e-05	0.00032374	0.00052339
346.74	2.9e-06	5.5e-07	-2.61e-06	-4.83e-06	-4.69e-06	-4.48e-06	-5.33e-06	-6.75e-06	-7.07e-06	-7.61e-06	-8.92e-06	-1.07e-05	-9.96e-06	-8.43e-06	-9.36e-06	-9.44e-06	-8.51e-06	-4.21e-06	-2.74e-06	-2.6e-06	-3.21e-06	-2.97e-06	-3.59e-06	-3.7e-06	-3.55e-06	-1.7e-06	-2.31e-06	-4.05e-06	-6.78e-06	-9.91e-06	-1.36e-05	-1.23e-05	-9.87e-06	-1.1e-05	-2.05e-05	-2.17e-05	3.4e-06	4.91e-05	8.14e-05	5.93e-05	-2.82e-05	-0.00016973	-0.00031938	-0.00040723	-0.00036831	-0.00019284	6.4e-05	0.00032512	0.00052931
347.25	2.84e-06	4.59e-07	-2.63e-06	-4.91e-06	-4.71e-06	-4.31e-06	-5.07e-06	-6.47e-06	-6.85e-06	-7.09e-06	-8.19e-06	-9.61e-06	-9.17e-06	-7.99e-06	-9.5e-06	-9.48e-06	-8.18e-06	-3.83e-06	-2.37e-06	-2.58e-06	-3.47e-06	-3.64e-06	-4.16e-06	-3.7e-06	-3.01e-06	-1.13e-06	-2.17e-06	-4.01e-06	-6.49e-06	-9.38e-06	-1.36e-05	-1.35e-05	-1.17e-05	-1.23e-05	-2.07e-05	-2.19e-05	1.65e-06	4.52e-05	7.86e-05	6.25e-05	-1.79e-05	-0.00015794	-0.00031176	-0.00040365	-0.00036636	-0.00019245	6.29e-05	0.00032548	0.00053433
347.77	2.59e-06	2.9e-07	-2.64e-06	-5.01e-06	-4.86e-06	-4.28e-06	-4.87e-06	-6.06e-06	-6.5e-06	-6.4e-06	-7.25e-06	-8.26e-06	-8.27e-06	-7.68e-06	-9.72e-06	-9.54e-06	-7.83e-06	-3.6e-06	-2.22e-06	-2.79e-06	-3.91e-06	-4.46e-06	-4.66e-06	-3.46e-06	-2.23e-06	-5.82e-07	-2.22e-06	-4.21e-06	-6.39e-06	-9.01e-06	-1.37e-05	-1.47e-05	-1.35e-05	-1.37e-05	-2.1e-05	-2.24e-05	-7.12e-07	4.05e-05	7.49e-05	6.48e-05	-9.15e-06	-0.00014806	-0.0003053	-0.00040021	-0.0003646	-0.00019301	6.07e-05	0.0003251	0.00053851
348.28	2.2e-06	5.87e-08	-2.65e-06	-5.14e-06	-5.13e-06	-4.33e-06	-4.65e-06	-5.47e-06	-5.93e-06	-5.52e-06	-6.14e-06	-6.83e-06	-7.37e-06	-7.53e-06	-9.93e-06	-9.55e-06	-7.45e-06	-3.52e-06	-2.31e-06	-3.21e-06	-4.53e-06	-5.29e-06	-4.94e-06	-2.89e-06	-1.25e-06	-1.46e-07	-2.52e-06	-4.64e-06	-6.46e-06	-8.82e-06	-1.39e-05	-1.6e-05	-1.53e-05	-1.52e-05	-2.17e-05	-2.34e-05	-3.78e-06	3.5e-05	7.05e-05	6.62e-05	-2.03e-06	-0.00014004	-0.0002998	-0.00039683	-0.00036311	-0.00019442	5.78e-05	0.00032424	0.00054182
348.8	1.71e-06	-2.17e-07	-2.69e-06	-5.32e-06	-5.44e-06	-4.37e-06	-4.33e-06	-4.67e-06	-5.11e-06	-4.44e-06	-4.91e-06	-5.45e-06	-6.6e-06	-7.55e-06	-1.01e-05	-9.44e-06	-7.06e-06	-3.63e-06	-2.71e-06	-3.87e-06	-5.29e-06	-5.99e-06	-4.9e-06	-1.98e-06	-1.62e-07	8.77e-08	-3.08e-06	-5.24e-06	-6.64e-06	-8.83e-06	-1.44e-05	-1.74e-05	-1.71e-05	-1.67e-05	-2.26e-05	-2.48e-05	-7.5e-06	2.9e-05	6.57e-05	6.68e-05	3.53e-06	-0.00013368	-0.00029494	-0.00039343	-0.00036187	-0.00019645	5.45e-05	0.00032312	0.00054428
349.31	1.23e-06	-5.05e-07	-2.8e-06	-5.53e-06	-5.73e-06	-4.26e-06	-3.79e-06	-3.64e-06	-4.06e-06	-3.25e-06	-3.67e-06	-4.26e-06	-6.01e-06	-7.72e-06	-1.01e-05	-9.22e-06	-6.72e-06	-3.95e-06	-3.44e-06	-4.75e-06	-6.11e-06	-6.4e-06	-4.41e-06	-7.85e-07	8.46e-07	1.4e-08	-3.86e-06	-5.87e-06	-6.85e-06	-9.02e-06	-1.5e-05	-1.88e-05	-1.88e-05	-1.83e-05	-2.37e-05	-2.67e-05	-1.16e-05	2.27e-05	6.07e-05	6.68e-05	7.69e-06	-0.00012859	-0.00029038	-0.00038986	-0.00036078	-0.00019873	5.12e-05	0.00032194	0.00054583
349.83	8.05e-07	-7.95e-07	-3e-06	-5.76e-06	-5.86e-06	-3.9e-06	-2.95e-06	-2.39e-06	-2.84e-06	-2.04e-06	-2.51e-06	-3.36e-06	-5.64e-06	-7.94e-06	-9.96e-06	-8.9e-06	-6.5e-06	-4.52e-06	-4.48e-06	-5.81e-06	-6.84e-06	-6.37e-06	-3.43e-06	5.89e-07	1.6e-06	-4.36e-07	-4.77e-06	-6.43e-06	-7.06e-06	-9.42e-06	-1.6e-05	-2.04e-05	-2.05e-05	-2e-05	-2.51e-05	-2.87e-05	-1.59e-05	1.66e-05	5.6e-05	6.65e-05	1.07e-05	-0.00012435	-0.00028576	-0.00038592	-0.00035961	-0.00020084	4.84e-05	0.00032074	0.00054635
350.34	4.24e-07	-1.11e-06	-3.32e-06	-5.97e-06	-5.74e-06	-3.18e-06	-1.77e-06	-9.78e-07	-1.54e-06	-9.15e-07	-1.56e-06	-2.81e-06	-5.49e-06	-8.13e-06	-9.62e-06	-8.53e-06	-6.48e-06	-5.37e-06	-5.77e-06	-6.91e-06	-7.32e-06	-5.79e-06	-2.01e-06	1.96e-06	1.94e-06	-1.27e-06	-5.72e-06	-6.82e-06	-7.25e-06	-1e-05	-1.71e-05	-2.21e-05	-2.24e-05	-2.18e-05	-2.66e-05	-3.08e-05	-2e-05	1.11e-05	5.19e-05	6.59e-05	1.28e-05	-0.00012051	-0.00028081	-0.00038145	-0.00035809	-0.00020239	4.61e-05	0.00031947	0.00054575
350.32	9.31e-07	-3.76e-07	-2.84e-06	-3.91e-06	-2.81e-06	-2.68e-07	1.52e-06	2.07e-06	5.96e-07	-6.03e-07	-1.41e-06	-1.4e-06	-9.65e-07	-1.86e-07	1.06e-06	2.2e-06	2.57e-06	2.59e-06	1.67e-06	1.63e-08	-9.51e-07	-1.39e-06	-1.17e-06	-9.81e-07	-6.34e-07	-1.52e-07	4.01e-07	2.08e-06	1.98e-06	-4.24e-07	-1.74e-06	-6.71e-07	-3.93e-06	-6.92e-06	1.09e-06	1.21e-05	1.85e-06	-1.74e-05	4.96e-06	7.73e-05	0.00011368	1.32e-05	-0.00022358	-0.00046879	-0.00055966	-0.0004172	-8.68e-05	0.00030246	0.00062386
350.84	5.02e-07	-8.39e-07	-3.2e-06	-3.88e-06	-2.25e-06	3.85e-07	1.77e-06	1.67e-06	-5.59e-08	-1.19e-06	-1.73e-06	-1.56e-06	-1.06e-06	-3.45e-07	7.66e-07	1.81e-06	2.09e-06	1.77e-06	5.85e-07	-1.23e-06	-2.13e-06	-2.45e-06	-2.1e-06	-1.64e-06	-9.66e-07	-1.41e-07	5.88e-07	2.1e-06	1.44e-06	-1.59e-06	-3.18e-06	-1.59e-06	-4.32e-06	-7.28e-06	4.05e-07	1.16e-05	1.45e-06	-1.84e-05	3.1e-06	7.6e-05	0.00011468	1.61e-05	-0.00022173	-0.00046999	-0.00056298	-0.00042042	-8.91e-05	0.00030121	0.00062488
351.35	8.85e-08	-1.27e-06	-3.44e-06	-3.67e-06	-1.6e-06	9e-07	1.77e-06	1.09e-06	-7.14e-07	-1.71e-06	-1.98e-06	-1.69e-06	-1.16e-06	-5.43e-07	4.42e-07	1.37e-06	1.51e-06	7.99e-07	-6.47e-07	-2.56e-06	-3.3e-06	-3.42e-06	-2.89e-06	-2.11e-06	-1.09e-06	-4.71e-08	6.71e-07	1.84e-06	6.32e-07	-2.8e-06	-4.46e-06	-2.34e-06	-4.68e-06	-7.68e-06	-2.82e-07	1.1e-05	1.05e-06	-1.95e-05	1.17e-06	7.47e-05	0.00011584	1.91e-05	-0.00021995	-0.00047122	-0.00056638	-0.00042412	-9.25e-05	0.00029865	0.00062504
351.87	-3.56e-07	-1.69e-06	-3.56e-06	-3.29e-06	-9.28e-07	1.23e-06	1.5e-06	3.72e-07	-1.35e-06	-2.16e-06	-2.19e-06	-1.82e-06	-1.31e-06	-7.91e-07	9.07e-08	8.75e-07	8.31e-07	-3.39e-07	-2.02e-06	-3.92e-06	-4.43e-06	-4.24e-06	-3.48e-06	-2.38e-06	-1.08e-06	3.33e-08	5.63e-07	1.28e-06	-3.9e-07	-3.99e-06	-5.52e-06	-2.94e-06	-5.05e-06	-8.16e-06	-9.69e-07	1.06e-05	6.35e-07	-2.06e-05	-7.67e-07	7.35e-05	0.00011713	2.2e-05	-0.00021831	-0.00047257	-0.00056997	-0.00042849	-9.71e-05	0.00029488	0.00062454
352.38	-8.58e-07	-2.11e-06	-3.57e-06	-2.77e-06	-2.84e-07	1.36e-06	9.73e-07	-4.44e-07	-1.93e-06	-2.51e-06	-2.34e-06	-1.99e-06	-1.51e-06	-1.09e-06	-2.88e-07	3.21e-07	1.15e-09	-1.65e-06	-3.53e-06	-5.28e-06	-5.43e-06	-4.87e-06	-3.83e-06	-2.5e-06	-1e-06	2.78e-08	2.35e-07	4.41e-07	-1.55e-06	-5.08e-06	-6.36e-06	-3.46e-06	-5.48e-06	-8.73e-06	-1.66e-06	1.01e-05	2.19e-07	-2.18e-05	-2.67e-06	7.24e-05	0.00011856	2.49e-05	-0.0002169	-0.00047415	-0.0005739	-0.00043368	-0.00010294	0.00029012	0.00062364
352.9	-1.43e-06	-2.5e-06	-3.45e-06	-2.15e-06	2.71e-07	1.26e-06	2.36e-07	-1.31e-06	-2.45e-06	-2.78e-06	-2.47e-06	-2.2e-06	-1.79e-06	-1.45e-06	-6.89e-07	-3.14e-07	-1e-06	-3.14e-06	-5.12e-06	-6.57e-06	-6.24e-06	-5.25e-06	-3.97e-06	-2.51e-06	-9.41e-07	-1.24e-07	-3.29e-07	-6.25e-07	-2.76e-06	-6.04e-06	-7e-06	-3.96e-06	-6.01e-06	-9.42e-06	-2.38e-06	9.66e-06	-1.8e-07	-2.29e-05	-4.49e-06	7.14e-05	0.00012007	2.77e-05	-0.00021574	-0.00047596	-0.00057824	-0.00043975	-0.0001099	0.00028463	0.00062259
353.41	-2.04e-06	-2.84e-06	-3.18e-06	-1.48e-06	6.76e-07	9.09e-07	-6.66e-07	-2.19e-06	-2.9e-06	-3e-06	-2.61e-06	-2.49e-06	-2.12e-06	-1.84e-06	-1.11e-06	-1.05e-06	-2.2e-06	-4.79e-06	-6.74e-06	-7.71e-06	-6.82e-06	-5.39e-06	-3.92e-06	-2.48e-06	-9.67e-07	-4.48e-07	-1.1e-06	-1.85e-06	-3.95e-06	-6.86e-06	-7.5e-06	-4.51e-06	-6.66e-06	-1.02e-05	-3.13e-06	9.25e-06	-5.18e-07	-2.39e-05	-6.18e-06	7.06e-05	0.00012162	3.02e-05	-0.00021481	-0.00047798	-0.00058296	-0.00044663	-0.00011779	0.00027873	0.00062161
353.93	-2.64e-06	-3.09e-06	-2.77e-06	-8.05e-07	8.85e-07	3.28e-07	-1.68e-06	-3.03e-06	-3.28e-06	-3.21e-06	-2.79e-06	-2.86e-06	-2.5e-06	-2.26e-06	-1.59e-06	-1.93e-06	-3.61e-06	-6.56e-06	-8.34e-06	-8.65e-06	-7.12e-06	-5.29e-06	-3.75e-06	-2.49e-06	-1.13e-06	-9.47e-07	-2.06e-06	-3.16e-06	-5.06e-06	-7.52e-06	-7.9e-06	-5.14e-06	-7.44e-06	-1.11e-05	-3.9e-06	8.87e-06	-7.48e-07	-2.48e-05	-7.71e-06	7e-05	0.0001232	3.27e-05	-0.00021405	-0.00048017	-0.00058808	-0.00045426	-0.00012634	0.00027272	0.0006209
354.44	-3.19e-06	-3.22e-06	-2.23e-06	-1.94e-07	8.56e-07	-4.71e-07	-2.75e-06	-3.8e-06	-3.59e-06	-3.42e-06	-3.05e-06	-3.3e-06	-2.89e-06	-2.7e-06	-2.15e-06	-2.98e-06	-5.23e-06	-8.39e-06	-9.84e-06	-9.33e-06	-7.15e-06	-5.02e-06	-3.54e-06	-2.6e-06	-1.45e-06	-1.61e-06	-3.14e-06	-4.47e-06	-6.06e-06	-8.05e-06	-8.27e-06	-5.86e-06	-8.34e-06	-1.21e-05	-4.68e-06	8.55e-06	-8.32e-07	-2.55e-05	-9.05e-06	6.96e-05	0.00012479	3.5e-05	-0.00021335	-0.00048236	-0.00059342	-0.00046243	-0.00013526	0.00026686	0.00062055
354.96	-3.6e-06	-3.17e-06	-1.58e-06	2.99e-07	5.71e-07	-1.44e-06	-3.81e-06	-4.46e-06	-3.87e-06	-3.66e-06	-3.38e-06	-3.78e-06	-3.26e-06	-3.16e-06	-2.83e-06	-4.22e-06	-7.02e-06	-1.02e-05	-1.12e-05	-9.73e-06	-6.94e-06	-4.66e-06	-3.38e-06	-2.83e-06	-1.92e-06	-2.39e-06	-4.29e-06	-5.72e-06	-6.9e-06	-8.49e-06	-8.68e-06	-6.71e-06	-9.33e-06	-1.32e-05	-5.44e-06	8.32e-06	-7.5e-07	-2.59e-05	-1.02e-05	6.93e-05	0.0001264	3.73e-05	-0.00021258	-0.00048439	-0.00059881	-0.00047089	-0.00014424	0.00026137	0.00062062
355.47	-3.81e-06	-2.95e-06	-8.74e-07	6.24e-07	3.84e-08	-2.52e-06	-4.79e-06	-4.99e-06	-4.12e-06	-3.99e-06	-3.8e-06	-4.25e-06	-3.61e-06	-3.65e-06	-3.66e-06	-5.67e-06	-8.96e-06	-1.2e-05	-1.22e-05	-9.82e-06	-6.53e-06	-4.3e-06	-3.34e-06	-3.2e-06	-2.5e-06	-3.25e-06	-5.44e-06	-6.85e-06	-7.58e-06	-8.91e-06	-9.16e-06	-7.66e-06	-1.04e-05	-1.42e-05	-6.17e-06	8.19e-06	-4.8e-07	-2.62e-05	-1.1e-05	6.93e-05	0.00012808	3.96e-05	-0.00021157	-0.00048608	-0.00060411	-0.0004794	-0.00015298	0.00025644	0.00062111
355.99	-3.77e-06	-2.54e-06	-1.68e-07	7.36e-07	-7.08e-07	-3.63e-06	-5.62e-06	-5.39e-06	-4.4e-06	-4.41e-06	-4.28e-06	-4.69e-06	-3.91e-06	-4.2e-06	-4.7e-06	-7.33e-06	-1.1e-05	-1.35e-05	-1.29e-05	-9.62e-06	-6.02e-06	-4.03e-06	-3.48e-06	-3.71e-06	-3.18e-06	-4.15e-06	-6.55e-06	-7.83e-06	-8.11e-06	-9.33e-06	-9.78e-06	-8.72e-06	-1.14e-05	-1.53e-05	-6.81e-06	8.18e-06	-2.09e-08	-2.63e-05	-1.17e-05	6.94e-05	0.00012982	4.21e-05	-0.00021017	-0.00048722	-0.00060905	-0.00048763	-0.00016124	0.00025213	0.00062191
356.5	-3.46e-06	-1.99e-06	4.47e-07	6.02e-07	-1.62e-06	-4.7e-06	-6.26e-06	-5.67e-06	-4.71e-06	-4.92e-06	-4.8e-06	-5.07e-06	-4.2e-06	-4.86e-06	-5.95e-06	-9.16e-06	-1.29e-05	-1.48e-05	-1.33e-05	-9.16e-06	-5.5e-06	-3.93e-06	-3.84e-06	-4.32e-06	-3.9e-06	-5.05e-06	-7.56e-06	-8.64e-06	-8.54e-06	-9.81e-06	-1.05e-05	-9.85e-06	-1.25e-05	-1.62e-05	-7.31e-06	8.33e-06	6.16e-07	-2.61e-05	-1.2e-05	6.98e-05	0.00013168	4.48e-05	-0.00020824	-0.00048768	-0.00061344	-0.00049536	-0.00016883	0.00024847	0.0006229
357.02	-2.92e-06	-1.37e-06	8.81e-07	2.08e-07	-2.63e-06	-5.65e-06	-6.7e-06	-5.87e-06	-5.07e-06	-5.48e-06	-5.3e-06	-5.38e-06	-4.52e-06	-5.68e-06	-7.46e-06	-1.11e-05	-1.47e-05	-1.57e-05	-1.32e-05	-8.51e-06	-5.06e-06	-4.07e-06	-4.39e-06	-4.99e-06	-4.65e-06	-5.93e-06	-8.44e-06	-9.26e-06	-8.9e-06	-1.04e-05	-1.15e-05	-1.1e-05	-1.34e-05	-1.69e-05	-7.63e-06	8.63e-06	1.4e-06	-2.57e-05	-1.21e-05	7.04e-05	0.00013367	4.78e-05	-0.00020565	-0.0004873	-0.00061712	-0.00050238	-0.00017563	0.00024537	0.00062393
357.53	-2.2e-06	-7.48e-07	1.07e-06	-4.24e-07	-3.66e-06	-6.42e-06	-6.96e-06	-6.02e-06	-5.48e-06	-6.06e-06	-5.75e-06	-5.62e-06	-4.94e-06	-6.69e-06	-9.21e-06	-1.31e-05	-1.63e-05	-1.61e-05	-1.27e-05	-7.74e-06	-4.77e-06	-4.44e-06	-5.09e-06	-5.68e-06	-5.39e-06	-6.73e-06	-9.17e-06	-9.72e-06	-9.23e-06	-1.11e-05	-1.25e-05	-1.21e-05	-1.41e-05	-1.73e-05	-7.76e-06	9.08e-06	2.31e-06	-2.52e-05	-1.2e-05	7.11e-05	0.00013571	5.11e-05	-0.00020233	-0.00048596	-0.0006199	-0.00050852	-0.00018161	0.00024272	0.00062482
358.05	-1.38e-06	-2e-07	9.56e-07	-1.25e-06	-4.65e-06	-6.98e-06	-7.06e-06	-6.16e-06	-5.94e-06	-6.59e-06	-6.1e-06	-5.83e-06	-5.51e-06	-7.95e-06	-1.12e-05	-1.51e-05	-1.74e-05	-1.61e-05	-1.18e-05	-6.96e-06	-4.69e-06	-5.01e-06	-5.85e-06	-6.33e-06	-6.08e-06	-7.45e-06	-9.73e-06	-1.01e-05	-9.58e-06	-1.19e-05	-1.37e-05	-1.32e-05	-1.47e-05	-1.75e-05	-7.68e-06	9.66e-06	3.28e-06	-2.46e-05	-1.17e-05	7.18e-05	0.00013778	5.46e-05	-0.00019823	-0.00048366	-0.00062177	-0.00051376	-0.00018681	0.00024036	0.00062544
358.57	-5.73e-07	1.85e-07	5.37e-07	-2.21e-06	-5.51e-06	-7.31e-06	-7.05e-06	-6.35e-06	-6.42e-06	-7.05e-06	-6.36e-06	-6.07e-06	-6.3e-06	-9.44e-06	-1.32e-05	-1.68e-05	-1.82e-05	-1.55e-05	-1.07e-05	-6.25e-06	-4.84e-06	-5.71e-06	-6.6e-06	-6.91e-06	-6.73e-06	-8.08e-06	-1.01e-05	-1.03e-05	-1e-05	-1.29e-05	-1.49e-05	-1.42e-05	-1.5e-05	-1.74e-05	-7.41e-06	1.04e-05	4.32e-06	-2.38e-05	-1.14e-05	7.25e-05	0.00013978	5.85e-05	-0.00019335	-0.00048041	-0.00062275	-0.00051815	-0.00019137	0.00023813	0.00062565
359.08	1.02e-07	3.4e-07	-1.68e-07	-3.22e-06	-6.19e-06	-7.44e-06	-7.01e-06	-6.6e-06	-6.89e-06	-7.39e-06	-6.55e-06	-6.4e-06	-7.36e-06	-1.12e-05	-1.53e-05	-1.83e-05	-1.83e-05	-1.45e-05	-9.43e-06	-5.7e-06	-5.21e-06	-6.48e-06	-7.29e-06	-7.42e-06	-7.34e-06	-8.61e-06	-1.04e-05	-1.05e-05	-1.06e-05	-1.4e-05	-1.62e-05	-1.5e-05	-1.51e-05	-1.7e-05	-6.97e-06	1.11e-05	5.36e-06	-2.3e-05	-1.11e-05	7.29e-05	0.00014162	6.26e-05	-0.00018773	-0.00047631	-0.00062289	-0.00052176	-0.00019542	0.00023582	0.00062534
359.6	5.3e-07	2.21e-07	-1.1e-06	-4.22e-06	-6.69e-06	-7.44e-06	-7e-06	-6.93e-06	-7.33e-06	-7.6e-06	-6.69e-06	-6.89e-06	-8.7e-06	-1.31e-05	-1.73e-05	-1.94e-05	-1.8e-05	-1.31e-05	-8.14e-06	-5.4e-06	-5.76e-06	-7.22e-06	-7.86e-06	-7.84e-06	-7.9e-06	-9.03e-06	-1.06e-05	-1.07e-05	-1.13e-05	-1.52e-05	-1.75e-05	-1.56e-05	-1.49e-05	-1.64e-05	-6.41e-06	1.2e-05	6.41e-06	-2.22e-05	-1.09e-05	7.31e-05	0.00014322	6.69e-05	-0.00018147	-0.00047152	-0.00062238	-0.00052478	-0.00019918	0.00023329	0.0006245
360.11	6.43e-07	-1.65e-07	-2.17e-06	-5.11e-06	-7.01e-06	-7.38e-06	-7.08e-06	-7.33e-06	-7.69e-06	-7.69e-06	-6.84e-06	-7.59e-06	-1.03e-05	-1.51e-05	-1.91e-05	-1.99e-05	-1.7e-05	-1.15e-05	-6.97e-06	-5.37e-06	-6.41e-06	-7.85e-06	-8.26e-06	-8.16e-06	-8.37e-06	-9.33e-06	-1.07e-05	-1.11e-05	-1.22e-05	-1.65e-05	-1.87e-05	-1.6e-05	-1.45e-05	-1.56e-05	-5.77e-06	1.28e-05	7.42e-06	-2.15e-05	-1.09e-05	7.28e-05	0.00014449	7.13e-05	-0.0001747	-0.00046619	-0.00062139	-0.00052739	-0.00020282	0.00023042	0.00062313
360.63	4.19e-07	-7.7e-07	-3.26e-06	-5.82e-06	-7.18e-06	-7.3e-06	-7.27e-06	-7.74e-06	-7.95e-06	-7.69e-06	-7.07e-06	-8.53e-06	-1.21e-05	-1.7e-05	-2.04e-05	-1.99e-05	-1.57e-05	-9.84e-06	-6.06e-06	-5.62e-06	-7.1e-06	-8.31e-06	-8.47e-06	-8.38e-06	-8.74e-06	-9.53e-06	-1.08e-05	-1.15e-05	-1.33e-05	-1.78e-05	-1.97e-05	-1.61e-05	-1.39e-05	-1.48e-05	-5.09e-06	1.36e-05	8.4e-06	-2.08e-05	-1.12e-05	7.21e-05	0.00014536	7.58e-05	-0.00016759	-0.00046055	-0.00062011	-0.00052977	-0.00020651	0.00022712	0.00062126
361.14	-1.25e-07	-1.54e-06	-4.27e-06	-6.33e-06	-7.23e-06	-7.27e-06	-7.53e-06	-8.13e-06	-8.11e-06	-7.65e-06	-7.43e-06	-9.71e-06	-1.41e-05	-1.88e-05	-2.13e-05	-1.93e-05	-1.4e-05	-8.26e-06	-5.5e-06	-6.1e-06	-7.73e-06	-8.57e-06	-8.53e-06	-8.52e-06	-9e-06	-9.66e-06	-1.1e-05	-1.21e-05	-1.44e-05	-1.91e-05	-2.05e-05	-1.6e-05	-1.31e-05	-1.38e-05	-4.4e-06	1.44e-05	9.34e-06	-2.03e-05	-1.19e-05	7.08e-05	0.00014588	8.03e-05	-0.00016033	-0.00045484	-0.00061878	-0.00053213	-0.00021038	0.00022339	0.000619
361.66	-9.35e-07	-2.39e-06	-5.11e-06	-6.62e-06	-7.22e-06	-7.33e-06	-7.85e-06	-8.43e-06	-8.16e-06	-7.63e-06	-7.96e-06	-1.11e-05	-1.6e-05	-2.03e-05	-2.16e-05	-1.81e-05	-1.21e-05	-6.92e-06	-5.32e-06	-6.74e-06	-8.23e-06	-8.65e-06	-8.48e-06	-8.6e-06	-9.16e-06	-9.74e-06	-1.12e-05	-1.28e-05	-1.56e-05	-2.02e-05	-2.1e-05	-1.57e-05	-1.22e-05	-1.29e-05	-3.72e-06	1.52e-05	1.02e-05	-1.98e-05	-1.3e-05	6.89e-05	0.00014605	8.47e-05	-0.00015313	-0.00044926	-0.00061755	-0.00053456	-0.00021452	0.00021925	0.00061642
362.17	-1.92e-06	-3.25e-06	-5.72e-06	-6.72e-06	-7.2e-06	-7.49e-06	-8.18e-06	-8.62e-06	-8.13e-06	-7.68e-06	-8.68e-06	-1.26e-05	-1.79e-05	-2.14e-05	-2.12e-05	-1.65e-05	-1.02e-05	-5.94e-06	-5.52e-06	-7.46e-06	-8.57e-06	-8.58e-06	-8.36e-06	-8.61e-06	-9.21e-06	-9.8e-06	-1.16e-05	-1.37e-05	-1.68e-05	-2.1e-05	-2.11e-05	-1.51e-05	-1.12e-05	-1.2e-05	-3.05e-06	1.59e-05	1.11e-05	-1.96e-05	-1.44e-05	6.66e-05	0.00014592	8.9e-05	-0.00014618	-0.00044398	-0.00061649	-0.00053711	-0.0002189	0.00021479	0.00061363
362.69	-2.96e-06	-4.02e-06	-6.09e-06	-6.68e-06	-7.23e-06	-7.72e-06	-8.45e-06	-8.64e-06	-8.03e-06	-7.85e-06	-9.59e-06	-1.42e-05	-1.94e-05	-2.2e-05	-2.02e-05	-1.46e-05	-8.5e-06	-5.41e-06	-6.04e-06	-8.13e-06	-8.71e-06	-8.37e-06	-8.19e-06	-8.55e-06	-9.15e-06	-9.88e-06	-1.21e-05	-1.46e-05	-1.78e-05	-2.16e-05	-2.09e-05	-1.42e-05	-1e-05	-1.11e-05	-2.38e-06	1.66e-05	1.19e-05	-1.95e-05	-1.61e-05	6.4e-05	0.00014554	9.3e-05	-0.00013967	-0.00043913	-0.0006157	-0.00053981	-0.00022352	0.0002101	0.00061077
363.2	-3.94e-06	-4.65e-06	-6.24e-06	-6.56e-06	-7.32e-06	-7.99e-06	-8.6e-06	-8.49e-06	-7.9e-06	-8.16e-06	-1.06e-05	-1.58e-05	-2.07e-05	-2.19e-05	-1.87e-05	-1.25e-05	-7.08e-06	-5.32e-06	-6.78e-06	-8.68e-06	-8.65e-06	-8.1e-06	-7.99e-06	-8.4e-06	-9e-06	-1e-05	-1.27e-05	-1.55e-05	-1.85e-05	-2.17e-05	-2.02e-05	-1.32e-05	-8.8e-06	-1.03e-05	-1.71e-06	1.73e-05	1.26e-05	-1.96e-05	-1.8e-05	6.11e-05	0.00014494	9.67e-05	-0.00013373	-0.00043476	-0.00061515	-0.00054264	-0.0002283	0.0002053	0.0006079
363.72	-4.79e-06	-5.11e-06	-6.22e-06	-6.42e-06	-7.48e-06	-8.22e-06	-8.57e-06	-8.18e-06	-7.79e-06	-8.64e-06	-1.18e-05	-1.72e-05	-2.14e-05	-2.13e-05	-1.67e-05	-1.04e-05	-6.07e-06	-5.66e-06	-7.62e-06	-9.03e-06	-8.44e-06	-7.83e-06	-7.8e-06	-8.2e-06	-8.84e-06	-1.03e-05	-1.34e-05	-1.63e-05	-1.9e-05	-2.14e-05	-1.92e-05	-1.19e-05	-7.54e-06	-9.38e-06	-1.03e-06	1.79e-05	1.33e-05	-1.97e-05	-2.01e-05	5.81e-05	0.00014416	9.99e-05	-0.00012844	-0.00043088	-0.00061479	-0.0005455	-0.00023311	0.0002005	0.00060507
364.23	-5.44e-06	-5.4e-06	-6.1e-06	-6.31e-06	-7.68e-06	-8.37e-06	-8.36e-06	-7.75e-06	-7.73e-06	-9.28e-06	-1.31e-05	-1.84e-05	-2.17e-05	-2.01e-05	-1.45e-05	-8.52e-06	-5.53e-06	-6.32e-06	-8.43e-06	-9.15e-06	-8.14e-06	-7.6e-06	-7.64e-06	-7.97e-06	-8.7e-06	-1.07e-05	-1.42e-05	-1.7e-05	-1.9e-05	-2.06e-05	-1.79e-05	-1.05e-05	-6.25e-06	-8.49e-06	-3.55e-07	1.85e-05	1.39e-05	-1.99e-05	-2.22e-05	5.52e-05	0.00014323	0.00010253	-0.00012382	-0.00042747	-0.00061455	-0.00054831	-0.00023786	0.00019581	0.00060235
364.75	-5.88e-06	-5.55e-06	-5.94e-06	-6.29e-06	-7.9e-06	-8.41e-06	-7.99e-06	-7.28e-06	-7.77e-06	-1.01e-05	-1.43e-05	-1.92e-05	-2.14e-05	-1.84e-05	-1.22e-05	-6.96e-06	-5.45e-06	-7.17e-06	-9.08e-06	-9.03e-06	-7.8e-06	-7.45e-06	-7.51e-06	-7.73e-06	-8.64e-06	-1.12e-05	-1.5e-05	-1.75e-05	-1.87e-05	-1.95e-05	-1.64e-05	-9.06e-06	-4.95e-06	-7.61e-06	3e-07	1.9e-05	1.44e-05	-2.02e-05	-2.41e-05	5.23e-05	0.00014213	0.00010461	-0.00011985	-0.00042444	-0.00061431	-0.00055095	-0.0002424	0.00019132	0.00059974
365.26	-6.11e-06	-5.6e-06	-5.83e-06	-6.35e-06	-8.1e-06	-8.3e-06	-7.49e-06	-6.82e-06	-7.94e-06	-1.1e-05	-1.54e-05	-1.97e-05	-2.07e-05	-1.64e-05	-9.98e-06	-5.85e-06	-5.8e-06	-8.07e-06	-9.49e-06	-8.71e-06	-7.47e-06	-7.37e-06	-7.39e-06	-7.48e-06	-8.68e-06	-1.18e-05	-1.57e-05	-1.78e-05	-1.79e-05	-1.8e-05	-1.46e-05	-7.54e-06	-3.69e-06	-6.74e-06	9.07e-07	1.94e-05	1.48e-05	-2.04e-05	-2.59e-05	4.96e-05	0.00014083	0.00010612	-0.00011645	-0.00042165	-0.00061394	-0.0005533	-0.00024663	0.00018709	0.00059722
365.78	-6.17e-06	-5.58e-06	-5.79e-06	-6.49e-06	-8.22e-06	-8.02e-06	-6.91e-06	-6.41e-06	-8.23e-06	-1.19e-05	-1.64e-05	-1.98e-05	-1.94e-05	-1.42e-05	-8.07e-06	-5.22e-06	-6.45e-06	-8.87e-06	-9.6e-06	-8.25e-06	-7.2e-06	-7.36e-06	-7.26e-06	-7.26e-06	-8.84e-06	-1.25e-05	-1.63e-05	-1.77e-05	-1.68e-05	-1.63e-05	-1.28e-05	-6.04e-06	-2.49e-06	-5.89e-06	1.42e-06	1.95e-05	1.51e-05	-2.05e-05	-2.73e-05	4.72e-05	0.00013935	0.00010712	-0.00011352	-0.00041903	-0.00061337	-0.0005553	-0.00025046	0.00018314	0.00059479
366.29	-6.11e-06	-5.55e-06	-5.85e-06	-6.65e-06	-8.22e-06	-7.58e-06	-6.3e-06	-6.1e-06	-8.65e-06	-1.29e-05	-1.72e-05	-1.95e-05	-1.78e-05	-1.2e-05	-6.57e-06	-5.06e-06	-7.28e-06	-9.46e-06	-9.4e-06	-7.71e-06	-7.03e-06	-7.42e-06	-7.16e-06	-7.11e-06	-9.14e-06	-1.32e-05	-1.68e-05	-1.73e-05	-1.54e-05	-1.44e-05	-1.1e-05	-4.6e-06	-1.39e-06	-5.1e-06	1.8e-06	1.95e-05	1.52e-05	-2.04e-05	-2.84e-05	4.49e-05	0.00013765	0.00010767	-0.00011094	-0.00041646	-0.00061251	-0.00055686	-0.00025381	0.00017949	0.00059239
366.81	-5.99e-06	-5.53e-06	-5.98e-06	-6.78e-06	-8.05e-06	-7e-06	-5.74e-06	-5.94e-06	-9.19e-06	-1.38e-05	-1.77e-05	-1.88e-05	-1.6e-05	-9.98e-06	-5.57e-06	-5.3e-06	-8.12e-06	-9.73e-06	-8.92e-06	-7.16e-06	-6.93e-06	-7.5e-06	-7.09e-06	-7.08e-06	-9.57e-06	-1.38e-05	-1.69e-05	-1.66e-05	-1.38e-05	-1.25e-05	-9.34e-06	-3.27e-06	-4.04e-07	-4.37e-06	2.01e-06	1.93e-05	1.53e-05	-2.01e-05	-2.91e-05	4.28e-05	0.00013575	0.00010783	-0.00010864	-0.00041386	-0.00061129	-0.0005579	-0.00025661	0.00017613	0.00058996
367.32	-5.83e-06	-5.54e-06	-6.14e-06	-6.84e-06	-7.71e-06	-6.34e-06	-5.26e-06	-5.93e-06	-9.8e-06	-1.46e-05	-1.78e-05	-1.76e-05	-1.4e-05	-8.22e-06	-5.07e-06	-5.84e-06	-8.83e-06	-9.65e-06	-8.21e-06	-6.63e-06	-6.89e-06	-7.59e-06	-7.06e-06	-7.18e-06	-1.01e-05	-1.43e-05	-1.69e-05	-1.57e-05	-1.22e-05	-1.07e-05	-7.81e-06	-2.06e-06	4.45e-07	-3.76e-06	2.01e-06	1.88e-05	1.54e-05	-1.96e-05	-2.95e-05	4.09e-05	0.00013368	0.00010771	-0.00010652	-0.00041119	-0.00060965	-0.00055836	-0.00025886	0.00017303	0.00058751
367.84	-5.66e-06	-5.55e-06	-6.28e-06	-6.75e-06	-7.2e-06	-5.62e-06	-4.9e-06	-6.05e-06	-1.04e-05	-1.51e-05	-1.75e-05	-1.62e-05	-1.19e-05	-6.83e-06	-5.03e-06	-6.54e-06	-9.3e-06	-9.21e-06	-7.34e-06	-6.16e-06	-6.88e-06	-7.63e-06	-7.06e-06	-7.39e-06	-1.06e-05	-1.46e-05	-1.65e-05	-1.46e-05	-1.05e-05	-8.92e-06	-6.45e-06	-9.89e-07	1.16e-06	-3.27e-06	1.75e-06	1.81e-05	1.55e-05	-1.87e-05	-2.95e-05	3.92e-05	0.00013146	0.00010738	-0.00010455	-0.00040839	-0.00060757	-0.00055821	-0.00026055	0.00017016	0.00058498
368.35	-5.5e-06	-5.57e-06	-6.34e-06	-6.51e-06	-6.55e-06	-4.91e-06	-4.66e-06	-6.27e-06	-1.1e-05	-1.54e-05	-1.69e-05	-1.45e-05	-1.01e-05	-5.88e-06	-5.37e-06	-7.25e-06	-9.45e-06	-8.46e-06	-6.41e-06	-5.78e-06	-6.85e-06	-7.62e-06	-7.1e-06	-7.71e-06	-1.11e-05	-1.47e-05	-1.58e-05	-1.33e-05	-8.95e-06	-7.35e-06	-5.29e-06	-5.31e-08	1.74e-06	-2.94e-06	1.26e-06	1.73e-05	1.57e-05	-1.77e-05	-2.93e-05	3.75e-05	0.00012911	0.00010685	-0.00010271	-0.00040542	-0.000605	-0.00055742	-0.00026171	0.0001675	0.00058237
368.87	-5.35e-06	-5.55e-06	-6.27e-06	-6.08e-06	-5.79e-06	-4.24e-06	-4.54e-06	-6.56e-06	-1.14e-05	-1.53e-05	-1.58e-05	-1.26e-05	-8.39e-06	-5.36e-06	-5.96e-06	-7.84e-06	-9.24e-06	-7.48e-06	-5.5e-06	-5.48e-06	-6.81e-06	-7.58e-06	-7.22e-06	-8.12e-06	-1.15e-05	-1.45e-05	-1.5e-05	-1.2e-05	-7.51e-06	-5.96e-06	-4.31e-06	7.54e-07	2.19e-06	-2.78e-06	5.46e-07	1.63e-05	1.6e-05	-1.63e-05	-2.88e-05	3.58e-05	0.00012666	0.00010614	-0.000101	-0.00040227	-0.00060193	-0.00055599	-0.00026237	0.00016502	0.00057971
369.39	-5.2e-06	-5.46e-06	-6.04e-06	-5.5e-06	-4.98e-06	-3.65e-06	-4.53e-06	-6.88e-06	-1.17e-05	-1.48e-05	-1.44e-05	-1.07e-05	-7.03e-06	-5.25e-06	-6.67e-06	-8.22e-06	-8.69e-06	-6.37e-06	-4.66e-06	-5.26e-06	-6.73e-06	-7.51e-06	-7.42e-06	-8.59e-06	-1.18e-05	-1.41e-05	-1.39e-05	-1.07e-05	-6.24e-06	-4.76e-06	-3.5e-06	1.45e-06	2.54e-06	-2.77e-06	-3.62e-07	1.54e-05	1.64e-05	-1.48e-05	-2.83e-05	3.42e-05	0.00012412	0.00010525	-9.94e-05	-0.00039892	-0.00059835	-0.00055395	-0.00026261	0.0001627	0.00057702
369.9	-5.01e-06	-5.28e-06	-5.63e-06	-4.79e-06	-4.16e-06	-3.16e-06	-4.58e-06	-7.18e-06	-1.18e-05	-1.41e-05	-1.27e-05	-8.82e-06	-6.02e-06	-5.47e-06	-7.37e-06	-8.32e-06	-7.86e-06	-5.24e-06	-3.96e-06	-5.08e-06	-6.61e-06	-7.44e-06	-7.7e-06	-9.06e-06	-1.19e-05	-1.34e-05	-1.28e-05	-9.45e-06	-5.13e-06	-3.75e-06	-2.83e-06	2.06e-06	2.79e-06	-2.91e-06	-1.41e-06	1.45e-05	1.7e-05	-1.32e-05	-2.77e-05	3.26e-05	0.0001215	0.00010415	-9.79e-05	-0.00039533	-0.00059423	-0.00055131	-0.00026248	0.00016055	0.00057439
370.42	-4.76e-06	-5e-06	-5.08e-06	-4.03e-06	-3.41e-06	-2.78e-06	-4.67e-06	-7.41e-06	-1.17e-05	-1.3e-05	-1.08e-05	-7.11e-06	-5.36e-06	-5.89e-06	-7.92e-06	-8.12e-06	-6.86e-06	-4.21e-06	-3.43e-06	-4.94e-06	-6.46e-06	-7.39e-06	-8.02e-06	-9.46e-06	-1.18e-05	-1.25e-05	-1.15e-05	-8.25e-06	-4.17e-06	-2.88e-06	-2.26e-06	2.58e-06	2.96e-06	-3.2e-06	-2.53e-06	1.36e-05	1.77e-05	-1.16e-05	-2.71e-05	3.08e-05	0.00011878	0.00010286	-9.65e-05	-0.00039149	-0.0005896	-0.00054814	-0.00026203	0.0001586	0.0005719
370.93	-4.45e-06	-4.61e-06	-4.4e-06	-3.24e-06	-2.74e-06	-2.51e-06	-4.76e-06	-7.53e-06	-1.13e-05	-1.17e-05	-8.93e-06	-5.63e-06	-5.01e-06	-6.41e-06	-8.25e-06	-7.64e-06	-5.76e-06	-3.33e-06	-3.06e-06	-4.83e-06	-6.31e-06	-7.37e-06	-8.33e-06	-9.74e-06	-1.15e-05	-1.15e-05	-1.03e-05	-7.13e-06	-3.32e-06	-2.14e-06	-1.74e-06	3.03e-06	3.06e-06	-3.57e-06	-3.64e-06	1.3e-05	1.84e-05	-1.01e-05	-2.67e-05	2.9e-05	0.00011597	0.00010137	-9.52e-05	-0.00038736	-0.00058447	-0.0005445	-0.0002613	0.0001569	0.00056961
371.45	-4.06e-06	-4.12e-06	-3.64e-06	-2.49e-06	-2.18e-06	-2.32e-06	-4.8e-06	-7.52e-06	-1.07e-05	-1.02e-05	-7.08e-06	-4.44e-06	-4.91e-06	-6.9e-06	-8.29e-06	-6.94e-06	-4.69e-06	-2.67e-06	-2.85e-06	-4.74e-06	-6.18e-06	-7.38e-06	-8.62e-06	-9.85e-06	-1.1e-05	-1.04e-05	-9.08e-06	-6.09e-06	-2.56e-06	-1.49e-06	-1.27e-06	3.38e-06	3.08e-06	-4.01e-06	-4.65e-06	1.24e-05	1.91e-05	-8.74e-06	-2.64e-05	2.71e-05	0.00011305	9.97e-05	-9.38e-05	-0.00038292	-0.00057887	-0.00054045	-0.00026031	0.00015551	0.00056762
371.96	-3.61e-06	-3.54e-06	-2.84e-06	-1.8e-06	-1.72e-06	-2.19e-06	-4.77e-06	-7.35e-06	-9.86e-06	-8.68e-06	-5.38e-06	-3.54e-06	-4.98e-06	-7.27e-06	-8.04e-06	-6.1e-06	-3.72e-06	-2.24e-06	-2.76e-06	-4.66e-06	-6.07e-06	-7.43e-06	-8.85e-06	-9.8e-06	-1.03e-05	-9.29e-06	-7.92e-06	-5.12e-06	-1.86e-06	-9e-07	-8.18e-07	3.63e-06	3.02e-06	-4.46e-06	-5.52e-06	1.2e-05	1.97e-05	-7.63e-06	-2.64e-05	2.5e-05	0.00011004	9.79e-05	-9.23e-05	-0.00037817	-0.00057285	-0.00053605	-0.00025905	0.00015448	0.00056598
372.48	-3.08e-06	-2.9e-06	-2.05e-06	-1.18e-06	-1.35e-06	-2.08e-06	-4.62e-06	-7.01e-06	-8.85e-06	-7.15e-06	-3.92e-06	-2.93e-06	-5.12e-06	-7.42e-06	-7.51e-06	-5.19e-06	-2.92e-06	-2.03e-06	-2.75e-06	-4.55e-06	-5.96e-06	-7.46e-06	-8.95e-06	-9.57e-06	-9.52e-06	-8.17e-06	-6.83e-06	-4.23e-06	-1.19e-06	-3.58e-07	-3.95e-07	3.77e-06	2.9e-06	-4.89e-06	-6.21e-06	1.18e-05	2.02e-05	-6.76e-06	-2.65e-05	2.28e-05	0.00010697	9.61e-05	-9.07e-05	-0.00037311	-0.00056648	-0.00053135	-0.0002575	0.00015388	0.00056474
372.99	-2.5e-06	-2.22e-06	-1.29e-06	-6.44e-07	-1.02e-06	-1.93e-06	-4.35e-06	-6.5e-06	-7.71e-06	-5.71e-06	-2.74e-06	-2.57e-06	-5.22e-06	-7.31e-06	-6.73e-06	-4.28e-06	-2.31e-06	-1.99e-06	-2.76e-06	-4.42e-06	-5.82e-06	-7.43e-06	-8.89e-06	-9.16e-06	-8.68e-06	-7.1e-06	-5.8e-06	-3.38e-06	-5.34e-07	1.57e-07	1.37e-09	3.77e-06	2.71e-06	-5.24e-06	-6.68e-06	1.16e-05	2.05e-05	-6.15e-06	-2.69e-05	2.06e-05	0.00010388	9.43e-05	-8.9e-05	-0.00036777	-0.00055981	-0.00052638	-0.00025559	0.00015376	0.00056391
373.51	-1.88e-06	-1.53e-06	-6.01e-07	-1.68e-07	-7.1e-07	-1.73e-06	-3.94e-06	-5.83e-06	-6.48e-06	-4.4e-06	-1.85e-06	-2.39e-06	-5.22e-06	-6.91e-06	-5.78e-06	-3.44e-06	-1.9e-06	-2.09e-06	-2.76e-06	-4.23e-06	-5.63e-06	-7.28e-06	-8.62e-06	-8.61e-06	-7.82e-06	-6.1e-06	-4.83e-06	-2.59e-06	1.17e-07	6.58e-07	3.62e-07	3.64e-06	2.46e-06	-5.5e-06	-6.92e-06	1.15e-05	2.06e-05	-5.76e-06	-2.74e-05	1.84e-05	0.00010083	9.26e-05	-8.71e-05	-0.00036219	-0.0005529	-0.00052114	-0.00025329	0.00015414	0.00056344
374.02	-1.26e-06	-8.48e-07	2.52e-08	2.74e-07	-3.7e-07	-1.45e-06	-3.4e-06	-5.04e-06	-5.22e-06	-3.26e-06	-1.25e-06	-2.32e-06	-5.06e-06	-6.24e-06	-4.72e-06	-2.72e-06	-1.67e-06	-2.25e-06	-2.72e-06	-3.99e-06	-5.34e-06	-6.99e-06	-8.17e-06	-7.97e-06	-7.01e-06	-5.19e-06	-3.93e-06	-1.85e-06	7.62e-07	1.15e-06	6.64e-07	3.35e-06	2.16e-06	-5.64e-06	-6.96e-06	1.14e-05	2.06e-05	-5.53e-06	-2.79e-05	1.62e-05	9.79e-05	9.11e-05	-8.49e-05	-0.00035639	-0.00054578	-0.00051563	-0.00025054	0.00015503	0.00056329
374.54	-6.21e-07	-1.84e-07	5.86e-07	7e-07	1.95e-08	-1.06e-06	-2.75e-06	-4.15e-06	-3.98e-06	-2.32e-06	-8.98e-07	-2.3e-06	-4.73e-06	-5.36e-06	-3.65e-06	-2.13e-06	-1.59e-06	-2.44e-06	-2.6e-06	-3.67e-06	-4.94e-06	-6.53e-06	-7.56e-06	-7.31e-06	-6.28e-06	-4.37e-06	-3.1e-06	-1.18e-06	1.39e-06	1.61e-06	8.81e-07	2.93e-06	1.83e-06	-5.68e-06	-6.85e-06	1.13e-05	2.04e-05	-5.41e-06	-2.84e-05	1.43e-05	9.51e-05	8.97e-05	-8.26e-05	-0.00035042	-0.00053852	-0.00050984	-0.00024733	0.00015638	0.00056338
375.05	1.68e-08	4.58e-07	1.09e-06	1.13e-06	4.74e-07	-5.81e-07	-2.03e-06	-3.22e-06	-2.82e-06	-1.57e-06	-7.47e-07	-2.27e-06	-4.22e-06	-4.33e-06	-2.63e-06	-1.69e-06	-1.61e-06	-2.6e-06	-2.4e-06	-3.27e-06	-4.42e-06	-5.91e-06	-6.85e-06	-6.65e-06	-5.64e-06	-3.62e-06	-2.32e-06	-5.52e-07	1.99e-06	2.05e-06	9.99e-07	2.39e-06	1.48e-06	-5.6e-06	-6.62e-06	1.12e-05	2.02e-05	-5.3e-06	-2.88e-05	1.26e-05	9.26e-05	8.86e-05	-8.02e-05	-0.00034436	-0.00053116	-0.00050376	-0.00024364	0.00015816	0.00056362
375.57	6.48e-07	1.07e-06	1.57e-06	1.59e-06	9.89e-07	-3.08e-08	-1.27e-06	-2.29e-06	-1.77e-06	-1.01e-06	-7.53e-07	-2.2e-06	-3.57e-06	-3.19e-06	-1.69e-06	-1.38e-06	-1.69e-06	-2.71e-06	-2.13e-06	-2.8e-06	-3.76e-06	-5.14e-06	-6.05e-06	-6.01e-06	-5.08e-06	-2.93e-06	-1.6e-06	1.78e-08	2.55e-06	2.44e-06	1.01e-06	1.76e-06	1.15e-06	-5.43e-06	-6.32e-06	1.1e-05	1.99e-05	-5.15e-06	-2.9e-05	1.12e-05	9.04e-05	8.76e-05	-7.78e-05	-0.00033826	-0.00052373	-0.0004974	-0.00023952	0.00016029	0.00056394
376.08	1.27e-06	1.66e-06	2.04e-06	2.08e-06	1.55e-06	5.49e-07	-5.22e-07	-1.4e-06	-8.73e-07	-6.15e-07	-8.52e-07	-2.06e-06	-2.82e-06	-2.04e-06	-8.66e-07	-1.18e-06	-1.81e-06	-2.75e-06	-1.79e-06	-2.26e-06	-3.01e-06	-4.27e-06	-5.26e-06	-5.42e-06	-4.59e-06	-2.29e-06	-9.39e-07	5.34e-07	3.08e-06	2.77e-06	9.01e-07	1.07e-06	8.31e-07	-5.19e-06	-5.99e-06	1.08e-05	1.96e-05	-4.9e-06	-2.9e-05	1.01e-05	8.84e-05	8.69e-05	-7.52e-05	-0.00033216	-0.00051625	-0.00049079	-0.00023501	0.00016267	0.00056426
376.6	1.87e-06	2.22e-06	2.52e-06	2.61e-06	2.13e-06	1.12e-06	1.74e-07	-5.71e-07	-1.27e-07	-3.45e-07	-9.89e-07	-1.85e-06	-2.01e-06	-9.22e-07	-1.89e-07	-1.07e-06	-1.91e-06	-2.72e-06	-1.42e-06	-1.69e-06	-2.2e-06	-3.4e-06	-4.53e-06	-4.89e-06	-4.14e-06	-1.7e-06	-3.55e-07	9.98e-07	3.56e-06	3.03e-06	6.81e-07	3.46e-07	5.48e-07	-4.91e-06	-5.66e-06	1.06e-05	1.94e-05	-4.54e-06	-2.87e-05	9.41e-06	8.68e-05	8.63e-05	-7.26e-05	-0.00032612	-0.00050877	-0.00048399	-0.00023019	0.00016523	0.00056455
377.11	2.48e-06	2.77e-06	3.04e-06	3.16e-06	2.69e-06	1.63e-06	7.95e-07	1.64e-07	4.69e-07	-1.69e-07	-1.12e-06	-1.59e-06	-1.23e-06	8.88e-08	3.33e-07	-1.03e-06	-1.99e-06	-2.61e-06	-1.02e-06	-1.1e-06	-1.4e-06	-2.59e-06	-3.93e-06	-4.44e-06	-3.71e-06	-1.14e-06	1.54e-07	1.41e-06	3.98e-06	3.2e-06	3.57e-07	-3.8e-07	2.98e-07	-4.63e-06	-5.38e-06	1.03e-05	1.92e-05	-4.05e-06	-2.81e-05	9.09e-06	8.55e-05	8.58e-05	-7.01e-05	-0.00032021	-0.00050137	-0.00047711	-0.00022518	0.00016789	0.00056481
377.63	3.1e-06	3.33e-06	3.62e-06	3.73e-06	3.21e-06	2.06e-06	1.31e-06	7.97e-07	9.32e-07	-4.85e-08	-1.23e-06	-1.28e-06	-4.94e-07	9.7e-07	7.16e-07	-1.03e-06	-2.01e-06	-2.41e-06	-5.89e-07	-4.98e-07	-6.56e-07	-1.91e-06	-3.48e-06	-4.04e-06	-3.28e-06	-6.17e-07	5.98e-07	1.79e-06	4.31e-06	3.26e-06	-4.82e-08	-1.07e-06	8.89e-08	-4.37e-06	-5.14e-06	1e-05	1.91e-05	-3.43e-06	-2.72e-05	9.09e-06	8.44e-05	8.55e-05	-6.77e-05	-0.0003145	-0.00049412	-0.00047023	-0.00022007	0.00017058	0.00056503
378.14	3.73e-06	3.92e-06	4.27e-06	4.31e-06	3.65e-06	2.36e-06	1.72e-06	1.33e-06	1.29e-06	5.01e-08	-1.28e-06	-9.52e-07	1.54e-07	1.69e-06	9.65e-07	-1.04e-06	-1.96e-06	-2.12e-06	-1.22e-07	1.05e-07	7.15e-10	-1.38e-06	-3.17e-06	-3.66e-06	-2.82e-06	-1.16e-07	9.93e-07	2.15e-06	4.57e-06	3.23e-06	-5.05e-07	-1.7e-06	-7.93e-08	-4.12e-06	-4.96e-06	9.69e-06	1.9e-05	-2.7e-06	-2.61e-05	9.37e-06	8.35e-05	8.51e-05	-6.54e-05	-0.00030908	-0.00048711	-0.00046349	-0.00021496	0.00017328	0.00056526
378.66	4.38e-06	4.55e-06	5e-06	4.88e-06	3.99e-06	2.54e-06	2.02e-06	1.77e-06	1.58e-06	1.6e-07	-1.26e-06	-6.2e-07	6.93e-07	2.24e-06	1.09e-06	-1.05e-06	-1.82e-06	-1.72e-06	3.75e-07	6.96e-07	5.3e-07	-1.04e-06	-2.99e-06	-3.3e-06	-2.34e-06	3.5e-07	1.35e-06	2.5e-06	4.75e-06	3.12e-06	-9.81e-07	-2.24e-06	-2.2e-07	-3.91e-06	-4.82e-06	9.37e-06	1.9e-05	-1.88e-06	-2.47e-05	9.86e-06	8.27e-05	8.47e-05	-6.32e-05	-0.00030401	-0.00048044	-0.00045698	-0.0002099	0.00017597	0.00056554
379.18	5.07e-06	5.25e-06	5.79e-06	5.39e-06	4.22e-06	2.6e-06	2.24e-06	2.14e-06	1.83e-06	3.02e-07	-1.15e-06	-2.85e-07	1.12e-06	2.59e-06	1.1e-06	-1.03e-06	-1.59e-06	-1.23e-06	9.14e-07	1.26e-06	9.09e-07	-8.95e-07	-2.92e-06	-2.95e-06	-1.86e-06	7.75e-07	1.67e-06	2.82e-06	4.84e-06	2.93e-06	-1.45e-06	-2.69e-06	-3.51e-07	-3.76e-06	-4.75e-06	9.06e-06	1.89e-05	-9.97e-07	-2.32e-05	1.05e-05	8.2e-05	8.43e-05	-6.14e-05	-0.00029938	-0.0004742	-0.00045079	-0.00020494	0.00017866	0.00056591
379.69	5.83e-06	6.02e-06	6.61e-06	5.82e-06	4.32e-06	2.56e-06	2.41e-06	2.48e-06	2.08e-06	4.9e-07	-9.64e-07	4.62e-08	1.43e-06	2.76e-06	1.01e-06	-9.74e-07	-1.25e-06	-6.38e-07	1.51e-06	1.81e-06	1.14e-06	-9.09e-07	-2.92e-06	-2.61e-06	-1.38e-06	1.16e-06	1.98e-06	3.12e-06	4.83e-06	2.68e-06	-1.88e-06	-3.03e-06	-4.73e-07	-3.67e-06	-4.7e-06	8.79e-06	1.9e-05	-6.68e-08	-2.16e-05	1.12e-05	8.13e-05	8.37e-05	-5.99e-05	-0.00029526	-0.00046849	-0.00044497	-0.0002001	0.00018138	0.00056641
380.21	6.67e-06	6.87e-06	7.43e-06	6.15e-06	4.29e-06	2.47e-06	2.56e-06	2.78e-06	2.33e-06	7.28e-07	-7.04e-07	3.64e-07	1.63e-06	2.75e-06	8.49e-07	-8.61e-07	-8e-07	5.4e-08	2.15e-06	2.3e-06	1.24e-06	-1.03e-06	-2.92e-06	-2.25e-06	-9.24e-07	1.53e-06	2.31e-06	3.41e-06	4.71e-06	2.39e-06	-2.24e-06	-3.24e-06	-5.79e-07	-3.61e-06	-4.66e-06	8.58e-06	1.9e-05	9.05e-07	-2e-05	1.19e-05	8.06e-05	8.29e-05	-5.88e-05	-0.00029174	-0.00046338	-0.00043954	-0.00019537	0.00018415	0.00056708
380.72	7.6e-06	7.78e-06	8.2e-06	6.35e-06	4.15e-06	2.35e-06	2.69e-06	3.06e-06	2.61e-06	1.01e-06	-3.77e-07	6.73e-07	1.75e-06	2.59e-06	6.48e-07	-6.71e-07	-2.38e-07	8.28e-07	2.81e-06	2.74e-06	1.22e-06	-1.2e-06	-2.87e-06	-1.88e-06	-4.97e-07	1.88e-06	2.66e-06	3.66e-06	4.5e-06	2.08e-06	-2.52e-06	-3.31e-06	-6.65e-07	-3.56e-06	-4.59e-06	8.48e-06	1.92e-05	1.92e-06	-1.83e-05	1.26e-05	7.98e-05	8.2e-05	-5.81e-05	-0.00028886	-0.00045888	-0.00043447	-0.00019071	0.00018698	0.00056793
381.24	8.6e-06	8.71e-06	8.85e-06	6.39e-06	3.92e-06	2.25e-06	2.84e-06	3.35e-06	2.9e-06	1.32e-06	2.43e-09	9.79e-07	1.79e-06	2.3e-06	4.32e-07	-4.01e-07	4.16e-07	1.64e-06	3.45e-06	3.06e-06	1.1e-06	-1.37e-06	-2.75e-06	-1.5e-06	-1.06e-07	2.22e-06	3.04e-06	3.87e-06	4.19e-06	1.75e-06	-2.7e-06	-3.28e-06	-7.33e-07	-3.51e-06	-4.48e-06	8.49e-06	1.94e-05	2.96e-06	-1.68e-05	1.31e-05	7.88e-05	8.08e-05	-5.79e-05	-0.00028664	-0.00045498	-0.0004297	-0.00018608	0.0001899	0.00056896
381.75	9.66e-06	9.63e-06	9.34e-06	6.27e-06	3.62e-06	2.2e-06	3.03e-06	3.65e-06	3.2e-06	1.65e-06	4.18e-07	1.28e-06	1.77e-06	1.92e-06	2.49e-07	-3.58e-08	1.15e-06	2.46e-06	4.01e-06	3.25e-06	9.03e-07	-1.51e-06	-2.54e-06	-1.12e-06	2.4e-07	2.58e-06	3.43e-06	4.02e-06	3.79e-06	1.42e-06	-2.8e-06	-3.14e-06	-7.76e-07	-3.45e-06	-4.32e-06	8.62e-06	1.97e-05	4.03e-06	-1.53e-05	1.35e-05	7.77e-05	7.93e-05	-5.82e-05	-0.00028507	-0.00045163	-0.00042515	-0.00018146	0.00019288	0.00057018
382.27	1.07e-05	1.05e-05	9.62e-06	6e-06	3.31e-06	2.24e-06	3.27e-06	3.96e-06	3.47e-06	1.98e-06	8.53e-07	1.57e-06	1.7e-06	1.51e-06	1.43e-07	4.31e-07	1.95e-06	3.24e-06	4.47e-06	3.28e-06	6.61e-07	-1.56e-06	-2.24e-06	-7.59e-07	5.46e-07	2.94e-06	3.83e-06	4.1e-06	3.3e-06	1.06e-06	-2.83e-06	-2.94e-06	-7.89e-07	-3.37e-06	-4.07e-06	8.9e-06	2.02e-05	5.1e-06	-1.4e-05	1.37e-05	7.64e-05	7.76e-05	-5.9e-05	-0.0002841	-0.00044874	-0.00042074	-0.00017686	0.0001959	0.0005716
382.78	1.18e-05	1.11e-05	9.65e-06	5.62e-06	3.02e-06	2.38e-06	3.53e-06	4.26e-06	3.72e-06	2.3e-06	1.29e-06	1.83e-06	1.58e-06	1.1e-06	1.53e-07	1e-06	2.79e-06	3.96e-06	4.76e-06	3.13e-06	3.9e-07	-1.53e-06	-1.86e-06	-4.13e-07	8.25e-07	3.32e-06	4.23e-06	4.09e-06	2.75e-06	7.1e-07	-2.81e-06	-2.69e-06	-7.53e-07	-3.21e-06	-3.7e-06	9.32e-06	2.08e-05	6.16e-06	-1.29e-05	1.37e-05	7.5e-05	7.56e-05	-6.03e-05	-0.00028366	-0.00044622	-0.00041641	-0.00017228	0.00019896	0.00057324
383.3	1.27e-05	1.16e-05	9.44e-06	5.17e-06	2.81e-06	2.63e-06	3.82e-06	4.54e-06	3.91e-06	2.6e-06	1.7e-06	2.03e-06	1.42e-06	7.42e-07	3.08e-07	1.68e-06	3.64e-06	4.55e-06	4.84e-06	2.79e-06	1.12e-07	-1.4e-06	-1.42e-06	-8.14e-08	1.1e-06	3.72e-06	4.58e-06	4e-06	2.17e-06	3.58e-07	-2.75e-06	-2.43e-06	-6.65e-07	-2.99e-06	-3.22e-06	9.89e-06	2.14e-05	7.18e-06	-1.19e-05	1.35e-05	7.34e-05	7.33e-05	-6.19e-05	-0.00028365	-0.00044394	-0.00041211	-0.00016777	0.00020202	0.00057508
383.81	1.34e-05	1.18e-05	9e-06	4.68e-06	2.71e-06	2.98e-06	4.14e-06	4.8e-06	4.04e-06	2.86e-06	2.07e-06	2.17e-06	1.22e-06	4.8e-07	6.23e-07	2.45e-06	4.46e-06	4.99e-06	4.7e-06	2.3e-06	-1.4e-07	-1.18e-06	-9.52e-07	2.36e-07	1.38e-06	4.1e-06	4.87e-06	3.81e-06	1.59e-06	5.75e-09	-2.68e-06	-2.18e-06	-5.3e-07	-2.69e-06	-2.64e-06	1.06e-05	2.22e-05	8.15e-06	-1.12e-05	1.32e-05	7.17e-05	7.08e-05	-6.39e-05	-0.00028394	-0.00044178	-0.00040784	-0.00016338	0.00020508	0.00057715
384.33	1.38e-05	1.18e-05	8.35e-06	4.23e-06	2.75e-06	3.43e-06	4.49e-06	5.02e-06	4.12e-06	3.08e-06	2.38e-06	2.21e-06	1e-06	3.4e-07	1.09e-06	3.28e-06	5.22e-06	5.25e-06	4.36e-06	1.71e-06	-3.39e-07	-8.96e-07	-4.73e-07	5.5e-07	1.69e-06	4.46e-06	5.06e-06	3.53e-06	1.02e-06	-3.43e-07	-2.64e-06	-1.98e-06	-3.49e-07	-2.31e-06	-1.95e-06	1.14e-05	2.3e-05	9.02e-06	-1.06e-05	1.27e-05	7e-05	6.81e-05	-6.61e-05	-0.00028441	-0.00043965	-0.0004036	-0.00015916	0.00020815	0.00057948
384.84	1.38e-05	1.14e-05	7.54e-06	3.86e-06	2.95e-06	3.94e-06	4.82e-06	5.18e-06	4.15e-06	3.26e-06	2.6e-06	2.15e-06	7.65e-07	3.46e-07	1.72e-06	4.15e-06	5.9e-06	5.34e-06	3.85e-06	1.07e-06	-4.59e-07	-5.52e-07	8.91e-09	8.89e-07	2.04e-06	4.76e-06	5.12e-06	3.17e-06	5.03e-07	-6.77e-07	-2.63e-06	-1.84e-06	-1.15e-07	-1.84e-06	-1.16e-06	1.22e-05	2.38e-05	9.76e-06	-1.01e-05	1.21e-05	6.81e-05	6.53e-05	-6.84e-05	-0.00028495	-0.0004375	-0.00039948	-0.00015516	0.00021126	0.00058207
385.36	1.34e-05	1.07e-05	6.64e-06	3.6e-06	3.3e-06	4.5e-06	5.14e-06	5.27e-06	4.15e-06	3.41e-06	2.73e-06	1.98e-06	5.35e-07	5.04e-07	2.47e-06	5.04e-06	6.47e-06	5.25e-06	3.21e-06	4.52e-07	-4.88e-07	-1.65e-07	4.91e-07	1.28e-06	2.44e-06	4.99e-06	5.04e-06	2.74e-06	5.5e-08	-9.78e-07	-2.66e-06	-1.74e-06	1.69e-07	-1.28e-06	-2.63e-07	1.31e-05	2.46e-05	1.04e-05	-9.82e-06	1.15e-05	6.63e-05	6.25e-05	-7.07e-05	-0.00028547	-0.00043533	-0.00039552	-0.00015139	0.00021445	0.00058492
385.87	1.26e-05	9.78e-06	5.71e-06	3.47e-06	3.76e-06	5.07e-06	5.4e-06	5.3e-06	4.14e-06	3.52e-06	2.76e-06	1.7e-06	3.37e-07	8.11e-07	3.32e-06	5.9e-06	6.9e-06	4.98e-06	2.5e-06	-1.02e-07	-4.22e-07	2.45e-07	9.77e-07	1.74e-06	2.89e-06	5.13e-06	4.82e-06	2.27e-06	-2.94e-07	-1.23e-06	-2.71e-06	-1.68e-06	5.18e-07	-6.15e-07	7.2e-07	1.4e-05	2.52e-05	1.08e-05	-9.62e-06	1.09e-05	6.44e-05	5.97e-05	-7.31e-05	-0.0002859	-0.00043312	-0.0003918	-0.00014784	0.00021776	0.000588
386.39	1.15e-05	8.67e-06	4.81e-06	3.46e-06	4.31e-06	5.62e-06	5.61e-06	5.27e-06	4.14e-06	3.59e-06	2.67e-06	1.35e-06	2.08e-07	1.26e-06	4.21e-06	6.69e-06	7.17e-06	4.56e-06	1.78e-06	-5.3e-07	-2.56e-07	6.63e-07	1.48e-06	2.28e-06	3.39e-06	5.15e-06	4.45e-06	1.78e-06	-5.39e-07	-1.42e-06	-2.78e-06	-1.61e-06	9.38e-07	1.45e-07	1.77e-06	1.49e-05	2.58e-05	1.12e-05	-9.48e-06	1.04e-05	6.26e-05	5.69e-05	-7.53e-05	-0.00028621	-0.00043092	-0.00038836	-0.00014445	0.00022123	0.00059127
386.9	1.01e-05	7.44e-06	4e-06	3.57e-06	4.89e-06	6.09e-06	5.73e-06	5.19e-06	4.17e-06	3.61e-06	2.48e-06	9.54e-07	1.8e-07	1.83e-06	5.1e-06	7.37e-06	7.26e-06	4.02e-06	1.12e-06	-8.05e-07	-1.03e-08	1.07e-06	2.01e-06	2.91e-06	3.9e-06	5.05e-06	3.95e-06	1.29e-06	-6.82e-07	-1.56e-06	-2.86e-06	-1.53e-06	1.43e-06	9.92e-07	2.87e-06	1.58e-05	2.63e-05	1.14e-05	-9.4e-06	9.9e-06	6.09e-05	5.43e-05	-7.74e-05	-0.0002864	-0.00042881	-0.00038522	-0.00014117	0.0002249	0.00059469
387.42	8.44e-06	6.18e-06	3.31e-06	3.78e-06	5.45e-06	6.48e-06	5.77e-06	5.07e-06	4.21e-06	3.59e-06	2.19e-06	5.65e-07	2.78e-07	2.5e-06	5.97e-06	7.9e-06	7.18e-06	3.4e-06	5.51e-07	-9.42e-07	2.75e-07	1.45e-06	2.56e-06	3.61e-06	4.4e-06	4.84e-06	3.35e-06	8.26e-07	-7.35e-07	-1.64e-06	-2.92e-06	-1.4e-06	2.01e-06	1.93e-06	4.01e-06	1.66e-05	2.65e-05	1.14e-05	-9.33e-06	9.54e-06	5.94e-05	5.19e-05	-7.94e-05	-0.00028653	-0.00042686	-0.00038239	-0.00013791	0.00022877	0.00059816
387.93	6.75e-06	4.95e-06	2.79e-06	4.04e-06	5.96e-06	6.74e-06	5.7e-06	4.93e-06	4.27e-06	3.5e-06	1.84e-06	2.24e-07	5.15e-07	3.22e-06	6.75e-06	8.26e-06	6.92e-06	2.74e-06	8.53e-08	-9.62e-07	5.59e-07	1.79e-06	3.15e-06	4.33e-06	4.85e-06	4.51e-06	2.7e-06	4.14e-07	-7.18e-07	-1.65e-06	-2.94e-06	-1.2e-06	2.67e-06	2.95e-06	5.16e-06	1.72e-05	2.67e-05	1.13e-05	-9.26e-06	9.31e-06	5.8e-05	4.96e-05	-8.13e-05	-0.00028662	-0.00042512	-0.0003798	-0.00013458	0.00023282	0.00060158
388.45	5.15e-06	3.85e-06	2.46e-06	4.33e-06	6.36e-06	6.86e-06	5.53e-06	4.78e-06	4.34e-06	3.36e-06	1.45e-06	-2.13e-08	9e-07	3.98e-06	7.41e-06	8.4e-06	6.47e-06	2.06e-06	-2.73e-07	-8.96e-07	8.03e-07	2.08e-06	3.72e-06	5.02e-06	5.2e-06	4.1e-06	2.04e-06	7.77e-08	-6.5e-07	-1.62e-06	-2.89e-06	-9.13e-07	3.41e-06	4.02e-06	6.29e-06	1.78e-05	2.66e-05	1.12e-05	-9.17e-06	9.22e-06	5.68e-05	4.77e-05	-8.3e-05	-0.00028674	-0.00042362	-0.00037735	-0.00013111	0.00023701	0.00060485
388.96	3.74e-06	2.95e-06	2.31e-06	4.6e-06	6.63e-06	6.82e-06	5.31e-06	4.65e-06	4.4e-06	3.13e-06	1.06e-06	-1.32e-07	1.43e-06	4.72e-06	7.91e-06	8.31e-06	5.85e-06	1.38e-06	-5.26e-07	-7.75e-07	9.82e-07	2.31e-06	4.26e-06	5.62e-06	5.43e-06	3.63e-06	1.43e-06	-1.74e-07	-5.58e-07	-1.55e-06	-2.78e-06	-5.34e-07	4.23e-06	5.12e-06	7.35e-06	1.81e-05	2.63e-05	1.09e-05	-9.07e-06	9.24e-06	5.58e-05	4.59e-05	-8.47e-05	-0.00028695	-0.00042236	-0.00037497	-0.00012744	0.00024128	0.00060787
389.48	2.63e-06	2.28e-06	2.34e-06	4.85e-06	6.76e-06	6.65e-06	5.04e-06	4.55e-06	4.41e-06	2.84e-06	7.14e-07	-7.94e-08	2.07e-06	5.41e-06	8.21e-06	7.98e-06	5.09e-06	7.49e-07	-6.8e-07	-6.24e-07	1.09e-06	2.49e-06	4.74e-06	6.07e-06	5.49e-06	3.12e-06	8.9e-07	-3.49e-07	-4.73e-07	-1.45e-06	-2.6e-06	-7.19e-08	5.1e-06	6.22e-06	8.29e-06	1.83e-05	2.58e-05	1.05e-05	-8.97e-06	9.35e-06	5.5e-05	4.43e-05	-8.63e-05	-0.00028726	-0.00042131	-0.00037255	-0.00012358	0.00024554	0.00061057
390	1.85e-06	1.88e-06	2.52e-06	5.06e-06	6.74e-06	6.35e-06	4.77e-06	4.46e-06	4.36e-06	2.5e-06	4.54e-07	1.45e-07	2.78e-06	6.01e-06	8.31e-06	7.43e-06	4.22e-06	1.85e-07	-7.6e-07	-4.74e-07	1.13e-06	2.63e-06	5.12e-06	6.33e-06	5.38e-06	2.62e-06	4.7e-07	-4.57e-07	-4.22e-07	-1.36e-06	-2.36e-06	4.59e-07	6e-06	7.27e-06	9.09e-06	1.83e-05	2.52e-05	9.97e-06	-8.89e-06	9.52e-06	5.44e-05	4.28e-05	-8.79e-05	-0.00028772	-0.0004204	-0.00036999	-0.00011954	0.00024967	0.00061285
390.51	1.42e-06	1.73e-06	2.82e-06	5.21e-06	6.57e-06	5.96e-06	4.51e-06	4.39e-06	4.23e-06	2.13e-06	3.17e-07	5.35e-07	3.53e-06	6.48e-06	8.19e-06	6.66e-06	3.27e-06	-3.03e-07	-7.89e-07	-3.36e-07	1.13e-06	2.75e-06	5.36e-06	6.36e-06	5.1e-06	2.15e-06	1.89e-07	-5.1e-07	-4.18e-07	-1.26e-06	-2.05e-06	1.05e-06	6.9e-06	8.25e-06	9.7e-06	1.8e-05	2.44e-05	9.36e-06	-8.85e-06	9.7e-06	5.38e-05	4.15e-05	-8.95e-05	-0.0002883	-0.00041953	-0.00036722	-0.00011535	0.00025358	0.00061463
391.03	1.31e-06	1.82e-06	3.19e-06	5.3e-06	6.27e-06	5.51e-06	4.28e-06	4.33e-06	4.03e-06	1.76e-06	3.26e-07	1.07e-06	4.26e-06	6.81e-06	7.84e-06	5.72e-06	2.29e-06	-7.08e-07	-7.72e-07	-1.93e-07	1.13e-06	2.88e-06	5.47e-06	6.17e-06	4.68e-06	1.75e-06	5.46e-08	-5.26e-07	-4.64e-07	-1.17e-06	-1.7e-06	1.68e-06	7.77e-06	9.11e-06	1.01e-05	1.76e-05	2.34e-05	8.66e-06	-8.88e-06	9.87e-06	5.34e-05	4.02e-05	-9.1e-05	-0.00028898	-0.00041863	-0.00036423	-0.00011109	0.00025716	0.00061591
391.54	1.48e-06	2.11e-06	3.58e-06	5.31e-06	5.85e-06	5.04e-06	4.11e-06	4.27e-06	3.75e-06	1.43e-06	4.94e-07	1.72e-06	4.93e-06	6.97e-06	7.27e-06	4.64e-06	1.32e-06	-1.02e-06	-7.06e-07	-2.34e-08	1.17e-06	3.03e-06	5.43e-06	5.77e-06	4.15e-06	1.43e-06	4.25e-08	-5.36e-07	-5.6e-07	-1.09e-06	-1.32e-06	2.34e-06	8.58e-06	9.83e-06	1.03e-05	1.69e-05	2.22e-05	7.85e-06	-9e-06	1e-05	5.3e-05	3.89e-05	-9.26e-05	-0.00028972	-0.00041761	-0.00036104	-0.00010688	0.00026033	0.0006167
392.06	1.86e-06	2.53e-06	3.95e-06	5.24e-06	5.34e-06	4.58e-06	3.97e-06	4.17e-06	3.41e-06	1.17e-06	8.15e-07	2.43e-06	5.49e-06	6.95e-06	6.52e-06	3.5e-06	4.23e-07	-1.22e-06	-5.88e-07	1.95e-07	1.31e-06	3.24e-06	5.29e-06	5.23e-06	3.55e-06	1.19e-06	1.11e-07	-5.69e-07	-7e-07	-1.01e-06	-9.11e-07	3e-06	9.3e-06	1.04e-05	1.03e-05	1.61e-05	2.1e-05	6.97e-06	-9.22e-06	1.01e-05	5.27e-05	3.77e-05	-9.42e-05	-0.00029044	-0.00041641	-0.00035769	-0.0001028	0.00026303	0.00061701
392.57	2.34e-06	3.03e-06	4.28e-06	5.1e-06	4.77e-06	4.15e-06	3.84e-06	4.01e-06	3e-06	1e-06	1.27e-06	3.17e-06	5.9e-06	6.75e-06	5.6e-06	2.36e-06	-3.66e-07	-1.31e-06	-4.16e-07	4.84e-07	1.58e-06	3.52e-06	5.06e-06	4.58e-06	2.93e-06	1.03e-06	2.14e-07	-6.51e-07	-8.78e-07	-9.31e-07	-4.88e-07	3.66e-06	9.91e-06	1.07e-05	1e-05	1.52e-05	1.98e-05	6.01e-06	-9.53e-06	1.02e-05	5.23e-05	3.65e-05	-9.57e-05	-0.0002911	-0.000415	-0.00035425	-9.89e-05	0.00026524	0.00061689
393.09	2.88e-06	3.53e-06	4.53e-06	4.89e-06	4.17e-06	3.76e-06	3.7e-06	3.76e-06	2.57e-06	9.43e-07	1.82e-06	3.87e-06	6.16e-06	6.37e-06	4.56e-06	1.26e-06	-1.02e-06	-1.3e-06	-1.96e-07	8.49e-07	1.96e-06	3.86e-06	4.77e-06	3.9e-06	2.34e-06	9.19e-07	3.15e-07	-7.89e-07	-1.08e-06	-8.49e-07	-5.69e-08	4.3e-06	1.04e-05	1.09e-05	9.56e-06	1.43e-05	1.85e-05	4.99e-06	-9.93e-06	1.02e-05	5.21e-05	3.53e-05	-9.72e-05	-0.00029165	-0.00041341	-0.00035083	-9.54e-05	0.00026696	0.00061644
393.6	3.4e-06	4e-06	4.69e-06	4.6e-06	3.6e-06	3.43e-06	3.52e-06	3.42e-06	2.13e-06	9.97e-07	2.43e-06	4.5e-06	6.24e-06	5.84e-06	3.45e-06	2.52e-07	-1.52e-06	-1.2e-06	7.09e-08	1.3e-06	2.45e-06	4.23e-06	4.46e-06	3.23e-06	1.81e-06	8.43e-07	3.71e-07	-9.82e-07	-1.28e-06	-7.55e-07	3.76e-07	4.9e-06	1.07e-05	1.08e-05	8.94e-06	1.33e-05	1.72e-05	3.95e-06	-1.04e-05	1.03e-05	5.18e-05	3.42e-05	-9.85e-05	-0.00029206	-0.0004117	-0.00034756	-9.23e-05	0.00026825	0.00061574
394.12	3.88e-06	4.39e-06	4.76e-06	4.26e-06	3.08e-06	3.15e-06	3.29e-06	2.98e-06	1.71e-06	1.15e-06	3.05e-06	5.02e-06	6.16e-06	5.17e-06	2.33e-06	-6.12e-07	-1.87e-06	-1.02e-06	3.86e-07	1.82e-06	3e-06	4.62e-06	4.16e-06	2.65e-06	1.36e-06	7.7e-07	3.44e-07	-1.22e-06	-1.46e-06	-6.43e-07	8.1e-07	5.45e-06	1.09e-05	1.05e-05	8.18e-06	1.22e-05	1.6e-05	2.92e-06	-1.08e-05	1.03e-05	5.16e-05	3.31e-05	-9.98e-05	-0.00029231	-0.00040993	-0.00034453	-8.96e-05	0.00026917	0.0006149
394.63	4.3e-06	4.69e-06	4.76e-06	3.89e-06	2.66e-06	2.92e-06	2.99e-06	2.45e-06	1.33e-06	1.39e-06	3.63e-06	5.4e-06	5.92e-06	4.39e-06	1.26e-06	-1.31e-06	-2.05e-06	-7.78e-07	7.37e-07	2.39e-06	3.58e-06	4.96e-06	3.88e-06	2.18e-06	1.02e-06	6.76e-07	2.15e-07	-1.49e-06	-1.61e-06	-5.03e-07	1.25e-06	5.94e-06	1.1e-05	1.01e-05	7.32e-06	1.12e-05	1.48e-05	1.93e-06	-1.12e-05	1.05e-05	5.14e-05	3.22e-05	-0.00010091	-0.00029239	-0.00040816	-0.00034179	-8.74e-05	0.00026983	0.00061399
395.15	4.64e-06	4.89e-06	4.67e-06	3.51e-06	2.35e-06	2.72e-06	2.6e-06	1.86e-06	1.02e-06	1.67e-06	4.12e-06	5.62e-06	5.54e-06	3.56e-06	2.77e-07	-1.82e-06	-2.09e-06	-4.91e-07	1.11e-06	2.97e-06	4.12e-06	5.24e-06	3.63e-06	1.84e-06	7.73e-07	5.48e-07	-4.9e-09	-1.76e-06	-1.71e-06	-3.25e-07	1.7e-06	6.35e-06	1.09e-05	9.41e-06	6.38e-06	1.02e-05	1.37e-05	1e-06	-1.15e-05	1.07e-05	5.13e-05	3.13e-05	-0.00010191	-0.00029234	-0.00040649	-0.00033942	-8.56e-05	0.0002703	0.0006131
395.66	4.89e-06	4.98e-06	4.52e-06	3.15e-06	2.16e-06	2.56e-06	2.16e-06	1.24e-06	7.8e-07	1.97e-06	4.51e-06	5.69e-06	5.06e-06	2.7e-06	-5.6e-07	-2.14e-06	-2.02e-06	-1.89e-07	1.48e-06	3.53e-06	4.56e-06	5.4e-06	3.4e-06	1.63e-06	6.16e-07	3.81e-07	-2.88e-07	-1.99e-06	-1.74e-06	-1.03e-07	2.16e-06	6.68e-06	1.06e-05	8.62e-06	5.41e-06	9.26e-06	1.27e-05	1.83e-07	-1.17e-05	1.11e-05	5.12e-05	3.05e-05	-0.00010278	-0.0002922	-0.000405	-0.00033746	-8.42e-05	0.00027068	0.0006123
396.18	5.06e-06	4.97e-06	4.31e-06	2.83e-06	2.08e-06	2.41e-06	1.68e-06	6.57e-07	6.33e-07	2.26e-06	4.77e-06	5.62e-06	4.52e-06	1.88e-06	-1.22e-06	-2.3e-06	-1.85e-06	1.14e-07	1.85e-06	4.01e-06	4.85e-06	5.41e-06	3.19e-06	1.55e-06	5.46e-07	1.9e-07	-5.97e-07	-2.15e-06	-1.69e-06	1.69e-07	2.61e-06	6.91e-06	1.02e-05	7.72e-06	4.43e-06	8.38e-06	1.18e-05	-5.13e-07	-1.18e-05	1.15e-05	5.12e-05	2.98e-05	-0.00010351	-0.00029199	-0.00040372	-0.00033591	-8.32e-05	0.00027103	0.00061159
396.69	5.15e-06	4.88e-06	4.05e-06	2.56e-06	2.09e-06	2.28e-06	1.19e-06	1.33e-07	5.75e-07	2.52e-06	4.89e-06	5.4e-06	3.92e-06	1.12e-06	-1.69e-06	-2.29e-06	-1.6e-06	4.18e-07	2.2e-06	4.4e-06	4.97e-06	5.25e-06	2.98e-06	1.57e-06	5.37e-07	-2.75e-08	-9.05e-07	-2.21e-06	-1.54e-06	5.01e-07	3.05e-06	7.03e-06	9.73e-06	6.77e-06	3.5e-06	7.57e-06	1.1e-05	-1.07e-06	-1.17e-05	1.19e-05	5.12e-05	2.92e-05	-0.00010413	-0.00029174	-0.00040265	-0.0003347	-8.24e-05	0.0002714	0.00061097
397.21	5.16e-06	4.72e-06	3.77e-06	2.37e-06	2.17e-06	2.14e-06	7.11e-07	-2.99e-07	5.99e-07	2.73e-06	4.86e-06	5.07e-06	3.29e-06	4.62e-07	-1.95e-06	-2.15e-06	-1.29e-06	7.17e-07	2.53e-06	4.67e-06	4.91e-06	4.93e-06	2.79e-06	1.65e-06	5.66e-07	-2.56e-07	-1.18e-06	-2.17e-06	-1.29e-06	8.92e-07	3.46e-06	7.03e-06	9.12e-06	5.8e-06	2.64e-06	6.85e-06	1.02e-05	-1.48e-06	-1.15e-05	1.24e-05	5.12e-05	2.86e-05	-0.00010466	-0.00029149	-0.00040179	-0.00033377	-8.17e-05	0.00027184	0.00061042
397.72	5.09e-06	4.49e-06	3.48e-06	2.24e-06	2.28e-06	1.96e-06	2.53e-07	-6.28e-07	6.83e-07	2.87e-06	4.7e-06	4.63e-06	2.66e-06	-7.4e-08	-2.04e-06	-1.89e-06	-9.39e-07	1.02e-06	2.85e-06	4.8e-06	4.67e-06	4.47e-06	2.6e-06	1.77e-06	5.99e-07	-4.87e-07	-1.39e-06	-2.02e-06	-9.64e-07	1.33e-06	3.83e-06	6.9e-06	8.41e-06	4.83e-06	1.88e-06	6.23e-06	9.65e-06	-1.75e-06	-1.12e-05	1.29e-05	5.12e-05	2.81e-05	-0.00010509	-0.00029129	-0.00040115	-0.00033308	-8.1e-05	0.00027235	0.00060993
398.24	4.93e-06	4.2e-06	3.2e-06	2.18e-06	2.38e-06	1.75e-06	-1.54e-07	-8.39e-07	8.13e-07	2.93e-06	4.43e-06	4.1e-06	2.04e-06	-4.81e-07	-1.97e-06	-1.54e-06	-5.54e-07	1.35e-06	3.13e-06	4.8e-06	4.29e-06	3.93e-06	2.41e-06	1.88e-06	6.09e-07	-7.13e-07	-1.53e-06	-1.8e-06	-5.62e-07	1.78e-06	4.11e-06	6.62e-06	7.61e-06	3.9e-06	1.23e-06	5.71e-06	9.17e-06	-1.9e-06	-1.09e-05	1.33e-05	5.11e-05	2.76e-05	-0.00010542	-0.00029112	-0.00040069	-0.00033255	-8.04e-05	0.00027296	0.00060947
398.75	4.71e-06	3.87e-06	2.95e-06	2.16e-06	2.46e-06	1.5e-06	-4.88e-07	-9.4e-07	9.62e-07	2.92e-06	4.05e-06	3.49e-06	1.43e-06	-7.72e-07	-1.79e-06	-1.15e-06	-1.45e-07	1.71e-06	3.39e-06	4.68e-06	3.8e-06	3.33e-06	2.24e-06	1.97e-06	5.8e-07	-9.26e-07	-1.61e-06	-1.52e-06	-1.11e-07	2.23e-06	4.28e-06	6.19e-06	6.76e-06	3.04e-06	6.89e-07	5.3e-06	8.83e-06	-1.94e-06	-1.05e-05	1.36e-05	5.1e-05	2.72e-05	-0.00010565	-0.00029097	-0.00040035	-0.00033208	-7.96e-05	0.00027363	0.00060898
399.27	4.41e-06	3.52e-06	2.74e-06	2.17e-06	2.49e-06	1.22e-06	-7.49e-07	-9.5e-07	1.11e-06	2.84e-06	3.59e-06	2.81e-06	8.54e-07	-9.62e-07	-1.55e-06	-7.3e-07	2.89e-07	2.11e-06	3.63e-06	4.47e-06	3.25e-06	2.74e-06	2.09e-06	2.01e-06	5e-07	-1.12e-06	-1.65e-06	-1.23e-06	3.61e-07	2.63e-06	4.32e-06	5.62e-06	5.87e-06	2.26e-06	2.55e-07	4.99e-06	8.59e-06	-1.9e-06	-1.01e-05	1.37e-05	5.08e-05	2.68e-05	-0.00010581	-0.00029084	-0.00040006	-0.00033155	-7.87e-05	0.00027439	0.00060844
399.79	4.07e-06	3.17e-06	2.59e-06	2.2e-06	2.46e-06	8.91e-07	-9.5e-07	-9.08e-07	1.24e-06	2.69e-06	3.06e-06	2.09e-06	3.05e-07	-1.07e-06	-1.27e-06	-3.13e-07	7.33e-07	2.55e-06	3.82e-06	4.19e-06	2.71e-06	2.23e-06	1.97e-06	1.99e-06	3.51e-07	-1.31e-06	-1.67e-06	-9.39e-07	8.18e-07	2.96e-06	4.2e-06	4.93e-06	4.96e-06	1.57e-06	-9.1e-08	4.76e-06	8.44e-06	-1.82e-06	-9.85e-06	1.38e-05	5.06e-05	2.65e-05	-0.0001059	-0.00029074	-0.0003998	-0.00033091	-7.76e-05	0.00027522	0.00060787
400.3	3.68e-06	2.82e-06	2.49e-06	2.22e-06	2.36e-06	5.28e-07	-1.1e-06	-8.42e-07	1.32e-06	2.49e-06	2.5e-06	1.35e-06	-1.88e-07	-1.1e-06	-9.77e-07	8.32e-08	1.18e-06	3.02e-06	3.97e-06	3.88e-06	2.21e-06	1.84e-06	1.87e-06	1.91e-06	1.45e-07	-1.47e-06	-1.68e-06	-6.84e-07	1.23e-06	3.19e-06	3.94e-06	4.13e-06	4.08e-06	9.57e-07	-3.78e-07	4.62e-06	8.38e-06	-1.7e-06	-9.65e-06	1.37e-05	5.05e-05	2.63e-05	-0.0001059	-0.00029066	-0.00039957	-0.00033016	-7.64e-05	0.00027612	0.00060729
400.82	3.27e-06	2.51e-06	2.43e-06	2.21e-06	2.2e-06	1.51e-07	-1.19e-06	-7.84e-07	1.33e-06	2.23e-06	1.91e-06	6.1e-07	-6.2e-07	-1.07e-06	-7.01e-07	4.49e-07	1.64e-06	3.49e-06	4.07e-06	3.55e-06	1.8e-06	1.61e-06	1.82e-06	1.79e-06	-1.01e-07	-1.62e-06	-1.69e-06	-4.74e-07	1.57e-06	3.27e-06	3.52e-06	3.26e-06	3.24e-06	4.24e-07	-6.3e-07	4.52e-06	8.37e-06	-1.59e-06	-9.57e-06	1.35e-05	5.03e-05	2.61e-05	-0.00010582	-0.00029057	-0.00039929	-0.00032924	-7.5e-05	0.00027706	0.0006067
401.33	2.85e-06	2.23e-06	2.39e-06	2.15e-06	1.96e-06	-2.14e-07	-1.25e-06	-7.49e-07	1.27e-06	1.93e-06	1.3e-06	-9.33e-08	-9.69e-07	-1e-06	-4.45e-07	7.76e-07	2.1e-06	3.94e-06	4.1e-06	3.24e-06	1.51e-06	1.55e-06	1.81e-06	1.65e-06	-3.55e-07	-1.73e-06	-1.71e-06	-3.14e-07	1.84e-06	3.22e-06	2.96e-06	2.36e-06	2.49e-06	-2.48e-08	-8.57e-07	4.46e-06	8.38e-06	-1.5e-06	-9.59e-06	1.32e-05	5.01e-05	2.6e-05	-0.00010569	-0.00029043	-0.00039889	-0.0003281	-7.34e-05	0.00027802	0.00060608
401.85	2.43e-06	1.98e-06	2.35e-06	2.03e-06	1.67e-06	-5.58e-07	-1.3e-06	-7.61e-07	1.14e-06	1.58e-06	6.94e-07	-7.28e-07	-1.22e-06	-8.95e-07	-2.16e-07	1.06e-06	2.55e-06	4.33e-06	4.07e-06	2.95e-06	1.36e-06	1.66e-06	1.84e-06	1.5e-06	-5.94e-07	-1.82e-06	-1.74e-06	-2.04e-07	2e-06	3.04e-06	2.31e-06	1.5e-06	1.85e-06	-3.96e-07	-1.07e-06	4.44e-06	8.4e-06	-1.44e-06	-9.73e-06	1.29e-05	5e-05	2.6e-05	-0.00010554	-0.00029026	-0.00039835	-0.00032674	-7.18e-05	0.00027897	0.00060543
402.36	2e-06	1.75e-06	2.27e-06	1.83e-06	1.32e-06	-8.88e-07	-1.34e-06	-8.27e-07	9.31e-07	1.2e-06	1.01e-07	-1.26e-06	-1.34e-06	-7.34e-07	4.58e-09	1.31e-06	2.98e-06	4.62e-06	3.97e-06	2.71e-06	1.35e-06	1.91e-06	1.9e-06	1.36e-06	-8.08e-07	-1.89e-06	-1.78e-06	-1.4e-07	2.07e-06	2.72e-06	1.6e-06	7.14e-07	1.33e-06	-6.98e-07	-1.27e-06	4.44e-06	8.42e-06	-1.42e-06	-9.96e-06	1.26e-05	4.99e-05	2.61e-05	-0.00010536	-0.00029005	-0.00039771	-0.00032522	-7e-05	0.00027992	0.0006048
402.88	1.59e-06	1.54e-06	2.15e-06	1.56e-06	9.26e-07	-1.19e-06	-1.41e-06	-9.51e-07	6.59e-07	7.67e-07	-4.64e-07	-1.65e-06	-1.33e-06	-5.18e-07	2.27e-07	1.55e-06	3.36e-06	4.79e-06	3.81e-06	2.52e-06	1.47e-06	2.27e-06	1.98e-06	1.22e-06	-9.91e-07	-1.94e-06	-1.82e-06	-1.16e-07	2.03e-06	2.3e-06	8.71e-07	4.12e-08	9.38e-07	-9.31e-07	-1.45e-06	4.46e-06	8.43e-06	-1.45e-06	-1.03e-05	1.24e-05	4.99e-05	2.63e-05	-0.00010516	-0.0002898	-0.00039695	-0.0003236	-6.82e-05	0.00028082	0.0006042
403.39	1.2e-06	1.33e-06	1.97e-06	1.22e-06	5.07e-07	-1.46e-06	-1.5e-06	-1.12e-06	3.34e-07	3e-07	-9.92e-07	-1.9e-06	-1.18e-06	-2.47e-07	4.58e-07	1.79e-06	3.7e-06	4.84e-06	3.61e-06	2.39e-06	1.7e-06	2.69e-06	2.07e-06	1.11e-06	-1.13e-06	-2e-06	-1.85e-06	-1.27e-07	1.9e-06	1.81e-06	1.68e-07	-4.96e-07	6.7e-07	-1.1e-06	-1.58e-06	4.5e-06	8.45e-06	-1.53e-06	-1.06e-05	1.23e-05	5e-05	2.65e-05	-0.00010494	-0.00028946	-0.00039604	-0.00032187	-6.64e-05	0.00028165	0.00060358
403.91	8.33e-07	1.11e-06	1.73e-06	8.26e-07	7.88e-08	-1.71e-06	-1.62e-06	-1.31e-06	-2.89e-08	-2.03e-07	-1.48e-06	-2.01e-06	-9.29e-07	6.35e-08	6.95e-07	2.03e-06	3.98e-06	4.77e-06	3.39e-06	2.33e-06	2.02e-06	3.12e-06	2.16e-06	1e-06	-1.25e-06	-2.07e-06	-1.88e-06	-1.73e-07	1.69e-06	1.27e-06	-4.72e-07	-8.79e-07	5.17e-07	-1.2e-06	-1.66e-06	4.56e-06	8.45e-06	-1.65e-06	-1.09e-05	1.22e-05	5.01e-05	2.68e-05	-0.00010473	-0.00028903	-0.00039496	-0.00032002	-6.47e-05	0.0002824	0.0006029
404.42	4.91e-07	8.79e-07	1.44e-06	4.09e-07	-3.36e-07	-1.93e-06	-1.76e-06	-1.5e-06	-3.96e-07	-7.19e-07	-1.92e-06	-1.98e-06	-5.82e-07	4.15e-07	9.44e-07	2.28e-06	4.16e-06	4.58e-06	3.15e-06	2.35e-06	2.39e-06	3.5e-06	2.22e-06	8.93e-07	-1.37e-06	-2.16e-06	-1.91e-06	-2.64e-07	1.4e-06	7.1e-07	-1.01e-06	-1.12e-06	4.51e-07	-1.24e-06	-1.66e-06	4.66e-06	8.47e-06	-1.81e-06	-1.12e-05	1.23e-05	5.03e-05	2.71e-05	-0.00010453	-0.00028853	-0.00039376	-0.00031813	-6.29e-05	0.00028308	0.00060221
404.94	1.79e-07	6.3e-07	1.13e-06	-5.66e-09	-7.27e-07	-2.15e-06	-1.92e-06	-1.68e-06	-7.58e-07	-1.23e-06	-2.29e-06	-1.83e-06	-1.77e-07	7.96e-07	1.2e-06	2.52e-06	4.23e-06	4.3e-06	2.92e-06	2.44e-06	2.79e-06	3.82e-06	2.24e-06	7.62e-07	-1.51e-06	-2.3e-06	-1.95e-06	-4.03e-07	1.05e-06	1.56e-07	-1.44e-06	-1.23e-06	4.4e-07	-1.22e-06	-1.57e-06	4.79e-06	8.49e-06	-2e-06	-1.14e-05	1.24e-05	5.05e-05	2.74e-05	-0.00010433	-0.00028798	-0.00039251	-0.00031627	-6.12e-05	0.0002837	0.00060153
405.45	-8.37e-08	3.79e-07	8.1e-07	-3.97e-07	-1.09e-06	-2.37e-06	-2.11e-06	-1.85e-06	-1.1e-06	-1.73e-06	-2.59e-06	-1.6e-06	2.41e-07	1.19e-06	1.48e-06	2.77e-06	4.18e-06	3.96e-06	2.74e-06	2.62e-06	3.19e-06	4.03e-06	2.21e-06	5.93e-07	-1.7e-06	-2.48e-06	-2e-06	-5.89e-07	6.45e-07	-3.64e-07	-1.74e-06	-1.26e-06	4.58e-07	-1.16e-06	-1.39e-06	4.94e-06	8.52e-06	-2.21e-06	-1.16e-05	1.26e-05	5.07e-05	2.77e-05	-0.0001041	-0.00028738	-0.00039122	-0.00031444	-5.95e-05	0.00028427	0.00060085
405.97	-2.89e-07	1.36e-07	4.94e-07	-7.49e-07	-1.41e-06	-2.6e-06	-2.3e-06	-1.99e-06	-1.42e-06	-2.18e-06	-2.81e-06	-1.33e-06	6.26e-07	1.57e-06	1.77e-06	3.01e-06	4.02e-06	3.61e-06	2.62e-06	2.87e-06	3.55e-06	4.14e-06	2.12e-06	3.77e-07	-1.94e-06	-2.7e-06	-2.07e-06	-8.14e-07	2.19e-07	-8.3e-07	-1.91e-06	-1.23e-06	4.82e-07	-1.06e-06	-1.13e-06	5.1e-06	8.52e-06	-2.44e-06	-1.16e-05	1.28e-05	5.09e-05	2.8e-05	-0.00010387	-0.00028671	-0.00038985	-0.00031261	-5.79e-05	0.00028478	0.00060017
406.48	-4.51e-07	-9.58e-08	1.95e-07	-1.05e-06	-1.71e-06	-2.84e-06	-2.49e-06	-2.11e-06	-1.72e-06	-2.57e-06	-2.96e-06	-1.06e-06	9.43e-07	1.92e-06	2.06e-06	3.21e-06	3.77e-06	3.27e-06	2.59e-06	3.18e-06	3.86e-06	4.13e-06	1.97e-06	1.02e-07	-2.24e-06	-2.94e-06	-2.16e-06	-1.07e-06	-2.17e-07	-1.22e-06	-1.98e-06	-1.17e-06	5.01e-07	-9.28e-07	-8.16e-07	5.26e-06	8.5e-06	-2.68e-06	-1.16e-05	1.3e-05	5.11e-05	2.82e-05	-0.00010367	-0.000286	-0.0003884	-0.00031074	-5.63e-05	0.00028525	0.00059947
407	-5.8e-07	-3.14e-07	-8.07e-08	-1.3e-06	-1.98e-06	-3.09e-06	-2.69e-06	-2.23e-06	-2e-06	-2.88e-06	-3.02e-06	-8.11e-07	1.18e-06	2.23e-06	2.34e-06	3.35e-06	3.42e-06	2.95e-06	2.64e-06	3.53e-06	4.1e-06	4.01e-06	1.77e-06	-2.4e-07	-2.59e-06	-3.2e-06	-2.28e-06	-1.36e-06	-6.47e-07	-1.53e-06	-1.95e-06	-1.11e-06	5.1e-07	-7.71e-07	-4.75e-07	5.4e-06	8.44e-06	-2.92e-06	-1.15e-05	1.32e-05	5.12e-05	2.82e-05	-0.0001035	-0.00028528	-0.00038693	-0.00030887	-5.48e-05	0.00028572	0.0005988
407.51	-6.84e-07	-5.15e-07	-3.31e-07	-1.5e-06	-2.24e-06	-3.36e-06	-2.89e-06	-2.35e-06	-2.26e-06	-3.1e-06	-2.97e-06	-5.83e-07	1.32e-06	2.5e-06	2.64e-06	3.41e-06	3.02e-06	2.69e-06	2.78e-06	3.9e-06	4.25e-06	3.79e-06	1.49e-06	-6.5e-07	-3e-06	-3.48e-06	-2.43e-06	-1.66e-06	-1.05e-06	-1.76e-06	-1.87e-06	-1.07e-06	5.02e-07	-5.98e-07	-1.29e-07	5.51e-06	8.34e-06	-3.16e-06	-1.15e-05	1.33e-05	5.12e-05	2.82e-05	-0.00010337	-0.00028458	-0.00038548	-0.00030704	-5.33e-05	0.00028618	0.00059817
408.03	-7.58e-07	-6.87e-07	-5.59e-07	-1.69e-06	-2.51e-06	-3.63e-06	-3.08e-06	-2.5e-06	-2.53e-06	-3.21e-06	-2.82e-06	-3.74e-07	1.4e-06	2.73e-06	2.92e-06	3.39e-06	2.61e-06	2.5e-06	3e-06	4.25e-06	4.3e-06	3.48e-06	1.16e-06	-1.13e-06	-3.44e-06	-3.78e-06	-2.6e-06	-1.96e-06	-1.42e-06	-1.9e-06	-1.75e-06	-1.05e-06	4.88e-07	-4.2e-07	1.83e-07	5.55e-06	8.17e-06	-3.4e-06	-1.15e-05	1.32e-05	5.11e-05	2.81e-05	-0.00010327	-0.00028388	-0.00038401	-0.00030522	-5.19e-05	0.00028662	0.00059756
408.54	-8.12e-07	-8.39e-07	-7.82e-07	-1.88e-06	-2.8e-06	-3.89e-06	-3.28e-06	-2.68e-06	-2.79e-06	-3.21e-06	-2.58e-06	-1.82e-07	1.41e-06	2.91e-06	3.17e-06	3.29e-06	2.21e-06	2.38e-06	3.27e-06	4.54e-06	4.25e-06	3.1e-06	7.58e-07	-1.67e-06	-3.91e-06	-4.08e-06	-2.8e-06	-2.26e-06	-1.74e-06	-1.96e-06	-1.63e-06	-1.05e-06	4.82e-07	-2.46e-07	4.34e-07	5.51e-06	7.94e-06	-3.64e-06	-1.16e-05	1.3e-05	5.08e-05	2.78e-05	-0.00010322	-0.00028316	-0.00038247	-0.00030338	-5.05e-05	0.00028702	0.00059693
409.06	-8.58e-07	-9.75e-07	-1.01e-06	-2.1e-06	-3.12e-06	-4.14e-06	-3.47e-06	-2.91e-06	-3.04e-06	-3.11e-06	-2.24e-06	1.06e-08	1.4e-06	3.05e-06	3.39e-06	3.11e-06	1.87e-06	2.35e-06	3.58e-06	4.75e-06	4.08e-06	2.65e-06	2.95e-07	-2.27e-06	-4.38e-06	-4.38e-06	-3.04e-06	-2.54e-06	-2e-06	-1.96e-06	-1.55e-06	-1.07e-06	4.93e-07	-8.49e-08	6.03e-07	5.38e-06	7.65e-06	-3.9e-06	-1.17e-05	1.27e-05	5.03e-05	2.74e-05	-0.00010324	-0.00028244	-0.00038089	-0.00030154	-4.93e-05	0.00028736	0.00059627
409.57	-9.07e-07	-1.1e-06	-1.25e-06	-2.36e-06	-3.46e-06	-4.37e-06	-3.67e-06	-3.16e-06	-3.28e-06	-2.91e-06	-1.82e-06	2.26e-07	1.4e-06	3.18e-06	3.54e-06	2.87e-06	1.59e-06	2.38e-06	3.88e-06	4.85e-06	3.81e-06	2.14e-06	-2.41e-07	-2.91e-06	-4.86e-06	-4.7e-06	-3.31e-06	-2.81e-06	-2.22e-06	-1.94e-06	-1.51e-06	-1.11e-06	5.28e-07	5.62e-08	6.86e-07	5.17e-06	7.32e-06	-4.17e-06	-1.19e-05	1.22e-05	4.97e-05	2.69e-05	-0.00010331	-0.00028175	-0.0003793	-0.00029974	-4.81e-05	0.00028764	0.0005956
410.09	-9.53e-07	-1.23e-06	-1.52e-06	-2.68e-06	-3.84e-06	-4.59e-06	-3.87e-06	-3.45e-06	-3.49e-06	-2.62e-06	-1.34e-06	4.81e-07	1.44e-06	3.29e-06	3.61e-06	2.59e-06	1.41e-06	2.49e-06	4.16e-06	4.85e-06	3.45e-06	1.59e-06	-8.52e-07	-3.57e-06	-5.34e-06	-5.03e-06	-3.61e-06	-3.06e-06	-2.39e-06	-1.91e-06	-1.54e-06	-1.16e-06	5.83e-07	1.69e-07	6.78e-07	4.88e-06	6.95e-06	-4.44e-06	-1.22e-05	1.16e-05	4.9e-05	2.63e-05	-0.0001034	-0.00028108	-0.00037776	-0.00029807	-4.7e-05	0.00028785	0.00059493
410.61	-9.84e-07	-1.34e-06	-1.81e-06	-3.07e-06	-4.24e-06	-4.78e-06	-4.07e-06	-3.74e-06	-3.64e-06	-2.27e-06	-8.23e-07	7.76e-07	1.54e-06	3.39e-06	3.58e-06	2.3e-06	1.33e-06	2.66e-06	4.39e-06	4.76e-06	3.02e-06	1e-06	-1.53e-06	-4.24e-06	-5.8e-06	-5.35e-06	-3.94e-06	-3.29e-06	-2.52e-06	-1.88e-06	-1.64e-06	-1.23e-06	6.47e-07	2.5e-07	5.87e-07	4.52e-06	6.54e-06	-4.74e-06	-1.27e-05	1.09e-05	4.82e-05	2.58e-05	-0.00010347	-0.00028041	-0.00037626	-0.00029653	-4.61e-05	0.00028796	0.00059425
411.12	-1e-06	-1.45e-06	-2.15e-06	-3.52e-06	-4.65e-06	-4.94e-06	-4.26e-06	-4.01e-06	-3.73e-06	-1.88e-06	-3.07e-07	1.1e-06	1.69e-06	3.46e-06	3.44e-06	2.02e-06	1.36e-06	2.89e-06	4.56e-06	4.58e-06	2.56e-06	3.96e-07	-2.27e-06	-4.89e-06	-6.23e-06	-5.66e-06	-4.27e-06	-3.47e-06	-2.59e-06	-1.88e-06	-1.81e-06	-1.3e-06	7.16e-07	2.9e-07	4.16e-07	4.11e-06	6.1e-06	-5.04e-06	-1.31e-05	1.02e-05	4.74e-05	2.51e-05	-0.00010353	-0.00027971	-0.00037478	-0.00029509	-4.52e-05	0.00028797	0.00059352
411.64	-1.03e-06	-1.58e-06	-2.55e-06	-4.03e-06	-5.06e-06	-5.07e-06	-4.43e-06	-4.24e-06	-3.73e-06	-1.47e-06	1.83e-07	1.43e-06	1.88e-06	3.49e-06	3.19e-06	1.78e-06	1.47e-06	3.16e-06	4.66e-06	4.34e-06	2.08e-06	-2.18e-07	-3.04e-06	-5.49e-06	-6.62e-06	-5.94e-06	-4.59e-06	-3.6e-06	-2.63e-06	-1.91e-06	-2.02e-06	-1.38e-06	7.7e-07	2.89e-07	1.88e-07	3.67e-06	5.66e-06	-5.35e-06	-1.36e-05	9.46e-06	4.66e-05	2.45e-05	-0.00010357	-0.00027902	-0.00037336	-0.00029377	-4.45e-05	0.00028791	0.00059275
412.15	-1.07e-06	-1.73e-06	-2.99e-06	-4.56e-06	-5.43e-06	-5.16e-06	-4.58e-06	-4.41e-06	-3.62e-06	-1.07e-06	6.29e-07	1.75e-06	2.11e-06	3.46e-06	2.84e-06	1.58e-06	1.68e-06	3.46e-06	4.7e-06	4.09e-06	1.61e-06	-8.19e-07	-3.82e-06	-6.02e-06	-6.95e-06	-6.17e-06	-4.89e-06	-3.67e-06	-2.63e-06	-1.96e-06	-2.27e-06	-1.47e-06	7.96e-07	2.47e-07	-8.41e-08	3.25e-06	5.22e-06	-5.65e-06	-1.41e-05	8.75e-06	4.59e-05	2.4e-05	-0.00010358	-0.00027834	-0.00037204	-0.00029259	-4.39e-05	0.00028779	0.00059195
412.67	-1.15e-06	-1.93e-06	-3.48e-06	-5.1e-06	-5.74e-06	-5.21e-06	-4.67e-06	-4.49e-06	-3.39e-06	-6.96e-07	1.02e-06	2.04e-06	2.34e-06	3.35e-06	2.42e-06	1.45e-06	1.95e-06	3.78e-06	4.69e-06	3.84e-06	1.19e-06	-1.4e-06	-4.56e-06	-6.46e-06	-7.22e-06	-6.34e-06	-5.13e-06	-3.66e-06	-2.6e-06	-2.03e-06	-2.53e-06	-1.55e-06	7.87e-07	1.68e-07	-3.86e-07	2.84e-06	4.81e-06	-5.93e-06	-1.45e-05	8.11e-06	4.53e-05	2.35e-05	-0.00010354	-0.00027769	-0.00037086	-0.00029157	-4.34e-05	0.00028763	0.00059115
413.18	-1.28e-06	-2.17e-06	-4.02e-06	-5.62e-06	-5.99e-06	-5.2e-06	-4.7e-06	-4.47e-06	-3.04e-06	-3.46e-07	1.35e-06	2.29e-06	2.56e-06	3.15e-06	1.95e-06	1.39e-06	2.28e-06	4.11e-06	4.65e-06	3.61e-06	8.06e-07	-1.94e-06	-5.24e-06	-6.8e-06	-7.41e-06	-6.44e-06	-5.3e-06	-3.56e-06	-2.51e-06	-2.09e-06	-2.77e-06	-1.64e-06	7.33e-07	5.07e-08	-7.17e-07	2.46e-06	4.41e-06	-6.17e-06	-1.5e-05	7.57e-06	4.48e-05	2.31e-05	-0.00010344	-0.00027705	-0.0003698	-0.00029067	-4.3e-05	0.00028743	0.0005903
413.7	-1.47e-06	-2.48e-06	-4.58e-06	-6.1e-06	-6.16e-06	-5.15e-06	-4.64e-06	-4.33e-06	-2.58e-06	-2.63e-08	1.62e-06	2.48e-06	2.72e-06	2.85e-06	1.46e-06	1.4e-06	2.64e-06	4.42e-06	4.58e-06	3.41e-06	4.63e-07	-2.46e-06	-5.83e-06	-7.04e-06	-7.53e-06	-6.47e-06	-5.38e-06	-3.37e-06	-2.39e-06	-2.12e-06	-2.97e-06	-1.71e-06	6.41e-07	-1.05e-07	-1.07e-06	2.1e-06	4.04e-06	-6.37e-06	-1.53e-05	7.14e-06	4.43e-05	2.28e-05	-0.00010332	-0.00027641	-0.0003688	-0.00028982	-4.26e-05	0.00028719	0.00058938
414.21	-1.76e-06	-2.86e-06	-5.16e-06	-6.51e-06	-6.24e-06	-5.04e-06	-4.5e-06	-4.07e-06	-2.04e-06	2.69e-07	1.85e-06	2.63e-06	2.79e-06	2.46e-06	1e-06	1.48e-06	3.03e-06	4.7e-06	4.5e-06	3.21e-06	1.37e-07	-2.95e-06	-6.32e-06	-7.19e-06	-7.58e-06	-6.44e-06	-5.36e-06	-3.1e-06	-2.24e-06	-2.12e-06	-3.1e-06	-1.75e-06	5.18e-07	-3.04e-07	-1.46e-06	1.76e-06	3.7e-06	-6.51e-06	-1.56e-05	6.86e-06	4.4e-05	2.25e-05	-0.00010322	-0.00027582	-0.00036787	-0.00028899	-4.23e-05	0.00028691	0.00058835
414.73	-2.15e-06	-3.32e-06	-5.74e-06	-6.84e-06	-6.25e-06	-4.9e-06	-4.28e-06	-3.69e-06	-1.44e-06	5.5e-07	2.04e-06	2.72e-06	2.76e-06	1.99e-06	6.05e-07	1.65e-06	3.44e-06	4.95e-06	4.41e-06	3.01e-06	-2.01e-07	-3.45e-06	-6.7e-06	-7.27e-06	-7.55e-06	-6.35e-06	-5.25e-06	-2.77e-06	-2.06e-06	-2.09e-06	-3.15e-06	-1.75e-06	3.74e-07	-5.41e-07	-1.87e-06	1.44e-06	3.41e-06	-6.6e-06	-1.58e-05	6.72e-06	4.38e-05	2.22e-05	-0.00010315	-0.00027529	-0.000367	-0.00028819	-4.2e-05	0.00028659	0.00058722
415.24	-2.64e-06	-3.84e-06	-6.28e-06	-7.09e-06	-6.2e-06	-4.72e-06	-3.99e-06	-3.2e-06	-8.13e-07	8.24e-07	2.21e-06	2.79e-06	2.63e-06	1.47e-06	2.97e-07	1.9e-06	3.85e-06	5.15e-06	4.31e-06	2.79e-06	-5.79e-07	-3.95e-06	-6.99e-06	-7.3e-06	-7.49e-06	-6.2e-06	-5.03e-06	-2.4e-06	-1.85e-06	-2e-06	-3.11e-06	-1.72e-06	2.27e-07	-8.14e-07	-2.31e-06	1.1e-06	3.16e-06	-6.63e-06	-1.59e-05	6.71e-06	4.37e-05	2.2e-05	-0.00010312	-0.00027482	-0.00036617	-0.00028742	-4.17e-05	0.00028621	0.00058601
415.76	-3.2e-06	-4.41e-06	-6.79e-06	-7.26e-06	-6.12e-06	-4.53e-06	-3.64e-06	-2.64e-06	-2.01e-07	1.1e-06	2.35e-06	2.84e-06	2.39e-06	9.51e-07	9.69e-08	2.22e-06	4.24e-06	5.29e-06	4.2e-06	2.51e-06	-1.03e-06	-4.48e-06	-7.22e-06	-7.3e-06	-7.38e-06	-6.02e-06	-4.7e-06	-1.99e-06	-1.62e-06	-1.85e-06	-2.98e-06	-1.65e-06	8.81e-08	-1.12e-06	-2.78e-06	7.35e-07	2.94e-06	-6.61e-06	-1.58e-05	6.81e-06	4.36e-05	2.18e-05	-0.00010314	-0.0002744	-0.00036535	-0.00028666	-4.14e-05	0.00028573	0.00058467
416.27	-3.83e-06	-5.01e-06	-7.23e-06	-7.37e-06	-6.03e-06	-4.35e-06	-3.26e-06	-2.02e-06	3.69e-07	1.38e-06	2.5e-06	2.86e-06	2.04e-06	4.51e-07	1.23e-08	2.59e-06	4.6e-06	5.36e-06	4.05e-06	2.14e-06	-1.58e-06	-5.05e-06	-7.41e-06	-7.32e-06	-7.24e-06	-5.79e-06	-4.28e-06	-1.58e-06	-1.36e-06	-1.67e-06	-2.77e-06	-1.53e-06	-3.64e-08	-1.46e-06	-3.29e-06	3.24e-07	2.76e-06	-6.55e-06	-1.56e-05	6.99e-06	4.36e-05	2.15e-05	-0.00010325	-0.000274	-0.00036447	-0.00028588	-4.12e-05	0.00028512	0.00058318
416.79	-4.5e-06	-5.62e-06	-7.59e-06	-7.43e-06	-5.95e-06	-4.19e-06	-2.86e-06	-1.39e-06	8.79e-07	1.66e-06	2.64e-06	2.86e-06	1.62e-06	1.03e-08	4.49e-08	3e-06	4.91e-06	5.35e-06	3.85e-06	1.67e-06	-2.23e-06	-5.66e-06	-7.59e-06	-7.35e-06	-7.09e-06	-5.52e-06	-3.78e-06	-1.19e-06	-1.11e-06	-1.44e-06	-2.47e-06	-1.38e-06	-1.34e-07	-1.82e-06	-3.81e-06	-1.29e-07	2.6e-06	-6.46e-06	-1.53e-05	7.24e-06	4.35e-05	2.11e-05	-0.00010345	-0.0002736	-0.00036351	-0.00028505	-4.1e-05	0.00028438	0.00058153
417.3	-5.19e-06	-6.22e-06	-7.87e-06	-7.44e-06	-5.9e-06	-4.06e-06	-2.48e-06	-7.66e-07	1.32e-06	1.95e-06	2.78e-06	2.84e-06	1.15e-06	-3.44e-07	1.87e-07	3.42e-06	5.15e-06	5.27e-06	3.6e-06	1.09e-06	-2.98e-06	-6.31e-06	-7.79e-06	-7.42e-06	-6.93e-06	-5.2e-06	-3.23e-06	-8.2e-07	-8.47e-07	-1.19e-06	-2.12e-06	-1.19e-06	-2.08e-07	-2.19e-06	-4.35e-06	-6.08e-07	2.46e-06	-6.32e-06	-1.5e-05	7.54e-06	4.33e-05	2.06e-05	-0.00010372	-0.00027317	-0.00036247	-0.0002842	-4.08e-05	0.0002835	0.00057973
417.82	-5.86e-06	-6.78e-06	-8.07e-06	-7.43e-06	-5.87e-06	-3.97e-06	-2.1e-06	-1.95e-07	1.68e-06	2.22e-06	2.92e-06	2.77e-06	6.72e-07	-5.91e-07	4.23e-07	3.82e-06	5.31e-06	5.1e-06	3.28e-06	3.94e-07	-3.81e-06	-6.97e-06	-8.02e-06	-7.51e-06	-6.75e-06	-4.81e-06	-2.63e-06	-4.89e-07	-5.99e-07	-9.15e-07	-1.73e-06	-9.81e-07	-2.58e-07	-2.57e-06	-4.88e-06	-1.1e-06	2.34e-06	-6.16e-06	-1.45e-05	7.87e-06	4.31e-05	2e-05	-0.00010403	-0.00027268	-0.00036138	-0.00028336	-4.07e-05	0.0002825	0.00057781
418.33	-6.49e-06	-7.28e-06	-8.19e-06	-7.4e-06	-5.86e-06	-3.89e-06	-1.74e-06	3.02e-07	1.98e-06	2.49e-06	3.06e-06	2.64e-06	2.12e-07	-7.2e-07	7.35e-07	4.17e-06	5.38e-06	4.85e-06	2.85e-06	-4.21e-07	-4.69e-06	-7.62e-06	-8.28e-06	-7.61e-06	-6.56e-06	-4.37e-06	-2.04e-06	-1.96e-07	-3.64e-07	-6.35e-07	-1.34e-06	-7.67e-07	-2.96e-07	-2.93e-06	-5.41e-06	-1.6e-06	2.22e-06	-5.97e-06	-1.4e-05	8.19e-06	4.28e-05	1.93e-05	-0.00010435	-0.00027209	-0.00036022	-0.00028253	-4.07e-05	0.00028137	0.00057577
418.85	-7.07e-06	-7.72e-06	-8.24e-06	-7.35e-06	-5.85e-06	-3.81e-06	-1.39e-06	7.18e-07	2.24e-06	2.74e-06	3.21e-06	2.45e-06	-1.9e-07	-7.25e-07	1.1e-06	4.44e-06	5.34e-06	4.49e-06	2.31e-06	-1.35e-06	-5.6e-06	-8.25e-06	-8.56e-06	-7.71e-06	-6.34e-06	-3.88e-06	-1.46e-06	5.2e-08	-1.5e-07	-3.66e-07	-9.66e-07	-5.67e-07	-3.33e-07	-3.29e-06	-5.91e-06	-2.1e-06	2.08e-06	-5.77e-06	-1.34e-05	8.5e-06	4.24e-05	1.86e-05	-0.00010463	-0.00027137	-0.000359	-0.00028171	-4.08e-05	0.00028012	0.00057359
419.36	-7.59e-06	-8.06e-06	-8.22e-06	-7.27e-06	-5.81e-06	-3.71e-06	-1.04e-06	1.06e-06	2.47e-06	2.98e-06	3.35e-06	2.19e-06	-5.08e-07	-6.12e-07	1.51e-06	4.61e-06	5.21e-06	4.05e-06	1.66e-06	-2.36e-06	-6.5e-06	-8.81e-06	-8.85e-06	-7.79e-06	-6.09e-06	-3.36e-06	-9.45e-07	2.49e-07	3.46e-08	-1.21e-07	-6.3e-07	-3.95e-07	-3.89e-07	-3.63e-06	-6.39e-06	-2.57e-06	1.92e-06	-5.55e-06	-1.28e-05	8.8e-06	4.19e-05	1.78e-05	-0.00010483	-0.00027049	-0.00035772	-0.00028089	-4.1e-05	0.00027878	0.00057128
419.88	-8.04e-06	-8.31e-06	-8.14e-06	-7.15e-06	-5.73e-06	-3.55e-06	-6.86e-07	1.33e-06	2.7e-06	3.21e-06	3.45e-06	1.87e-06	-7.17e-07	-3.87e-07	1.94e-06	4.7e-06	5e-06	3.52e-06	8.85e-07	-3.44e-06	-7.35e-06	-9.31e-06	-9.11e-06	-7.82e-06	-5.79e-06	-2.82e-06	-5e-07	3.96e-07	1.84e-07	8.13e-08	-3.53e-07	-2.68e-07	-4.74e-07	-3.97e-06	-6.83e-06	-3.01e-06	1.74e-06	-5.34e-06	-1.21e-05	9.09e-06	4.14e-05	1.71e-05	-0.00010492	-0.00026946	-0.00035644	-0.00028012	-4.13e-05	0.00027737	0.00056886
420.4	-8.4e-06	-8.46e-06	-8e-06	-6.99e-06	-5.58e-06	-3.32e-06	-3.4e-07	1.56e-06	2.92e-06	3.41e-06	3.51e-06	1.51e-06	-8.07e-07	-6.6e-08	2.39e-06	4.71e-06	4.72e-06	2.93e-06	8.16e-09	-4.54e-06	-8.13e-06	-9.71e-06	-9.31e-06	-7.79e-06	-5.46e-06	-2.28e-06	-1.42e-07	4.98e-07	3.05e-07	2.29e-07	-1.6e-07	-2.17e-07	-6.11e-07	-4.31e-06	-7.24e-06	-3.41e-06	1.54e-06	-5.14e-06	-1.15e-05	9.35e-06	4.09e-05	1.65e-05	-0.00010485	-0.00026832	-0.00035518	-0.00027942	-4.17e-05	0.00027587	0.00056636
420.91	-8.67e-06	-8.5e-06	-7.81e-06	-6.78e-06	-5.37e-06	-3e-06	7.29e-09	1.75e-06	3.13e-06	3.59e-06	3.49e-06	1.13e-06	-7.68e-07	3.43e-07	2.82e-06	4.65e-06	4.4e-06	2.29e-06	-9.56e-07	-5.65e-06	-8.82e-06	-1e-05	-9.44e-06	-7.68e-06	-5.07e-06	-1.78e-06	1.24e-07	5.56e-07	4.04e-07	3.14e-07	-5.99e-08	-2.59e-07	-8.13e-07	-4.66e-06	-7.62e-06	-3.78e-06	1.32e-06	-4.95e-06	-1.09e-05	9.57e-06	4.04e-05	1.59e-05	-0.00010458	-0.00026706	-0.00035396	-0.00027882	-4.22e-05	0.00027431	0.0005638
421.43	-8.84e-06	-8.44e-06	-7.58e-06	-6.51e-06	-5.09e-06	-2.59e-06	3.48e-07	1.93e-06	3.33e-06	3.76e-06	3.41e-06	7.76e-07	-5.94e-07	8.31e-07	3.25e-06	4.54e-06	4.05e-06	1.61e-06	-1.98e-06	-6.72e-06	-9.4e-06	-1.02e-05	-9.47e-06	-7.5e-06	-4.63e-06	-1.34e-06	2.99e-07	5.72e-07	4.89e-07	3.36e-07	-4.85e-08	-4.03e-07	-1.08e-06	-5.03e-06	-7.98e-06	-4.13e-06	1.1e-06	-4.76e-06	-1.03e-05	9.73e-06	4e-05	1.55e-05	-0.00010412	-0.00026571	-0.00035278	-0.00027832	-4.28e-05	0.00027266	0.00056117
421.94	-8.91e-06	-8.28e-06	-7.31e-06	-6.18e-06	-4.73e-06	-2.1e-06	6.68e-07	2.12e-06	3.52e-06	3.89e-06	3.23e-06	4.75e-07	-2.96e-07	1.37e-06	3.65e-06	4.4e-06	3.69e-06	9.09e-07	-3.03e-06	-7.71e-06	-9.86e-06	-1.03e-05	-9.39e-06	-7.23e-06	-4.16e-06	-9.64e-07	3.92e-07	5.48e-07	5.54e-07	2.95e-07	-1.17e-07	-6.43e-07	-1.43e-06	-5.42e-06	-8.31e-06	-4.43e-06	9.01e-07	-4.57e-06	-9.77e-06	9.84e-06	3.96e-05	1.53e-05	-0.00010346	-0.0002643	-0.00035165	-0.0002779	-4.34e-05	0.00027092	0.0005585
422.46	-8.87e-06	-8.03e-06	-6.99e-06	-5.8e-06	-4.31e-06	-1.55e-06	9.55e-07	2.32e-06	3.69e-06	3.98e-06	2.97e-06	2.46e-07	1.04e-07	1.93e-06	4.01e-06	4.26e-06	3.34e-06	2.03e-07	-4.07e-06	-8.59e-06	-1.02e-05	-1.03e-05	-9.2e-06	-6.88e-06	-3.64e-06	-6.62e-07	4.2e-07	4.92e-07	5.95e-07	1.95e-07	-2.63e-07	-9.78e-07	-1.84e-06	-5.83e-06	-8.61e-06	-4.69e-06	7.57e-07	-4.37e-06	-9.27e-06	9.88e-06	3.92e-05	1.51e-05	-0.00010265	-0.00026287	-0.00035055	-0.00027756	-4.4e-05	0.0002691	0.0005558
422.97	-8.73e-06	-7.72e-06	-6.66e-06	-5.38e-06	-3.83e-06	-9.75e-07	1.21e-06	2.51e-06	3.81e-06	4.01e-06	2.64e-06	1.12e-07	5.82e-07	2.49e-06	4.3e-06	4.1e-06	2.99e-06	-4.92e-07	-5.05e-06	-9.32e-06	-1.04e-05	-1.02e-05	-8.91e-06	-6.45e-06	-3.11e-06	-4.38e-07	3.94e-07	4.08e-07	6.08e-07	3.86e-08	-4.83e-07	-1.4e-06	-2.3e-06	-6.25e-06	-8.88e-06	-4.89e-06	6.99e-07	-4.12e-06	-8.83e-06	9.85e-06	3.89e-05	1.51e-05	-0.00010171	-0.00026145	-0.00034952	-0.00027729	-4.48e-05	0.00026719	0.00055308
423.49	-8.51e-06	-7.37e-06	-6.3e-06	-4.94e-06	-3.3e-06	-4e-07	1.42e-06	2.68e-06	3.88e-06	3.97e-06	2.26e-06	8.84e-08	1.11e-06	3.03e-06	4.51e-06	3.94e-06	2.64e-06	-1.18e-06	-5.97e-06	-9.9e-06	-1.05e-05	-1.01e-05	-8.54e-06	-5.95e-06	-2.57e-06	-2.86e-07	3.26e-07	3.07e-07	5.91e-07	-1.6e-07	-7.7e-07	-1.89e-06	-2.8e-06	-6.67e-06	-9.11e-06	-5.02e-06	7.48e-07	-3.8e-06	-8.44e-06	9.76e-06	3.86e-05	1.53e-05	-0.00010068	-0.00026007	-0.00034854	-0.00027708	-4.55e-05	0.00026518	0.00055036
424	-8.2e-06	-7.02e-06	-5.93e-06	-4.48e-06	-2.72e-06	1.45e-07	1.61e-06	2.84e-06	3.92e-06	3.84e-06	1.86e-06	1.72e-07	1.67e-06	3.52e-06	4.65e-06	3.78e-06	2.28e-06	-1.86e-06	-6.8e-06	-1.03e-05	-1.05e-05	-9.84e-06	-8.09e-06	-5.39e-06	-2.05e-06	-1.92e-07	2.33e-07	1.97e-07	5.38e-07	-3.9e-07	-1.1e-06	-2.42e-06	-3.32e-06	-7.05e-06	-9.3e-06	-5.07e-06	9.14e-07	-3.41e-06	-8.1e-06	9.61e-06	3.84e-05	1.55e-05	-9.96e-05	-0.00025874	-0.00034762	-0.00027689	-4.63e-05	0.0002631	0.00054764
424.52	-7.85e-06	-6.67e-06	-5.55e-06	-3.99e-06	-2.1e-06	6.31e-07	1.77e-06	2.96e-06	3.9e-06	3.62e-06	1.45e-06	3.49e-07	2.22e-06	3.93e-06	4.72e-06	3.63e-06	1.89e-06	-2.54e-06	-7.53e-06	-1.06e-05	-1.05e-05	-9.58e-06	-7.61e-06	-4.78e-06	-1.56e-06	-1.46e-07	1.26e-07	8.76e-08	4.46e-07	-6.4e-07	-1.47e-06	-2.96e-06	-3.82e-06	-7.4e-06	-9.44e-06	-5.04e-06	1.19e-06	-2.95e-06	-7.8e-06	9.42e-06	3.81e-05	1.58e-05	-9.85e-05	-0.00025748	-0.00034675	-0.0002767	-4.71e-05	0.00026095	0.00054494
425.03	-7.48e-06	-6.35e-06	-5.16e-06	-3.5e-06	-1.45e-06	1.03e-06	1.9e-06	3.04e-06	3.83e-06	3.3e-06	1.07e-06	5.89e-07	2.71e-06	4.23e-06	4.68e-06	3.45e-06	1.45e-06	-3.22e-06	-8.17e-06	-1.08e-05	-1.04e-05	-9.3e-06	-7.11e-06	-4.14e-06	-1.12e-06	-1.31e-07	1.74e-08	-7.66e-09	3.15e-07	-9.02e-07	-1.87e-06	-3.51e-06	-4.3e-06	-7.68e-06	-9.52e-06	-4.92e-06	1.58e-06	-2.42e-06	-7.54e-06	9.21e-06	3.79e-05	1.61e-05	-9.75e-05	-0.0002563	-0.00034592	-0.00027649	-4.8e-05	0.00025873	0.00054225
425.55	-7.11e-06	-6.09e-06	-4.77e-06	-3e-06	-8.14e-07	1.35e-06	2.02e-06	3.09e-06	3.72e-06	2.9e-06	7.23e-07	8.73e-07	3.12e-06	4.43e-06	4.57e-06	3.26e-06	9.67e-07	-3.91e-06	-8.71e-06	-1.08e-05	-1.03e-05	-9.01e-06	-6.59e-06	-3.5e-06	-7.42e-07	-1.41e-07	-8.44e-08	-8.06e-08	1.58e-07	-1.17e-06	-2.3e-06	-4.05e-06	-4.75e-06	-7.89e-06	-9.54e-06	-4.71e-06	2.06e-06	-1.83e-06	-7.32e-06	9e-06	3.76e-05	1.65e-05	-9.66e-05	-0.0002552	-0.00034512	-0.00027625	-4.89e-05	0.00025647	0.00053956
426.06	-6.76e-06	-5.87e-06	-4.4e-06	-2.5e-06	-2.02e-07	1.58e-06	2.13e-06	3.11e-06	3.55e-06	2.45e-06	4.41e-07	1.19e-06	3.46e-06	4.53e-06	4.4e-06	3.03e-06	4.13e-07	-4.61e-06	-9.18e-06	-1.08e-05	-1.02e-05	-8.71e-06	-6.07e-06	-2.88e-06	-4.44e-07	-1.72e-07	-1.74e-07	-1.3e-07	-1.43e-08	-1.44e-06	-2.75e-06	-4.57e-06	-5.15e-06	-8.03e-06	-9.5e-06	-4.43e-06	2.61e-06	-1.21e-06	-7.11e-06	8.8e-06	3.75e-05	1.69e-05	-9.57e-05	-0.00025418	-0.00034434	-0.00027599	-4.99e-05	0.00025417	0.00053691
426.58	-6.47e-06	-5.69e-06	-4.04e-06	-2.01e-06	3.49e-07	1.72e-06	2.22e-06	3.12e-06	3.35e-06	1.96e-06	2.3e-07	1.52e-06	3.71e-06	4.55e-06	4.18e-06	2.76e-06	-2.13e-07	-5.34e-06	-9.58e-06	-1.07e-05	-1e-05	-8.41e-06	-5.56e-06	-2.29e-06	-2.26e-07	-2.11e-07	-2.45e-07	-1.57e-07	-1.85e-07	-1.7e-06	-3.2e-06	-5.07e-06	-5.51e-06	-8.1e-06	-9.41e-06	-4.09e-06	3.18e-06	-5.91e-07	-6.92e-06	8.63e-06	3.73e-05	1.73e-05	-9.49e-05	-0.00025323	-0.00034358	-0.00027571	-5.1e-05	0.00025185	0.00053428
427.09	-6.22e-06	-5.55e-06	-3.7e-06	-1.52e-06	8.11e-07	1.79e-06	2.29e-06	3.13e-06	3.1e-06	1.46e-06	9.2e-08	1.85e-06	3.87e-06	4.48e-06	3.92e-06	2.44e-06	-9.07e-07	-6.07e-06	-9.93e-06	-1.07e-05	-9.91e-06	-8.11e-06	-5.06e-06	-1.78e-06	-8.56e-08	-2.53e-07	-2.92e-07	-1.66e-07	-3.47e-07	-1.94e-06	-3.64e-06	-5.55e-06	-5.83e-06	-8.13e-06	-9.27e-06	-3.7e-06	3.76e-06	-1.71e-08	-6.75e-06	8.48e-06	3.72e-05	1.77e-05	-9.42e-05	-0.00025233	-0.00034282	-0.00027543	-5.21e-05	0.00024954	0.00053169
427.61	-6.04e-06	-5.43e-06	-3.38e-06	-1.04e-06	1.16e-06	1.79e-06	2.33e-06	3.14e-06	2.82e-06	9.99e-07	3.21e-08	2.15e-06	3.96e-06	4.34e-06	3.63e-06	2.05e-06	-1.67e-06	-6.8e-06	-1.02e-05	-1.06e-05	-9.75e-06	-7.79e-06	-4.55e-06	-1.33e-06	-1.19e-08	-2.93e-07	-3.23e-07	-1.68e-07	-4.95e-07	-2.18e-06	-4.07e-06	-6.02e-06	-6.11e-06	-8.11e-06	-9.07e-06	-3.28e-06	4.32e-06	4.88e-07	-6.61e-06	8.33e-06	3.71e-05	1.81e-05	-9.35e-05	-0.00025146	-0.00034203	-0.00027516	-5.33e-05	0.00024723	0.00052913
428.12	-5.91e-06	-5.32e-06	-3.09e-06	-6.15e-07	1.37e-06	1.73e-06	2.34e-06	3.15e-06	2.5e-06	5.95e-07	6.09e-08	2.44e-06	3.99e-06	4.15e-06	3.3e-06	1.59e-06	-2.47e-06	-7.51e-06	-1.05e-05	-1.06e-05	-9.54e-06	-7.43e-06	-4.03e-06	-9.64e-07	1.11e-08	-3.23e-07	-3.3e-07	-1.7e-07	-6.36e-07	-2.42e-06	-4.49e-06	-6.48e-06	-6.38e-06	-8.07e-06	-8.82e-06	-2.82e-06	4.85e-06	9.06e-07	-6.51e-06	8.19e-06	3.71e-05	1.85e-05	-9.28e-05	-0.0002506	-0.0003412	-0.00027492	-5.46e-05	0.00024492	0.00052659
428.64	-5.84e-06	-5.21e-06	-2.82e-06	-2.36e-07	1.46e-06	1.64e-06	2.33e-06	3.16e-06	2.18e-06	2.8e-07	1.81e-07	2.72e-06	3.98e-06	3.94e-06	2.95e-06	1.05e-06	-3.31e-06	-8.18e-06	-1.07e-05	-1.05e-05	-9.28e-06	-7.01e-06	-3.49e-06	-6.77e-07	-4.71e-09	-3.39e-07	-3.2e-07	-1.9e-07	-7.83e-07	-2.67e-06	-4.91e-06	-6.94e-06	-6.64e-06	-8.03e-06	-8.53e-06	-2.34e-06	5.32e-06	1.22e-06	-6.46e-06	8.05e-06	3.71e-05	1.88e-05	-9.22e-05	-0.00024973	-0.00034032	-0.00027471	-5.59e-05	0.00024263	0.00052408
429.15	-5.81e-06	-5.09e-06	-2.57e-06	8.23e-08	1.44e-06	1.54e-06	2.31e-06	3.15e-06	1.84e-06	5.97e-08	3.79e-07	2.97e-06	3.95e-06	3.72e-06	2.59e-06	4.37e-07	-4.17e-06	-8.79e-06	-1.09e-05	-1.05e-05	-8.98e-06	-6.53e-06	-2.94e-06	-4.56e-07	-3.61e-08	-3.31e-07	-2.93e-07	-2.32e-07	-9.44e-07	-2.94e-06	-5.32e-06	-7.39e-06	-6.89e-06	-7.98e-06	-8.2e-06	-1.85e-06	5.73e-06	1.41e-06	-6.5e-06	7.88e-06	3.71e-05	1.91e-05	-9.16e-05	-0.00024885	-0.0003394	-0.00027457	-5.72e-05	0.00024036	0.00052158
429.67	-5.81e-06	-4.96e-06	-2.33e-06	3.24e-07	1.34e-06	1.43e-06	2.29e-06	3.1e-06	1.51e-06	-7.7e-08	6.26e-07	3.17e-06	3.9e-06	3.49e-06	2.19e-06	-2.48e-07	-5.02e-06	-9.32e-06	-1.1e-05	-1.04e-05	-8.62e-06	-5.97e-06	-2.39e-06	-2.86e-07	-6.75e-08	-2.94e-07	-2.51e-07	-2.91e-07	-1.13e-06	-3.23e-06	-5.74e-06	-7.81e-06	-7.14e-06	-7.95e-06	-7.83e-06	-1.34e-06	6.07e-06	1.48e-06	-6.64e-06	7.66e-06	3.71e-05	1.93e-05	-9.1e-05	-0.00024794	-0.00033844	-0.00027452	-5.86e-05	0.00023811	0.00051909
430.18	-5.8e-06	-4.8e-06	-2.1e-06	4.91e-07	1.19e-06	1.34e-06	2.3e-06	3.01e-06	1.19e-06	-1.36e-07	9.12e-07	3.33e-06	3.83e-06	3.26e-06	1.77e-06	-9.98e-07	-5.84e-06	-9.75e-06	-1.11e-05	-1.03e-05	-8.22e-06	-5.34e-06	-1.82e-06	-1.48e-07	-8.26e-08	-2.23e-07	-1.9e-07	-3.59e-07	-1.35e-06	-3.56e-06	-6.17e-06	-8.22e-06	-7.38e-06	-7.9e-06	-7.41e-06	-8.09e-07	6.34e-06	1.42e-06	-6.9e-06	7.4e-06	3.7e-05	1.94e-05	-9.04e-05	-0.00024699	-0.00033745	-0.00027455	-6e-05	0.00023588	0.00051658
430.7	-5.79e-06	-4.61e-06	-1.85e-06	5.89e-07	1.04e-06	1.29e-06	2.34e-06	2.86e-06	8.94e-07	-1.24e-07	1.23e-06	3.45e-06	3.75e-06	3.04e-06	1.31e-06	-1.8e-06	-6.61e-06	-1.01e-05	-1.11e-05	-1.01e-05	-7.76e-06	-4.63e-06	-1.26e-06	-2.34e-08	-7.21e-08	-1.19e-07	-1.1e-07	-4.29e-07	-1.61e-06	-3.95e-06	-6.64e-06	-8.61e-06	-7.61e-06	-7.85e-06	-6.97e-06	-2.68e-07	6.55e-06	1.27e-06	-7.28e-06	7.12e-06	3.69e-05	1.95e-05	-8.99e-05	-0.00024601	-0.00033643	-0.00027465	-6.14e-05	0.00023365	0.00051401
431.22	-5.74e-06	-4.38e-06	-1.6e-06	6.31e-07	9.18e-07	1.29e-06	2.44e-06	2.65e-06	6.37e-07	-5.2e-08	1.55e-06	3.53e-06	3.67e-06	2.84e-06	8.27e-07	-2.62e-06	-7.32e-06	-1.03e-05	-1.1e-05	-9.91e-06	-7.27e-06	-3.88e-06	-7.28e-07	9.63e-08	-3.23e-08	1.47e-08	-9.89e-09	-4.91e-07	-1.91e-06	-4.38e-06	-7.15e-06	-8.96e-06	-7.83e-06	-7.79e-06	-6.5e-06	2.68e-07	6.68e-06	1.02e-06	-7.75e-06	6.82e-06	3.67e-05	1.95e-05	-8.93e-05	-0.00024499	-0.0003354	-0.00027482	-6.27e-05	0.00023143	0.00051138
431.73	-5.63e-06	-4.08e-06	-1.32e-06	6.55e-07	8.66e-07	1.36e-06	2.58e-06	2.38e-06	4.19e-07	6.12e-08	1.87e-06	3.57e-06	3.61e-06	2.65e-06	3.29e-07	-3.47e-06	-7.96e-06	-1.03e-05	-1.09e-05	-9.62e-06	-6.76e-06	-3.11e-06	-2.44e-07	2.17e-07	3.75e-08	1.7e-07	1.02e-07	-5.44e-07	-2.24e-06	-4.85e-06	-7.68e-06	-9.28e-06	-8.01e-06	-7.7e-06	-6.02e-06	7.78e-07	6.74e-06	6.92e-07	-8.27e-06	6.55e-06	3.64e-05	1.94e-05	-8.89e-05	-0.00024395	-0.00033438	-0.00027502	-6.41e-05	0.0002292	0.00050869
432.25	-5.43e-06	-3.72e-06	-1.01e-06	6.78e-07	8.87e-07	1.51e-06	2.75e-06	2.07e-06	2.42e-07	2.03e-07	2.17e-06	3.59e-06	3.55e-06	2.47e-06	-1.96e-07	-4.31e-06	-8.5e-06	-1.03e-05	-1.07e-05	-9.27e-06	-6.23e-06	-2.37e-06	1.84e-07	3.44e-07	1.39e-07	3.4e-07	2.23e-07	-5.82e-07	-2.57e-06	-5.35e-06	-8.22e-06	-9.56e-06	-8.16e-06	-7.57e-06	-5.52e-06	1.25e-06	6.74e-06	3.16e-07	-8.8e-06	6.31e-06	3.62e-05	1.93e-05	-8.84e-05	-0.00024291	-0.00033341	-0.00027524	-6.54e-05	0.00022697	0.00050591
432.76	-5.14e-06	-3.27e-06	-6.61e-07	7.29e-07	9.8e-07	1.72e-06	2.92e-06	1.73e-06	1.15e-07	3.78e-07	2.45e-06	3.58e-06	3.5e-06	2.27e-06	-7.43e-07	-5.12e-06	-8.94e-06	-1.02e-05	-1.04e-05	-8.86e-06	-5.68e-06	-1.67e-06	5.46e-07	4.72e-07	2.66e-07	5.09e-07	3.42e-07	-6.15e-07	-2.91e-06	-5.85e-06	-8.75e-06	-9.8e-06	-8.25e-06	-7.38e-06	-5.01e-06	1.68e-06	6.7e-06	-7.32e-08	-9.27e-06	6.15e-06	3.59e-05	1.92e-05	-8.81e-05	-0.00024186	-0.00033247	-0.00027545	-6.66e-05	0.00022471	0.00050305
433.28	-4.74e-06	-2.74e-06	-2.9e-07	8.34e-07	1.14e-06	1.97e-06	3.05e-06	1.39e-06	5.43e-08	6.04e-07	2.73e-06	3.59e-06	3.47e-06	2.06e-06	-1.31e-06	-5.9e-06	-9.28e-06	-1.01e-05	-1.01e-05	-8.4e-06	-5.11e-06	-1.05e-06	8.43e-07	6.02e-07	4.19e-07	6.67e-07	4.47e-07	-6.61e-07	-3.24e-06	-6.36e-06	-9.27e-06	-1e-05	-8.29e-06	-7.13e-06	-4.49e-06	2.04e-06	6.63e-06	-4.52e-07	-9.62e-06	6.09e-06	3.56e-05	1.9e-05	-8.77e-05	-0.00024079	-0.00033157	-0.00027562	-6.79e-05	0.00022242	0.00050011
433.79	-4.25e-06	-2.15e-06	8.73e-08	9.98e-07	1.34e-06	2.25e-06	3.1e-06	1.07e-06	7.44e-08	8.91e-07	3.03e-06	3.62e-06	3.46e-06	1.81e-06	-1.9e-06	-6.62e-06	-9.52e-06	-9.83e-06	-9.65e-06	-7.9e-06	-4.53e-06	-5.36e-07	1.06e-06	7.21e-07	5.87e-07	8e-07	5.19e-07	-7.39e-07	-3.55e-06	-6.83e-06	-9.73e-06	-1.02e-05	-8.27e-06	-6.81e-06	-3.97e-06	2.32e-06	6.52e-06	-7.9e-07	-9.78e-06	6.14e-06	3.54e-05	1.89e-05	-8.74e-05	-0.00023971	-0.00033071	-0.00027572	-6.91e-05	0.00022009	0.00049711
434.31	-3.68e-06	-1.52e-06	4.65e-07	1.23e-06	1.56e-06	2.52e-06	3.05e-06	7.95e-07	1.81e-07	1.23e-06	3.33e-06	3.67e-06	3.45e-06	1.5e-06	-2.51e-06	-7.28e-06	-9.65e-06	-9.58e-06	-9.16e-06	-7.38e-06	-3.95e-06	-1.53e-07	1.2e-06	8.2e-07	7.61e-07	8.98e-07	5.44e-07	-8.69e-07	-3.85e-06	-7.26e-06	-1.01e-05	-1.03e-05	-8.17e-06	-6.42e-06	-3.44e-06	2.52e-06	6.39e-06	-1.07e-06	-9.75e-06	6.29e-06	3.52e-05	1.88e-05	-8.7e-05	-0.00023858	-0.00032985	-0.00027572	-7.02e-05	0.00021772	0.00049407
434.82	-3.04e-06	-8.73e-07	8.3e-07	1.51e-06	1.79e-06	2.75e-06	2.9e-06	5.86e-07	3.71e-07	1.63e-06	3.63e-06	3.73e-06	3.43e-06	1.12e-06	-3.15e-06	-7.86e-06	-9.7e-06	-9.33e-06	-8.63e-06	-6.84e-06	-3.37e-06	1.05e-07	1.27e-06	8.91e-07	9.31e-07	9.58e-07	5.11e-07	-1.06e-06	-4.14e-06	-7.61e-06	-1.04e-05	-1.04e-05	-8.01e-06	-5.96e-06	-2.91e-06	2.64e-06	6.26e-06	-1.26e-06	-9.51e-06	6.54e-06	3.51e-05	1.87e-05	-8.66e-05	-0.00023741	-0.00032899	-0.00027564	-7.14e-05	0.00021529	0.00049101
435.34	-2.37e-06	-2.49e-07	1.16e-06	1.81e-06	1.99e-06	2.9e-06	2.63e-06	4.46e-07	6.47e-07	2.06e-06	3.94e-06	3.81e-06	3.38e-06	6.69e-07	-3.81e-06	-8.36e-06	-9.68e-06	-9.07e-06	-8.09e-06	-6.31e-06	-2.8e-06	2.52e-07	1.29e-06	9.34e-07	1.09e-06	9.73e-07	4.16e-07	-1.33e-06	-4.41e-06	-7.89e-06	-1.06e-05	-1.04e-05	-7.76e-06	-5.42e-06	-2.39e-06	2.72e-06	6.13e-06	-1.35e-06	-9.09e-06	6.84e-06	3.51e-05	1.86e-05	-8.62e-05	-0.00023617	-0.00032809	-0.00027548	-7.26e-05	0.00021279	0.00048794
435.85	-1.68e-06	3.18e-07	1.44e-06	2.11e-06	2.15e-06	2.95e-06	2.27e-06	3.84e-07	1.01e-06	2.54e-06	4.24e-06	3.89e-06	3.29e-06	1.39e-07	-4.47e-06	-8.77e-06	-9.61e-06	-8.83e-06	-7.55e-06	-5.76e-06	-2.25e-06	3.01e-07	1.25e-06	9.46e-07	1.22e-06	9.43e-07	2.56e-07	-1.66e-06	-4.69e-06	-8.09e-06	-1.06e-05	-1.03e-05	-7.43e-06	-4.82e-06	-1.89e-06	2.74e-06	6.02e-06	-1.33e-06	-8.53e-06	7.17e-06	3.5e-05	1.85e-05	-8.56e-05	-0.00023484	-0.00032711	-0.00027525	-7.39e-05	0.00021022	0.00048487
436.37	-1.01e-06	8.03e-07	1.68e-06	2.39e-06	2.28e-06	2.89e-06	1.84e-06	4.01e-07	1.45e-06	3.02e-06	4.54e-06	3.96e-06	3.15e-06	-4.55e-07	-5.12e-06	-9.09e-06	-9.49e-06	-8.6e-06	-7.03e-06	-5.22e-06	-1.74e-06	2.71e-07	1.16e-06	9.25e-07	1.31e-06	8.8e-07	4.12e-08	-2.04e-06	-4.98e-06	-8.21e-06	-1.06e-05	-1.02e-05	-7.02e-06	-4.17e-06	-1.42e-06	2.73e-06	5.91e-06	-1.2e-06	-7.89e-06	7.48e-06	3.5e-05	1.84e-05	-8.49e-05	-0.00023341	-0.00032601	-0.00027496	-7.52e-05	0.00020759	0.00048181
436.88	-3.63e-07	1.19e-06	1.87e-06	2.61e-06	2.36e-06	2.72e-06	1.39e-06	4.89e-07	1.93e-06	3.49e-06	4.8e-06	4e-06	2.96e-06	-1.1e-06	-5.74e-06	-9.32e-06	-9.35e-06	-8.38e-06	-6.53e-06	-4.67e-06	-1.3e-06	1.76e-07	1.01e-06	8.62e-07	1.35e-06	7.89e-07	-2.15e-07	-2.45e-06	-5.28e-06	-8.28e-06	-1.05e-05	-9.98e-06	-6.53e-06	-3.47e-06	-9.99e-07	2.7e-06	5.8e-06	-9.74e-07	-7.24e-06	7.76e-06	3.49e-05	1.84e-05	-8.4e-05	-0.00023189	-0.00032478	-0.00027464	-7.67e-05	0.00020491	0.00047877
437.4	2.47e-07	1.48e-06	2.02e-06	2.77e-06	2.41e-06	2.45e-06	9.44e-07	6.26e-07	2.43e-06	3.89e-06	4.99e-06	3.99e-06	2.71e-06	-1.76e-06	-6.31e-06	-9.47e-06	-9.2e-06	-8.16e-06	-6.08e-06	-4.12e-06	-9.17e-07	4.72e-08	8.22e-07	7.62e-07	1.35e-06	6.82e-07	-4.95e-07	-2.88e-06	-5.6e-06	-8.29e-06	-1.03e-05	-9.67e-06	-5.98e-06	-2.77e-06	-6.48e-07	2.65e-06	5.7e-06	-6.62e-07	-6.62e-06	7.97e-06	3.47e-05	1.85e-05	-8.31e-05	-0.00023029	-0.00032342	-0.00027431	-7.81e-05	0.00020217	0.00047572
437.91	7.99e-07	1.69e-06	2.15e-06	2.87e-06	2.44e-06	2.09e-06	5.27e-07	7.94e-07	2.9e-06	4.21e-06	5.12e-06	3.93e-06	2.41e-06	-2.42e-06	-6.81e-06	-9.53e-06	-9.04e-06	-7.94e-06	-5.65e-06	-3.57e-06	-6.08e-07	-1e-07	6.02e-07	6.3e-07	1.29e-06	5.59e-07	-7.84e-07	-3.3e-06	-5.93e-06	-8.28e-06	-1.01e-05	-9.27e-06	-5.39e-06	-2.08e-06	-3.85e-07	2.58e-06	5.59e-06	-2.78e-07	-6.08e-06	8.09e-06	3.45e-05	1.85e-05	-8.2e-05	-0.00022862	-0.00032192	-0.00027398	-7.96e-05	0.00019941	0.00047268
438.43	1.28e-06	1.8e-06	2.24e-06	2.9e-06	2.42e-06	1.68e-06	1.72e-07	9.93e-07	3.34e-06	4.45e-06	5.17e-06	3.82e-06	2.05e-06	-3.08e-06	-7.22e-06	-9.5e-06	-8.86e-06	-7.69e-06	-5.24e-06	-3.01e-06	-3.72e-07	-2.59e-07	3.55e-07	4.73e-07	1.19e-06	4.28e-07	-1.07e-06	-3.69e-06	-6.25e-06	-8.25e-06	-9.79e-06	-8.8e-06	-4.75e-06	-1.43e-06	-2.16e-07	2.47e-06	5.48e-06	1.46e-07	-5.65e-06	8.11e-06	3.42e-05	1.86e-05	-8.08e-05	-0.0002269	-0.00032031	-0.00027366	-8.12e-05	0.00019664	0.00046963
438.94	1.69e-06	1.86e-06	2.32e-06	2.88e-06	2.39e-06	1.24e-06	-9.58e-08	1.22e-06	3.73e-06	4.6e-06	5.14e-06	3.64e-06	1.64e-06	-3.71e-06	-7.53e-06	-9.39e-06	-8.63e-06	-7.41e-06	-4.83e-06	-2.46e-06	-2.05e-07	-4.26e-07	8.59e-08	2.91e-07	1.05e-06	2.94e-07	-1.33e-06	-4.04e-06	-6.56e-06	-8.23e-06	-9.53e-06	-8.28e-06	-4.11e-06	-8.37e-07	-1.4e-07	2.33e-06	5.37e-06	5.74e-07	-5.34e-06	8.03e-06	3.39e-05	1.87e-05	-7.96e-05	-0.00022513	-0.00031861	-0.00027336	-8.28e-05	0.00019389	0.00046659
439.46	2e-06	1.88e-06	2.38e-06	2.85e-06	2.32e-06	8.17e-07	-2.7e-07	1.47e-06	4.06e-06	4.66e-06	5.03e-06	3.39e-06	1.17e-06	-4.3e-06	-7.77e-06	-9.22e-06	-8.38e-06	-7.11e-06	-4.42e-06	-1.94e-06	-9.62e-08	-5.95e-07	-1.94e-07	8.49e-08	8.72e-07	1.53e-07	-1.56e-06	-4.33e-06	-6.84e-06	-8.22e-06	-9.28e-06	-7.72e-06	-3.48e-06	-3.36e-07	-1.63e-07	2.15e-06	5.24e-06	9.75e-07	-5.13e-06	7.87e-06	3.35e-05	1.89e-05	-7.83e-05	-0.00022335	-0.00031686	-0.00027307	-8.43e-05	0.00019118	0.00046356
439.97	2.23e-06	1.88e-06	2.45e-06	2.82e-06	2.23e-06	4.29e-07	-3.46e-07	1.72e-06	4.29e-06	4.62e-06	4.83e-06	3.08e-06	6.51e-07	-4.87e-06	-7.92e-06	-9e-06	-8.1e-06	-6.77e-06	-4e-06	-1.45e-06	-3.47e-08	-7.63e-07	-4.68e-07	-1.38e-07	6.65e-07	-1.32e-08	-1.77e-06	-4.58e-06	-7.08e-06	-8.23e-06	-9.03e-06	-7.17e-06	-2.9e-06	4.72e-08	-2.78e-07	1.91e-06	5.11e-06	1.33e-06	-5.03e-06	7.63e-06	3.3e-05	1.91e-05	-7.71e-05	-0.00022154	-0.00031509	-0.00027278	-8.58e-05	0.00018854	0.00046054
440.49	2.34e-06	1.89e-06	2.51e-06	2.8e-06	2.11e-06	1.03e-07	-3.23e-07	1.99e-06	4.46e-06	4.51e-06	4.58e-06	2.71e-06	7.61e-08	-5.41e-06	-8e-06	-8.74e-06	-7.77e-06	-6.41e-06	-3.57e-06	-1.01e-06	-4.65e-09	-9.17e-07	-7.05e-07	-3.58e-07	4.37e-07	-2.2e-07	-1.98e-06	-4.8e-06	-7.28e-06	-8.24e-06	-8.79e-06	-6.62e-06	-2.38e-06	3.04e-07	-4.68e-07	1.63e-06	4.99e-06	1.61e-06	-5e-06	7.34e-06	3.26e-05	1.93e-05	-7.59e-05	-0.00021971	-0.00031329	-0.00027247	-8.72e-05	0.00018597	0.00045756
441.01	2.36e-06	1.89e-06	2.56e-06	2.8e-06	1.96e-06	-1.45e-07	-2.01e-07	2.29e-06	4.56e-06	4.37e-06	4.29e-06	2.29e-06	-5.49e-07	-5.92e-06	-8.04e-06	-8.47e-06	-7.42e-06	-6.02e-06	-3.14e-06	-6.39e-07	-2.27e-09	-1.06e-06	-8.97e-07	-5.7e-07	1.86e-07	-4.76e-07	-2.19e-06	-4.99e-06	-7.43e-06	-8.27e-06	-8.56e-06	-6.1e-06	-1.93e-06	4.49e-07	-7.01e-07	1.34e-06	4.89e-06	1.82e-06	-5.03e-06	7e-06	3.21e-05	1.95e-05	-7.47e-05	-0.00021783	-0.00031148	-0.00027212	-8.85e-05	0.0001835	0.00045464
441.52	2.27e-06	1.91e-06	2.62e-06	2.83e-06	1.77e-06	-3.11e-07	1.8e-08	2.61e-06	4.62e-06	4.2e-06	3.97e-06	1.82e-06	-1.22e-06	-6.41e-06	-8.04e-06	-8.2e-06	-7.06e-06	-5.63e-06	-2.7e-06	-3.45e-07	-1.85e-08	-1.18e-06	-1.03e-06	-7.64e-07	-8.28e-08	-7.77e-07	-2.42e-06	-5.15e-06	-7.53e-06	-8.31e-06	-8.34e-06	-5.61e-06	-1.54e-06	4.91e-07	-9.55e-07	1.04e-06	4.82e-06	1.94e-06	-5.1e-06	6.65e-06	3.16e-05	1.98e-05	-7.36e-05	-0.00021592	-0.00030966	-0.00027174	-8.97e-05	0.00018115	0.00045182
442.04	2.11e-06	1.96e-06	2.69e-06	2.89e-06	1.57e-06	-3.96e-07	3.11e-07	2.93e-06	4.63e-06	4e-06	3.63e-06	1.29e-06	-1.93e-06	-6.85e-06	-8.02e-06	-7.96e-06	-6.72e-06	-5.23e-06	-2.28e-06	-1.35e-07	-4.9e-08	-1.27e-06	-1.1e-06	-9.34e-07	-3.68e-07	-1.13e-06	-2.67e-06	-5.31e-06	-7.6e-06	-8.34e-06	-8.12e-06	-5.16e-06	-1.23e-06	4.4e-07	-1.22e-06	7.54e-07	4.79e-06	1.98e-06	-5.2e-06	6.29e-06	3.12e-05	2e-05	-7.25e-05	-0.00021397	-0.00030785	-0.00027133	-9.08e-05	0.0001789	0.00044911
442.55	1.9e-06	2.03e-06	2.8e-06	2.96e-06	1.33e-06	-4.07e-07	6.57e-07	3.25e-06	4.6e-06	3.78e-06	3.25e-06	7.2e-07	-2.66e-06	-7.25e-06	-7.98e-06	-7.75e-06	-6.41e-06	-4.85e-06	-1.89e-06	-9.54e-09	-9.31e-08	-1.31e-06	-1.09e-06	-1.07e-06	-6.71e-07	-1.53e-06	-2.98e-06	-5.48e-06	-7.65e-06	-8.36e-06	-7.89e-06	-4.74e-06	-9.94e-07	3.19e-07	-1.48e-06	5.12e-07	4.8e-06	1.96e-06	-5.33e-06	5.93e-06	3.08e-05	2.03e-05	-7.14e-05	-0.00021198	-0.00030602	-0.00027086	-9.18e-05	0.00017677	0.00044652
443.07	1.69e-06	2.14e-06	2.93e-06	3.02e-06	1.08e-06	-3.57e-07	1.04e-06	3.55e-06	4.54e-06	3.55e-06	2.86e-06	1.01e-07	-3.4e-06	-7.59e-06	-7.92e-06	-7.58e-06	-6.14e-06	-4.48e-06	-1.53e-06	4.56e-08	-1.51e-07	-1.32e-06	-1.02e-06	-1.16e-06	-9.87e-07	-1.98e-06	-3.34e-06	-5.67e-06	-7.69e-06	-8.38e-06	-7.66e-06	-4.35e-06	-8.03e-07	1.63e-07	-1.72e-06	3.32e-07	4.86e-06	1.9e-06	-5.46e-06	5.6e-06	3.05e-05	2.05e-05	-7.03e-05	-0.00020994	-0.00030417	-0.00027034	-9.27e-05	0.00017475	0.00044409
443.58	1.49e-06	2.28e-06	3.08e-06	3.04e-06	8.05e-07	-2.58e-07	1.44e-06	3.82e-06	4.46e-06	3.31e-06	2.44e-06	-5.65e-07	-4.12e-06	-7.85e-06	-7.84e-06	-7.45e-06	-5.92e-06	-4.12e-06	-1.19e-06	5.18e-08	-2.15e-07	-1.27e-06	-8.83e-07	-1.2e-06	-1.31e-06	-2.43e-06	-3.73e-06	-5.87e-06	-7.74e-06	-8.37e-06	-7.41e-06	-3.97e-06	-6.38e-07	1.15e-08	-1.92e-06	2.36e-07	4.96e-06	1.83e-06	-5.6e-06	5.29e-06	3.03e-05	2.08e-05	-6.92e-05	-0.00020786	-0.00030229	-0.00026979	-9.35e-05	0.00017283	0.00044181
444.1	1.34e-06	2.46e-06	3.26e-06	3.02e-06	5.23e-07	-1.15e-07	1.84e-06	4.05e-06	4.36e-06	3.08e-06	1.99e-06	-1.28e-06	-4.82e-06	-8.05e-06	-7.74e-06	-7.34e-06	-5.74e-06	-3.75e-06	-8.73e-07	3.48e-08	-2.77e-07	-1.18e-06	-7.08e-07	-1.19e-06	-1.62e-06	-2.88e-06	-4.15e-06	-6.08e-06	-7.8e-06	-8.34e-06	-7.15e-06	-3.6e-06	-4.87e-07	-1.18e-07	-2.08e-06	2.27e-07	5.1e-06	1.75e-06	-5.74e-06	5.02e-06	3.02e-05	2.1e-05	-6.8e-05	-0.00020577	-0.0003004	-0.00026921	-9.42e-05	0.00017101	0.00043968
444.61	1.28e-06	2.67e-06	3.45e-06	2.94e-06	2.53e-07	6.46e-08	2.24e-06	4.23e-06	4.25e-06	2.83e-06	1.51e-06	-2.04e-06	-5.48e-06	-8.16e-06	-7.61e-06	-7.25e-06	-5.6e-06	-3.37e-06	-5.72e-07	1.93e-08	-3.23e-07	-1.05e-06	-5.06e-07	-1.15e-06	-1.92e-06	-3.3e-06	-4.59e-06	-6.29e-06	-7.87e-06	-8.27e-06	-6.86e-06	-3.24e-06	-3.54e-07	-2.31e-07	-2.22e-06	2.89e-07	5.26e-06	1.69e-06	-5.87e-06	4.79e-06	3.01e-05	2.13e-05	-6.68e-05	-0.00020368	-0.00029852	-0.00026861	-9.49e-05	0.00016927	0.00043768
445.13	1.32e-06	2.91e-06	3.65e-06	2.79e-06	1.5e-08	2.86e-07	2.61e-06	4.35e-06	4.12e-06	2.59e-06	1.01e-06	-2.81e-06	-6.07e-06	-8.2e-06	-7.45e-06	-7.16e-06	-5.47e-06	-2.97e-06	-2.78e-07	3.42e-08	-3.36e-07	-8.59e-07	-2.88e-07	-1.07e-06	-2.19e-06	-3.67e-06	-5.01e-06	-6.49e-06	-7.93e-06	-8.15e-06	-6.52e-06	-2.86e-06	-2.3e-07	-3.2e-07	-2.32e-06	4.18e-07	5.43e-06	1.66e-06	-5.98e-06	4.6e-06	3.01e-05	2.14e-05	-6.56e-05	-0.00020158	-0.00029662	-0.00026801	-9.55e-05	0.00016759	0.0004358
445.64	1.47e-06	3.18e-06	3.82e-06	2.59e-06	-1.73e-07	5.47e-07	2.97e-06	4.42e-06	4e-06	2.36e-06	5.1e-07	-3.57e-06	-6.57e-06	-8.16e-06	-7.25e-06	-7.05e-06	-5.32e-06	-2.56e-06	1.37e-08	9.35e-08	-3.01e-07	-6.32e-07	-6.78e-08	-9.72e-07	-2.44e-06	-4e-06	-5.41e-06	-6.69e-06	-7.98e-06	-7.98e-06	-6.14e-06	-2.47e-06	-1.09e-07	-3.8e-07	-2.39e-06	6.08e-07	5.59e-06	1.64e-06	-6.07e-06	4.45e-06	3e-05	2.16e-05	-6.44e-05	-0.00019948	-0.00029472	-0.00026738	-9.62e-05	0.00016597	0.000434
446.16	1.73e-06	3.45e-06	3.96e-06	2.33e-06	-2.93e-07	8.48e-07	3.3e-06	4.45e-06	3.89e-06	2.15e-06	1.67e-08	-4.29e-06	-6.96e-06	-8.06e-06	-7.03e-06	-6.91e-06	-5.13e-06	-2.12e-06	3.03e-07	2.06e-07	-2.06e-07	-3.71e-07	1.47e-07	-8.65e-07	-2.63e-06	-4.27e-06	-5.75e-06	-6.85e-06	-8.01e-06	-7.74e-06	-5.71e-06	-2.08e-06	1.43e-08	-4.13e-07	-2.42e-06	8.45e-07	5.74e-06	1.65e-06	-6.15e-06	4.32e-06	3e-05	2.17e-05	-6.31e-05	-0.00019736	-0.00029284	-0.00026675	-9.68e-05	0.0001644	0.00043227
446.67	2.07e-06	3.71e-06	4.05e-06	2.05e-06	-3.28e-07	1.19e-06	3.61e-06	4.45e-06	3.79e-06	1.96e-06	-4.59e-07	-4.93e-06	-7.24e-06	-7.91e-06	-6.79e-06	-6.73e-06	-4.88e-06	-1.68e-06	5.77e-07	3.67e-07	-3.59e-08	-7.79e-08	3.54e-07	-7.65e-07	-2.77e-06	-4.47e-06	-6.02e-06	-6.97e-06	-7.99e-06	-7.43e-06	-5.23e-06	-1.69e-06	1.33e-07	-4.32e-07	-2.39e-06	1.12e-06	5.87e-06	1.66e-06	-6.22e-06	4.21e-06	2.98e-05	2.17e-05	-6.19e-05	-0.00019524	-0.00029098	-0.00026612	-9.74e-05	0.00016287	0.00043059
447.19	2.48e-06	3.93e-06	4.06e-06	1.76e-06	-2.72e-07	1.56e-06	3.89e-06	4.44e-06	3.71e-06	1.8e-06	-9.04e-07	-5.46e-06	-7.4e-06	-7.71e-06	-6.53e-06	-6.51e-06	-4.56e-06	-1.25e-06	8.24e-07	5.6e-07	2.05e-07	2.36e-07	5.46e-07	-6.9e-07	-2.87e-06	-4.61e-06	-6.23e-06	-7.05e-06	-7.9e-06	-7.04e-06	-4.69e-06	-1.31e-06	2.36e-07	-4.54e-07	-2.3e-06	1.41e-06	5.97e-06	1.65e-06	-6.29e-06	4.1e-06	2.96e-05	2.18e-05	-6.06e-05	-0.00019309	-0.00028914	-0.00026547	-9.81e-05	0.00016139	0.00042894
447.7	2.92e-06	4.12e-06	4e-06	1.48e-06	-1.32e-07	1.93e-06	4.13e-06	4.41e-06	3.63e-06	1.66e-06	-1.31e-06	-5.86e-06	-7.41e-06	-7.45e-06	-6.24e-06	-6.23e-06	-4.17e-06	-8.51e-07	1.02e-06	7.61e-07	5.06e-07	5.6e-07	7.26e-07	-6.5e-07	-2.92e-06	-4.72e-06	-6.37e-06	-7.1e-06	-7.76e-06	-6.57e-06	-4.11e-06	-9.73e-07	3.12e-07	-4.84e-07	-2.15e-06	1.69e-06	6.04e-06	1.63e-06	-6.35e-06	3.97e-06	2.93e-05	2.18e-05	-5.92e-05	-0.00019091	-0.00028734	-0.00026482	-9.88e-05	0.00015995	0.00042731
448.22	3.37e-06	4.25e-06	3.86e-06	1.23e-06	7.8e-08	2.3e-06	4.32e-06	4.37e-06	3.56e-06	1.52e-06	-1.68e-06	-6.14e-06	-7.31e-06	-7.16e-06	-5.95e-06	-5.91e-06	-3.74e-06	-5.14e-07	1.16e-06	9.51e-07	8.52e-07	8.71e-07	8.89e-07	-6.51e-07	-2.94e-06	-4.82e-06	-6.45e-06	-7.11e-06	-7.55e-06	-6.05e-06	-3.51e-06	-6.85e-07	3.63e-07	-5.1e-07	-1.92e-06	1.98e-06	6.07e-06	1.58e-06	-6.42e-06	3.8e-06	2.88e-05	2.18e-05	-5.79e-05	-0.00018869	-0.00028557	-0.00026415	-9.95e-05	0.00015858	0.00042568
448.73	3.78e-06	4.3e-06	3.64e-06	9.96e-07	3.33e-07	2.64e-06	4.47e-06	4.33e-06	3.48e-06	1.37e-06	-2.03e-06	-6.29e-06	-7.11e-06	-6.84e-06	-5.65e-06	-5.56e-06	-3.27e-06	-2.58e-07	1.23e-06	1.11e-06	1.21e-06	1.15e-06	1.03e-06	-6.97e-07	-2.94e-06	-4.9e-06	-6.5e-06	-7.1e-06	-7.29e-06	-5.48e-06	-2.92e-06	-4.72e-07	3.78e-07	-5.34e-07	-1.62e-06	2.25e-06	6.08e-06	1.49e-06	-6.51e-06	3.59e-06	2.83e-05	2.19e-05	-5.64e-05	-0.00018647	-0.00028386	-0.00026347	-0.00010015	0.00015728	0.00042407
449.25	4.12e-06	4.28e-06	3.35e-06	8.03e-07	6.13e-07	2.93e-06	4.56e-06	4.3e-06	3.4e-06	1.19e-06	-2.38e-06	-6.36e-06	-6.85e-06	-6.51e-06	-5.36e-06	-5.17e-06	-2.81e-06	-9e-08	1.23e-06	1.22e-06	1.56e-06	1.39e-06	1.14e-06	-7.76e-07	-2.94e-06	-4.98e-06	-6.52e-06	-7.07e-06	-6.97e-06	-4.89e-06	-2.36e-06	-3.46e-07	3.52e-07	-5.55e-07	-1.27e-06	2.49e-06	6.06e-06	1.37e-06	-6.61e-06	3.31e-06	2.77e-05	2.2e-05	-5.5e-05	-0.00018425	-0.00028221	-0.00026281	-0.00010083	0.00015606	0.00042248
449.76	4.37e-06	4.18e-06	3e-06	6.51e-07	8.94e-07	3.17e-06	4.6e-06	4.28e-06	3.3e-06	9.68e-07	-2.74e-06	-6.37e-06	-6.56e-06	-6.18e-06	-5.07e-06	-4.78e-06	-2.38e-06	-1.6e-08	1.18e-06	1.3e-06	1.88e-06	1.59e-06	1.22e-06	-8.79e-07	-2.96e-06	-5.07e-06	-6.54e-06	-7.04e-06	-6.62e-06	-4.28e-06	-1.86e-06	-3.18e-07	2.7e-07	-5.75e-07	-8.86e-07	2.69e-06	6.02e-06	1.22e-06	-6.73e-06	2.98e-06	2.71e-05	2.21e-05	-5.35e-05	-0.00018206	-0.00028063	-0.00026217	-0.00010147	0.00015492	0.00042091
450.28	4.51e-06	4e-06	2.61e-06	5.35e-07	1.16e-06	3.35e-06	4.59e-06	4.26e-06	3.18e-06	7e-07	-3.12e-06	-6.35e-06	-6.29e-06	-5.87e-06	-4.8e-06	-4.4e-06	-2e-06	-2.64e-08	1.08e-06	1.34e-06	2.15e-06	1.73e-06	1.26e-06	-9.98e-07	-3e-06	-5.19e-06	-6.56e-06	-6.98e-06	-6.25e-06	-3.7e-06	-1.45e-06	-3.89e-07	1.29e-07	-5.92e-07	-5.13e-07	2.84e-06	5.94e-06	1.04e-06	-6.85e-06	2.61e-06	2.64e-05	2.24e-05	-5.19e-05	-0.00017992	-0.00027911	-0.00026157	-0.00010205	0.00015387	0.00041935
450.79	4.52e-06	3.74e-06	2.2e-06	4.64e-07	1.41e-06	3.47e-06	4.55e-06	4.25e-06	3.04e-06	3.77e-07	-3.52e-06	-6.32e-06	-6.06e-06	-5.59e-06	-4.57e-06	-4.03e-06	-1.71e-06	-1.1e-07	9.56e-07	1.35e-06	2.34e-06	1.81e-06	1.25e-06	-1.12e-06	-3.09e-06	-5.31e-06	-6.58e-06	-6.92e-06	-5.86e-06	-3.16e-06	-1.15e-06	-5.52e-07	-6.95e-08	-6.04e-07	-1.77e-07	2.93e-06	5.83e-06	8.53e-07	-6.97e-06	2.2e-06	2.59e-05	2.27e-05	-5.03e-05	-0.00017787	-0.00027766	-0.00026101	-0.00010257	0.00015288	0.00041779
451.31	4.4e-06	3.42e-06	1.79e-06	4.44e-07	1.65e-06	3.56e-06	4.49e-06	4.24e-06	2.87e-06	2.86e-10	-3.95e-06	-6.31e-06	-5.9e-06	-5.37e-06	-4.37e-06	-3.67e-06	-1.5e-06	-2.38e-07	8.32e-07	1.36e-06	2.45e-06	1.82e-06	1.19e-06	-1.23e-06	-3.2e-06	-5.43e-06	-6.62e-06	-6.83e-06	-5.47e-06	-2.68e-06	-9.62e-07	-7.87e-07	-3.16e-07	-6.08e-07	9.44e-08	2.95e-06	5.69e-06	6.57e-07	-7.09e-06	1.78e-06	2.53e-05	2.31e-05	-4.87e-05	-0.00017594	-0.00027629	-0.00026054	-0.00010301	0.00015193	0.00041623
451.83	4.16e-06	3.05e-06	1.39e-06	4.78e-07	1.87e-06	3.61e-06	4.41e-06	4.23e-06	2.68e-06	-4.15e-07	-4.38e-06	-6.33e-06	-5.82e-06	-5.19e-06	-4.19e-06	-3.32e-06	-1.35e-06	-3.83e-07	7.22e-07	1.38e-06	2.47e-06	1.78e-06	1.08e-06	-1.32e-06	-3.35e-06	-5.54e-06	-6.65e-06	-6.72e-06	-5.08e-06	-2.26e-06	-8.76e-07	-1.07e-06	-6.02e-07	-6.04e-07	2.84e-07	2.92e-06	5.51e-06	4.73e-07	-7.18e-06	1.37e-06	2.49e-05	2.36e-05	-4.71e-05	-0.00017415	-0.00027501	-0.00026014	-0.00010339	0.00015101	0.00041465
452.34	3.83e-06	2.64e-06	1.03e-06	5.68e-07	2.08e-06	3.63e-06	4.32e-06	4.21e-06	2.47e-06	-8.5e-07	-4.81e-06	-6.36e-06	-5.79e-06	-5.04e-06	-4.03e-06	-2.98e-06	-1.26e-06	-5.21e-07	6.38e-07	1.41e-06	2.42e-06	1.7e-06	9.07e-07	-1.41e-06	-3.51e-06	-5.61e-06	-6.67e-06	-6.57e-06	-4.67e-06	-1.89e-06	-8.79e-07	-1.38e-06	-9.07e-07	-5.85e-07	3.9e-07	2.84e-06	5.3e-06	3.12e-07	-7.24e-06	9.9e-07	2.46e-05	2.41e-05	-4.56e-05	-0.00017252	-0.00027381	-0.00025983	-0.00010372	0.00015008	0.00041304
452.86	3.41e-06	2.22e-06	7.18e-07	7.1e-07	2.28e-06	3.62e-06	4.2e-06	4.19e-06	2.25e-06	-1.29e-06	-5.21e-06	-6.39e-06	-5.8e-06	-4.92e-06	-3.86e-06	-2.64e-06	-1.21e-06	-6.38e-07	5.77e-07	1.45e-06	2.31e-06	1.56e-06	6.83e-07	-1.49e-06	-3.68e-06	-5.66e-06	-6.65e-06	-6.37e-06	-4.26e-06	-1.57e-06	-9.45e-07	-1.69e-06	-1.22e-06	-5.55e-07	4.17e-07	2.72e-06	5.07e-06	1.76e-07	-7.27e-06	6.61e-07	2.44e-05	2.47e-05	-4.42e-05	-0.00017103	-0.0002727	-0.00025959	-0.00010401	0.00014911	0.00041136
453.37	2.95e-06	1.79e-06	4.68e-07	9.02e-07	2.48e-06	3.59e-06	4.07e-06	4.14e-06	2.02e-06	-1.71e-06	-5.56e-06	-6.41e-06	-5.82e-06	-4.8e-06	-3.68e-06	-2.29e-06	-1.18e-06	-7.2e-07	5.39e-07	1.49e-06	2.13e-06	1.36e-06	4e-07	-1.6e-06	-3.85e-06	-5.67e-06	-6.61e-06	-6.13e-06	-3.84e-06	-1.29e-06	-1.05e-06	-1.98e-06	-1.5e-06	-5.07e-07	3.82e-07	2.57e-06	4.8e-06	7.53e-08	-7.27e-06	4.02e-07	2.43e-05	2.53e-05	-4.28e-05	-0.0001697	-0.00027166	-0.00025938	-0.00010427	0.0001481	0.00040962
453.89	2.47e-06	1.4e-06	2.98e-07	1.15e-06	2.67e-06	3.53e-06	3.91e-06	4.04e-06	1.78e-06	-2.11e-06	-5.84e-06	-6.39e-06	-5.82e-06	-4.66e-06	-3.45e-06	-1.91e-06	-1.13e-06	-7.59e-07	5.19e-07	1.52e-06	1.9e-06	1.11e-06	6.29e-08	-1.73e-06	-4.01e-06	-5.64e-06	-6.52e-06	-5.85e-06	-3.42e-06	-1.04e-06	-1.15e-06	-2.22e-06	-1.73e-06	-4.38e-07	3.13e-07	2.41e-06	4.52e-06	1.69e-08	-7.23e-06	2.23e-07	2.43e-05	2.58e-05	-4.16e-05	-0.0001685	-0.00027071	-0.0002592	-0.00010451	0.00014702	0.00040781
454.4	1.99e-06	1.05e-06	2.12e-07	1.43e-06	2.84e-06	3.44e-06	3.72e-06	3.9e-06	1.5e-06	-2.48e-06	-6.03e-06	-6.34e-06	-5.79e-06	-4.5e-06	-3.17e-06	-1.51e-06	-1.06e-06	-7.52e-07	5.16e-07	1.53e-06	1.65e-06	8.24e-07	-3.1e-07	-1.9e-06	-4.14e-06	-5.59e-06	-6.39e-06	-5.53e-06	-2.98e-06	-8.11e-07	-1.24e-06	-2.41e-06	-1.89e-06	-3.48e-07	2.35e-07	2.26e-06	4.24e-06	9.22e-09	-7.15e-06	1.27e-07	2.43e-05	2.64e-05	-4.06e-05	-0.00016742	-0.00026981	-0.00025899	-0.00010473	0.0001459	0.00040597
454.92	1.54e-06	7.61e-07	2.17e-07	1.74e-06	2.98e-06	3.31e-06	3.49e-06	3.69e-06	1.2e-06	-2.8e-06	-6.13e-06	-6.25e-06	-5.7e-06	-4.29e-06	-2.83e-06	-1.11e-06	-9.53e-07	-7.06e-07	5.22e-07	1.52e-06	1.39e-06	5e-07	-7.04e-07	-2.11e-06	-4.25e-06	-5.52e-06	-6.22e-06	-5.18e-06	-2.54e-06	-5.96e-07	-1.29e-06	-2.54e-06	-1.96e-06	-2.33e-07	1.69e-07	2.11e-06	3.99e-06	6.32e-08	-7.02e-06	1.12e-07	2.43e-05	2.69e-05	-3.97e-05	-0.00016642	-0.00026896	-0.00025872	-0.00010492	0.00014473	0.00040409
455.43	1.14e-06	5.52e-07	3.1e-07	2.06e-06	3.08e-06	3.15e-06	3.22e-06	3.41e-06	8.65e-07	-3.1e-06	-6.12e-06	-6.1e-06	-5.54e-06	-4.05e-06	-2.43e-06	-7.14e-07	-8.21e-07	-6.3e-07	5.35e-07	1.47e-06	1.12e-06	1.47e-07	-1.11e-06	-2.37e-06	-4.33e-06	-5.45e-06	-6.02e-06	-4.8e-06	-2.11e-06	-4.05e-07	-1.31e-06	-2.61e-06	-1.94e-06	-1.02e-07	1.2e-07	1.96e-06	3.75e-06	1.69e-07	-6.87e-06	1.65e-07	2.44e-05	2.73e-05	-3.89e-05	-0.00016547	-0.00026811	-0.00025836	-0.00010508	0.00014353	0.00040221
455.95	7.93e-07	4.19e-07	4.86e-07	2.4e-06	3.15e-06	2.96e-06	2.92e-06	3.04e-06	4.74e-07	-3.36e-06	-6.02e-06	-5.9e-06	-5.33e-06	-3.77e-06	-2e-06	-3.46e-07	-6.67e-07	-5.27e-07	5.61e-07	1.38e-06	8.54e-07	-2.25e-07	-1.5e-06	-2.65e-06	-4.39e-06	-5.37e-06	-5.8e-06	-4.42e-06	-1.7e-06	-2.52e-07	-1.3e-06	-2.63e-06	-1.82e-06	2.68e-08	8.54e-08	1.82e-06	3.55e-06	3.19e-07	-6.7e-06	2.73e-07	2.45e-05	2.77e-05	-3.84e-05	-0.00016455	-0.00026725	-0.00025789	-0.0001052	0.0001423	0.00040034
456.46	5.02e-07	3.66e-07	7.41e-07	2.74e-06	3.2e-06	2.77e-06	2.6e-06	2.59e-06	1.7e-08	-3.61e-06	-5.82e-06	-5.65e-06	-5.06e-06	-3.49e-06	-1.55e-06	-2.53e-08	-4.97e-07	-4.02e-07	6e-07	1.27e-06	5.96e-07	-6.04e-07	-1.88e-06	-2.95e-06	-4.43e-06	-5.32e-06	-5.57e-06	-4.04e-06	-1.33e-06	-1.47e-07	-1.27e-06	-2.61e-06	-1.62e-06	1.51e-07	6.25e-08	1.67e-06	3.39e-06	5.11e-07	-6.52e-06	4.22e-07	2.46e-05	2.81e-05	-3.79e-05	-0.00016365	-0.00026636	-0.0002573	-0.00010528	0.00014106	0.0003985
456.98	2.66e-07	3.85e-07	1.06e-06	3.07e-06	3.21e-06	2.57e-06	2.27e-06	2.06e-06	-5.09e-07	-3.86e-06	-5.56e-06	-5.38e-06	-4.77e-06	-3.21e-06	-1.12e-06	2.31e-07	-3.27e-07	-2.67e-07	6.46e-07	1.12e-06	3.47e-07	-9.74e-07	-2.23e-06	-3.25e-06	-4.45e-06	-5.28e-06	-5.34e-06	-3.68e-06	-1e-06	-9.45e-08	-1.26e-06	-2.58e-06	-1.36e-06	2.55e-07	4.42e-08	1.52e-06	3.29e-06	7.29e-07	-6.34e-06	5.84e-07	2.47e-05	2.84e-05	-3.75e-05	-0.00016274	-0.00026542	-0.0002566	-0.00010535	0.00013981	0.00039667
457.49	8.77e-08	4.62e-07	1.41e-06	3.38e-06	3.2e-06	2.38e-06	1.94e-06	1.46e-06	-1.09e-06	-4.1e-06	-5.24e-06	-5.07e-06	-4.45e-06	-2.93e-06	-7.35e-07	4.04e-07	-1.75e-07	-1.28e-07	6.95e-07	9.5e-07	1.01e-07	-1.33e-06	-2.54e-06	-3.52e-06	-4.48e-06	-5.25e-06	-5.11e-06	-3.32e-06	-7.27e-07	-1.03e-07	-1.28e-06	-2.54e-06	-1.07e-06	3.38e-07	1.83e-08	1.36e-06	3.24e-06	9.49e-07	-6.18e-06	7.27e-07	2.48e-05	2.86e-05	-3.72e-05	-0.00016181	-0.00026441	-0.00025581	-0.0001054	0.00013854	0.00039484
458.01	-3.88e-08	5.86e-07	1.78e-06	3.65e-06	3.18e-06	2.21e-06	1.62e-06	8.24e-07	-1.72e-06	-4.33e-06	-4.89e-06	-4.73e-06	-4.1e-06	-2.66e-06	-4.18e-07	4.89e-07	-5.41e-08	5.92e-09	7.34e-07	7.52e-07	-1.59e-07	-1.67e-06	-2.83e-06	-3.77e-06	-4.5e-06	-5.23e-06	-4.89e-06	-2.99e-06	-5.27e-07	-1.86e-07	-1.35e-06	-2.5e-06	-7.87e-07	3.88e-07	-2.92e-08	1.19e-06	3.23e-06	1.14e-06	-6.06e-06	8.31e-07	2.48e-05	2.88e-05	-3.7e-05	-0.00016086	-0.00026334	-0.00025496	-0.00010549	0.00013723	0.00039298
458.52	-1.3e-07	7.34e-07	2.16e-06	3.87e-06	3.15e-06	2.08e-06	1.34e-06	1.63e-07	-2.37e-06	-4.54e-06	-4.51e-06	-4.35e-06	-3.75e-06	-2.41e-06	-1.89e-07	4.85e-07	3.05e-08	1.35e-07	7.61e-07	5.28e-07	-4.44e-07	-2e-06	-3.1e-06	-3.99e-06	-4.53e-06	-5.22e-06	-4.69e-06	-2.69e-06	-4.13e-07	-3.46e-07	-1.48e-06	-2.47e-06	-5.37e-07	3.93e-07	-1.14e-07	1.01e-06	3.26e-06	1.28e-06	-5.99e-06	8.77e-07	2.48e-05	2.88e-05	-3.68e-05	-0.0001599	-0.00026219	-0.00025406	-0.00010563	0.00013586	0.00039104
459.04	-1.96e-07	8.93e-07	2.52e-06	4.04e-06	3.12e-06	1.97e-06	1.08e-06	-5.02e-07	-3.03e-06	-4.73e-06	-4.14e-06	-3.96e-06	-3.41e-06	-2.18e-06	-5.74e-08	4e-07	7.77e-08	2.57e-07	7.67e-07	2.8e-07	-7.65e-07	-2.33e-06	-3.38e-06	-4.19e-06	-4.59e-06	-5.22e-06	-4.51e-06	-2.44e-06	-3.81e-07	-5.65e-07	-1.68e-06	-2.45e-06	-3.41e-07	3.58e-07	-2.35e-07	8.33e-07	3.32e-06	1.36e-06	-5.98e-06	8.57e-07	2.48e-05	2.87e-05	-3.66e-05	-0.00015892	-0.00026099	-0.00025316	-0.00010583	0.00013442	0.000389
459.55	-2.37e-07	1.05e-06	2.86e-06	4.15e-06	3.08e-06	1.9e-06	8.59e-07	-1.14e-06	-3.67e-06	-4.88e-06	-3.8e-06	-3.55e-06	-3.06e-06	-1.95e-06	-1.07e-08	2.56e-07	9.24e-08	3.69e-07	7.45e-07	7.76e-09	-1.13e-06	-2.66e-06	-3.67e-06	-4.37e-06	-4.67e-06	-5.2e-06	-4.33e-06	-2.22e-06	-4.18e-07	-8.24e-07	-1.92e-06	-2.42e-06	-2.06e-07	2.9e-07	-3.9e-07	6.62e-07	3.4e-06	1.38e-06	-6e-06	7.71e-07	2.46e-05	2.86e-05	-3.63e-05	-0.00015792	-0.00025974	-0.00025226	-0.00010613	0.0001329	0.00038683
460.07	-2.58e-07	1.19e-06	3.14e-06	4.17e-06	3.03e-06	1.83e-06	6.64e-07	-1.74e-06	-4.25e-06	-4.99e-06	-3.49e-06	-3.14e-06	-2.73e-06	-1.71e-06	-3.92e-08	7.7e-08	8.13e-08	4.78e-07	7e-07	-2.81e-07	-1.54e-06	-2.99e-06	-3.98e-06	-4.54e-06	-4.76e-06	-5.16e-06	-4.13e-06	-2.03e-06	-5.18e-07	-1.11e-06	-2.18e-06	-2.37e-06	-1.35e-07	1.97e-07	-5.73e-07	5.11e-07	3.48e-06	1.31e-06	-6.07e-06	6.24e-07	2.44e-05	2.84e-05	-3.61e-05	-0.00015688	-0.00025843	-0.00025138	-0.00010652	0.0001313	0.00038454
460.58	-2.73e-07	1.31e-06	3.36e-06	4.1e-06	2.97e-06	1.76e-06	4.93e-07	-2.29e-06	-4.75e-06	-5.03e-06	-3.2e-06	-2.72e-06	-2.39e-06	-1.47e-06	-1.24e-07	-1.15e-07	6.04e-08	5.99e-07	6.5e-07	-5.73e-07	-1.98e-06	-3.34e-06	-4.32e-06	-4.71e-06	-4.88e-06	-5.08e-06	-3.93e-06	-1.9e-06	-6.78e-07	-1.4e-06	-2.43e-06	-2.28e-06	-1.12e-07	9.39e-08	-7.8e-07	3.83e-07	3.56e-06	1.19e-06	-6.17e-06	4.39e-07	2.42e-05	2.81e-05	-3.58e-05	-0.0001558	-0.00025709	-0.00025052	-0.000107	0.00012962	0.00038213
461.1	-2.91e-07	1.39e-06	3.52e-06	3.98e-06	2.89e-06	1.69e-06	3.32e-07	-2.78e-06	-5.15e-06	-5e-06	-2.94e-06	-2.31e-06	-2.06e-06	-1.22e-06	-2.43e-07	-3.01e-07	4.37e-08	7.33e-07	6.07e-07	-8.54e-07	-2.44e-06	-3.7e-06	-4.67e-06	-4.87e-06	-5e-06	-4.98e-06	-3.73e-06	-1.82e-06	-8.88e-07	-1.69e-06	-2.64e-06	-2.14e-06	-1.23e-07	-1.31e-08	-1e-06	2.83e-07	3.63e-06	1.03e-06	-6.25e-06	2.51e-07	2.39e-05	2.77e-05	-3.55e-05	-0.00015468	-0.0002557	-0.00024969	-0.00010757	0.00012785	0.00037965
461.62	-3.12e-07	1.45e-06	3.62e-06	3.78e-06	2.78e-06	1.59e-06	1.62e-07	-3.2e-06	-5.44e-06	-4.91e-06	-2.71e-06	-1.94e-06	-1.75e-06	-9.74e-07	-3.78e-07	-4.62e-07	4.82e-08	8.87e-07	5.87e-07	-1.11e-06	-2.89e-06	-4.04e-06	-5.02e-06	-5.04e-06	-5.12e-06	-4.86e-06	-3.51e-06	-1.79e-06	-1.12e-06	-1.93e-06	-2.78e-06	-1.94e-06	-1.39e-07	-1.09e-07	-1.22e-06	2.16e-07	3.69e-06	8.82e-07	-6.28e-06	9.09e-08	2.36e-05	2.73e-05	-3.52e-05	-0.00015352	-0.00025426	-0.00024887	-0.00010819	0.00012601	0.00037714
462.13	-3.3e-07	1.47e-06	3.63e-06	3.53e-06	2.63e-06	1.46e-06	-3.29e-08	-3.57e-06	-5.62e-06	-4.75e-06	-2.51e-06	-1.6e-06	-1.44e-06	-7.29e-07	-5.04e-07	-5.85e-07	8.1e-08	1.05e-06	5.93e-07	-1.32e-06	-3.3e-06	-4.36e-06	-5.34e-06	-5.2e-06	-5.23e-06	-4.69e-06	-3.27e-06	-1.78e-06	-1.35e-06	-2.12e-06	-2.81e-06	-1.68e-06	-1.38e-07	-1.8e-07	-1.42e-06	1.84e-07	3.73e-06	7.57e-07	-6.25e-06	-1.72e-08	2.32e-05	2.69e-05	-3.48e-05	-0.00015231	-0.00025275	-0.00024805	-0.00010887	0.00012412	0.00037466
462.65	-3.44e-07	1.47e-06	3.56e-06	3.23e-06	2.44e-06	1.28e-06	-2.63e-07	-3.88e-06	-5.68e-06	-4.53e-06	-2.32e-06	-1.31e-06	-1.15e-06	-4.84e-07	-5.99e-07	-6.56e-07	1.47e-07	1.23e-06	6.28e-07	-1.49e-06	-3.64e-06	-4.64e-06	-5.59e-06	-5.34e-06	-5.32e-06	-4.51e-06	-3.04e-06	-1.81e-06	-1.58e-06	-2.26e-06	-2.73e-06	-1.37e-06	-1.12e-07	-2.22e-07	-1.58e-06	1.83e-07	3.74e-06	6.81e-07	-6.14e-06	-5.29e-08	2.29e-05	2.65e-05	-3.44e-05	-0.00015104	-0.00025117	-0.00024722	-0.00010958	0.00012218	0.00037226
463.16	-3.51e-07	1.44e-06	3.4e-06	2.89e-06	2.2e-06	1.07e-06	-5.37e-07	-4.14e-06	-5.63e-06	-4.26e-06	-2.13e-06	-1.05e-06	-8.5e-07	-2.44e-07	-6.51e-07	-6.74e-07	2.47e-07	1.4e-06	6.89e-07	-1.6e-06	-3.89e-06	-4.84e-06	-5.76e-06	-5.45e-06	-5.36e-06	-4.31e-06	-2.82e-06	-1.88e-06	-1.8e-06	-2.35e-06	-2.57e-06	-1.05e-06	-5.58e-08	-2.33e-07	-1.7e-06	2.05e-07	3.72e-06	6.7e-07	-5.94e-06	-9.46e-09	2.26e-05	2.6e-05	-3.4e-05	-0.00014973	-0.00024952	-0.00024637	-0.0001103	0.00012021	0.00037
463.68	-3.44e-07	1.39e-06	3.17e-06	2.55e-06	1.93e-06	8.26e-07	-8.51e-07	-4.35e-06	-5.49e-06	-3.95e-06	-1.95e-06	-8.43e-07	-5.56e-07	-1.67e-08	-6.53e-07	-6.46e-07	3.7e-07	1.54e-06	7.52e-07	-1.68e-06	-4.05e-06	-4.98e-06	-5.81e-06	-5.51e-06	-5.37e-06	-4.12e-06	-2.64e-06	-2e-06	-2.02e-06	-2.4e-06	-2.33e-06	-7.4e-07	2.51e-08	-2.21e-07	-1.77e-06	2.36e-07	3.67e-06	7.42e-07	-5.65e-06	1.14e-07	2.23e-05	2.56e-05	-3.35e-05	-0.00014838	-0.00024779	-0.00024549	-0.00011104	0.00011823	0.0003679
464.19	-3.02e-07	1.35e-06	2.89e-06	2.22e-06	1.64e-06	5.62e-07	-1.2e-06	-4.52e-06	-5.26e-06	-3.63e-06	-1.78e-06	-6.78e-07	-2.62e-07	1.97e-07	-6e-07	-5.79e-07	5.02e-07	1.63e-06	7.82e-07	-1.75e-06	-4.1e-06	-5.02e-06	-5.75e-06	-5.51e-06	-5.33e-06	-3.94e-06	-2.5e-06	-2.16e-06	-2.22e-06	-2.4e-06	-2.05e-06	-4.69e-07	1.17e-07	-1.96e-07	-1.79e-06	2.72e-07	3.6e-06	8.98e-07	-5.27e-06	2.96e-07	2.2e-05	2.53e-05	-3.3e-05	-0.000147	-0.00024601	-0.00024459	-0.00011179	0.00011625	0.00036597
464.71	-2.11e-07	1.31e-06	2.57e-06	1.9e-06	1.34e-06	2.87e-07	-1.57e-06	-4.63e-06	-4.97e-06	-3.3e-06	-1.63e-06	-5.44e-07	3.38e-08	4.02e-07	-4.92e-07	-4.74e-07	6.34e-07	1.64e-06	7.59e-07	-1.81e-06	-4.07e-06	-4.97e-06	-5.57e-06	-5.46e-06	-5.23e-06	-3.76e-06	-2.41e-06	-2.34e-06	-2.39e-06	-2.37e-06	-1.74e-06	-2.56e-07	2.08e-07	-1.66e-07	-1.76e-06	3.05e-07	3.53e-06	1.13e-06	-4.82e-06	5.13e-07	2.17e-05	2.49e-05	-3.25e-05	-0.00014559	-0.00024418	-0.00024368	-0.00011254	0.00011431	0.00036423
465.22	-6.49e-08	1.29e-06	2.22e-06	1.61e-06	1.05e-06	1.99e-08	-1.95e-06	-4.69e-06	-4.64e-06	-2.98e-06	-1.48e-06	-4.3e-07	3.39e-07	6.1e-07	-3.29e-07	-3.35e-07	7.5e-07	1.57e-06	6.65e-07	-1.89e-06	-3.98e-06	-4.85e-06	-5.3e-06	-5.34e-06	-5.07e-06	-3.59e-06	-2.37e-06	-2.55e-06	-2.55e-06	-2.33e-06	-1.44e-06	-1.23e-07	2.73e-07	-1.48e-07	-1.68e-06	3.32e-07	3.45e-06	1.42e-06	-4.34e-06	7.36e-07	2.14e-05	2.46e-05	-3.2e-05	-0.00014415	-0.00024234	-0.00024277	-0.0001133	0.00011244	0.00036266
465.74	1.44e-07	1.3e-06	1.89e-06	1.36e-06	7.92e-07	-2.28e-07	-2.31e-06	-4.71e-06	-4.3e-06	-2.68e-06	-1.35e-06	-3.25e-07	6.45e-07	8.14e-07	-1.25e-07	-1.77e-07	8.37e-07	1.42e-06	4.96e-07	-2e-06	-3.84e-06	-4.67e-06	-4.96e-06	-5.16e-06	-4.85e-06	-3.42e-06	-2.38e-06	-2.77e-06	-2.71e-06	-2.29e-06	-1.19e-06	-7.15e-08	3e-07	-1.56e-07	-1.57e-06	3.5e-07	3.41e-06	1.77e-06	-3.84e-06	9.43e-07	2.11e-05	2.44e-05	-3.14e-05	-0.0001427	-0.0002405	-0.00024189	-0.00011405	0.00011067	0.00036124
466.25	4.23e-07	1.35e-06	1.61e-06	1.18e-06	5.99e-07	-4.45e-07	-2.65e-06	-4.69e-06	-3.96e-06	-2.42e-06	-1.25e-06	-2.26e-07	9.37e-07	1.01e-06	9.81e-08	-1.35e-08	8.84e-07	1.21e-06	2.53e-07	-2.12e-06	-3.68e-06	-4.45e-06	-4.58e-06	-4.92e-06	-4.58e-06	-3.24e-06	-2.42e-06	-2.99e-06	-2.84e-06	-2.24e-06	-9.87e-07	-9.53e-08	2.81e-07	-1.95e-07	-1.44e-06	3.68e-07	3.4e-06	2.15e-06	-3.35e-06	1.11e-06	2.07e-05	2.42e-05	-3.08e-05	-0.00014125	-0.00023871	-0.00024105	-0.00011479	0.00010902	0.00035993
466.77	7.74e-07	1.45e-06	1.39e-06	1.07e-06	4.71e-07	-6.32e-07	-2.94e-06	-4.64e-06	-3.66e-06	-2.2e-06	-1.17e-06	-1.3e-07	1.2e-06	1.17e-06	3.15e-07	1.38e-07	8.81e-07	9.3e-07	-5.39e-08	-2.26e-06	-3.54e-06	-4.22e-06	-4.2e-06	-4.65e-06	-4.26e-06	-3.04e-06	-2.46e-06	-3.18e-06	-2.95e-06	-2.18e-06	-8.29e-07	-1.76e-07	2.16e-07	-2.67e-07	-1.28e-06	3.98e-07	3.47e-06	2.57e-06	-2.87e-06	1.22e-06	2.04e-05	2.4e-05	-3.02e-05	-0.00013981	-0.00023699	-0.00024028	-0.00011553	0.00010753	0.0003587
467.28	1.18e-06	1.6e-06	1.26e-06	1.02e-06	4.02e-07	-8e-07	-3.21e-06	-4.57e-06	-3.39e-06	-2.03e-06	-1.12e-06	-3.18e-08	1.42e-06	1.31e-06	5.08e-07	2.72e-07	8.3e-07	6.27e-07	-3.94e-07	-2.4e-06	-3.4e-06	-4e-06	-3.86e-06	-4.35e-06	-3.89e-06	-2.82e-06	-2.5e-06	-3.32e-06	-3.03e-06	-2.11e-06	-7.19e-07	-2.98e-07	1.09e-07	-3.66e-07	-1.1e-06	4.48e-07	3.62e-06	3e-06	-2.42e-06	1.26e-06	2e-05	2.38e-05	-2.95e-05	-0.00013838	-0.00023534	-0.00023959	-0.00011625	0.00010621	0.00035753
467.8	1.63e-06	1.78e-06	1.2e-06	1.03e-06	3.93e-07	-9.55e-07	-3.45e-06	-4.5e-06	-3.18e-06	-1.89e-06	-1.1e-06	7.29e-08	1.6e-06	1.41e-06	6.6e-07	3.83e-07	7.39e-07	3.29e-07	-7.29e-07	-2.51e-06	-3.27e-06	-3.78e-06	-3.56e-06	-4.03e-06	-3.5e-06	-2.57e-06	-2.51e-06	-3.4e-06	-3.07e-06	-2.02e-06	-6.53e-07	-4.45e-07	-3.3e-08	-4.88e-07	-9.12e-07	5.19e-07	3.83e-06	3.42e-06	-2.02e-06	1.23e-06	1.96e-05	2.37e-05	-2.88e-05	-0.00013698	-0.00023379	-0.00023899	-0.00011695	0.00010506	0.00035637
468.31	2.1e-06	1.98e-06	1.24e-06	1.09e-06	4.27e-07	-1.12e-06	-3.67e-06	-4.42e-06	-3.01e-06	-1.8e-06	-1.09e-06	1.79e-07	1.71e-06	1.45e-06	7.54e-07	4.59e-07	6.1e-07	4.96e-08	-1.04e-06	-2.56e-06	-3.16e-06	-3.59e-06	-3.32e-06	-3.72e-06	-3.09e-06	-2.29e-06	-2.48e-06	-3.4e-06	-3.07e-06	-1.92e-06	-6.32e-07	-6.14e-07	-2.09e-07	-6.27e-07	-7.2e-07	6.03e-07	4.1e-06	3.82e-06	-1.67e-06	1.15e-06	1.92e-05	2.36e-05	-2.81e-05	-0.00013564	-0.00023234	-0.00023848	-0.00011762	0.00010407	0.00035521
468.83	2.55e-06	2.19e-06	1.34e-06	1.18e-06	4.74e-07	-1.3e-06	-3.88e-06	-4.35e-06	-2.89e-06	-1.73e-06	-1.09e-06	2.84e-07	1.75e-06	1.44e-06	7.79e-07	5.02e-07	4.56e-07	-1.98e-07	-1.31e-06	-2.57e-06	-3.05e-06	-3.41e-06	-3.13e-06	-3.42e-06	-2.69e-06	-2e-06	-2.42e-06	-3.33e-06	-3.02e-06	-1.79e-06	-6.45e-07	-7.9e-07	-4.01e-07	-7.63e-07	-5.25e-07	6.96e-07	4.39e-06	4.16e-06	-1.39e-06	9.99e-07	1.89e-05	2.34e-05	-2.75e-05	-0.00013436	-0.000231	-0.00023807	-0.00011827	0.00010321	0.00035401
469.34	2.97e-06	2.38e-06	1.49e-06	1.29e-06	5.04e-07	-1.54e-06	-4.1e-06	-4.28e-06	-2.8e-06	-1.68e-06	-1.1e-06	3.86e-07	1.72e-06	1.36e-06	7.45e-07	5.29e-07	2.99e-07	-4.02e-07	-1.54e-06	-2.52e-06	-2.93e-06	-3.25e-06	-3e-06	-3.14e-06	-2.29e-06	-1.7e-06	-2.32e-06	-3.2e-06	-2.92e-06	-1.65e-06	-6.83e-07	-9.73e-07	-5.97e-07	-8.81e-07	-3.32e-07	7.84e-07	4.69e-06	4.45e-06	-1.18e-06	7.95e-07	1.85e-05	2.33e-05	-2.68e-05	-0.00013314	-0.00022977	-0.00023776	-0.00011889	0.00010247	0.00035278
469.86	3.33e-06	2.55e-06	1.66e-06	1.38e-06	4.8e-07	-1.82e-06	-4.33e-06	-4.21e-06	-2.72e-06	-1.64e-06	-1.1e-06	4.83e-07	1.64e-06	1.24e-06	6.76e-07	5.55e-07	1.55e-07	-5.62e-07	-1.72e-06	-2.42e-06	-2.79e-06	-3.08e-06	-2.89e-06	-2.89e-06	-1.91e-06	-1.41e-06	-2.2e-06	-3.02e-06	-2.78e-06	-1.49e-06	-7.46e-07	-1.16e-06	-7.9e-07	-9.73e-07	-1.52e-07	8.46e-07	4.94e-06	4.64e-06	-1.06e-06	5.45e-07	1.81e-05	2.31e-05	-2.62e-05	-0.00013198	-0.00022864	-0.00023752	-0.00011946	0.0001018	0.00035151
470.37	3.6e-06	2.66e-06	1.82e-06	1.44e-06	3.83e-07	-2.17e-06	-4.57e-06	-4.14e-06	-2.64e-06	-1.59e-06	-1.09e-06	5.75e-07	1.53e-06	1.1e-06	5.98e-07	6.02e-07	4.88e-08	-6.78e-07	-1.86e-06	-2.29e-06	-2.63e-06	-2.91e-06	-2.8e-06	-2.65e-06	-1.56e-06	-1.14e-06	-2.07e-06	-2.81e-06	-2.61e-06	-1.34e-06	-8.41e-07	-1.36e-06	-9.76e-07	-1.03e-06	-2.85e-09	8.62e-07	5.11e-06	4.75e-06	-1.01e-06	2.67e-07	1.77e-05	2.3e-05	-2.56e-05	-0.00013086	-0.00022759	-0.00023732	-0.00011997	0.00010116	0.00035019
470.89	3.76e-06	2.73e-06	1.95e-06	1.46e-06	2.08e-07	-2.56e-06	-4.8e-06	-4.05e-06	-2.57e-06	-1.54e-06	-1.05e-06	6.59e-07	1.38e-06	9.54e-07	5.29e-07	6.84e-07	-5.39e-09	-7.6e-07	-1.96e-06	-2.14e-06	-2.45e-06	-2.73e-06	-2.72e-06	-2.44e-06	-1.26e-06	-9.18e-07	-1.94e-06	-2.6e-06	-2.43e-06	-1.21e-06	-9.57e-07	-1.57e-06	-1.15e-06	-1.06e-06	1.04e-07	8.27e-07	5.18e-06	4.78e-06	-1.03e-06	-2.49e-08	1.74e-05	2.28e-05	-2.51e-05	-0.00012976	-0.0002266	-0.00023715	-0.0001204	0.00010053	0.00034882
471.4	3.83e-06	2.74e-06	2.04e-06	1.43e-06	-5.21e-08	-2.99e-06	-5.01e-06	-3.95e-06	-2.48e-06	-1.48e-06	-1.01e-06	7.27e-07	1.23e-06	8.14e-07	4.94e-07	8.09e-07	-1.98e-09	-8.2e-07	-2.04e-06	-2e-06	-2.27e-06	-2.55e-06	-2.64e-06	-2.24e-06	-9.89e-07	-7.4e-07	-1.81e-06	-2.42e-06	-2.24e-06	-1.11e-06	-1.09e-06	-1.76e-06	-1.3e-06	-1.05e-06	1.66e-07	7.44e-07	5.16e-06	4.73e-06	-1.12e-06	-3.33e-07	1.69e-05	2.27e-05	-2.45e-05	-0.00012868	-0.00022565	-0.00023697	-0.00012073	9.99e-05	0.00034743
471.92	3.78e-06	2.71e-06	2.08e-06	1.35e-06	-3.87e-07	-3.41e-06	-5.18e-06	-3.82e-06	-2.38e-06	-1.43e-06	-9.46e-07	7.75e-07	1.08e-06	7.02e-07	5.11e-07	9.84e-07	6.34e-08	-8.65e-07	-2.1e-06	-1.88e-06	-2.07e-06	-2.38e-06	-2.55e-06	-2.06e-06	-7.67e-07	-6.17e-07	-1.7e-06	-2.26e-06	-2.06e-06	-1.03e-06	-1.21e-06	-1.94e-06	-1.42e-06	-9.94e-07	1.83e-07	6.26e-07	5.05e-06	4.64e-06	-1.26e-06	-6.46e-07	1.65e-05	2.25e-05	-2.41e-05	-0.0001276	-0.00022474	-0.00023676	-0.00012093	9.92e-05	0.00034602
472.44	3.62e-06	2.62e-06	2.07e-06	1.24e-06	-7.69e-07	-3.8e-06	-5.29e-06	-3.68e-06	-2.28e-06	-1.38e-06	-8.75e-07	7.99e-07	9.43e-07	6.36e-07	5.93e-07	1.2e-06	1.79e-07	-9.02e-07	-2.14e-06	-1.79e-06	-1.88e-06	-2.21e-06	-2.44e-06	-1.89e-06	-5.93e-07	-5.58e-07	-1.61e-06	-2.16e-06	-1.88e-06	-9.92e-07	-1.31e-06	-2.08e-06	-1.51e-06	-9.13e-07	1.5e-07	4.91e-07	4.88e-06	4.53e-06	-1.43e-06	-9.56e-07	1.6e-05	2.24e-05	-2.36e-05	-0.0001265	-0.00022384	-0.00023648	-0.00012101	9.86e-05	0.00034463
472.95	3.37e-06	2.5e-06	2.01e-06	1.1e-06	-1.17e-06	-4.14e-06	-5.31e-06	-3.51e-06	-2.18e-06	-1.36e-06	-7.96e-07	7.96e-07	8.38e-07	6.13e-07	7.29e-07	1.43e-06	3.27e-07	-9.43e-07	-2.16e-06	-1.71e-06	-1.7e-06	-2.08e-06	-2.34e-06	-1.74e-06	-4.74e-07	-5.65e-07	-1.55e-06	-2.09e-06	-1.72e-06	-9.77e-07	-1.38e-06	-2.19e-06	-1.56e-06	-8.13e-07	7.66e-08	3.62e-07	4.7e-06	4.44e-06	-1.62e-06	-1.26e-06	1.55e-05	2.23e-05	-2.32e-05	-0.00012539	-0.00022295	-0.00023614	-0.00012097	9.78e-05	0.00034325
473.47	3.03e-06	2.35e-06	1.91e-06	9.61e-07	-1.55e-06	-4.38e-06	-5.26e-06	-3.33e-06	-2.09e-06	-1.35e-06	-7.1e-07	7.64e-07	7.53e-07	6.26e-07	9.01e-07	1.65e-06	4.88e-07	-9.91e-07	-2.15e-06	-1.67e-06	-1.54e-06	-1.98e-06	-2.23e-06	-1.61e-06	-4e-07	-6.26e-07	-1.51e-06	-2.05e-06	-1.57e-06	-9.72e-07	-1.39e-06	-2.25e-06	-1.59e-06	-6.98e-07	-2.39e-08	2.62e-07	4.53e-06	4.38e-06	-1.82e-06	-1.57e-06	1.49e-05	2.22e-05	-2.27e-05	-0.00012427	-0.00022206	-0.00023574	-0.00012082	9.71e-05	0.00034191
473.98	2.64e-06	2.18e-06	1.79e-06	8.27e-07	-1.9e-06	-4.53e-06	-5.12e-06	-3.14e-06	-2e-06	-1.35e-06	-6.24e-07	7.02e-07	6.88e-07	6.67e-07	1.09e-06	1.84e-06	6.39e-07	-1.05e-06	-2.12e-06	-1.67e-06	-1.42e-06	-1.91e-06	-2.11e-06	-1.47e-06	-3.59e-07	-7.28e-07	-1.49e-06	-2.03e-06	-1.42e-06	-9.53e-07	-1.33e-06	-2.24e-06	-1.57e-06	-5.73e-07	-1.29e-07	2.1e-07	4.4e-06	4.38e-06	-2e-06	-1.88e-06	1.43e-05	2.22e-05	-2.23e-05	-0.00012317	-0.00022118	-0.00023525	-0.00012058	9.64e-05	0.00034061
474.5	2.2e-06	1.99e-06	1.65e-06	7e-07	-2.2e-06	-4.57e-06	-4.89e-06	-2.92e-06	-1.91e-06	-1.37e-06	-5.45e-07	6.12e-07	6.42e-07	7.29e-07	1.28e-06	1.98e-06	7.58e-07	-1.12e-06	-2.08e-06	-1.69e-06	-1.33e-06	-1.89e-06	-1.97e-06	-1.32e-06	-3.36e-07	-8.55e-07	-1.49e-06	-2.03e-06	-1.25e-06	-8.99e-07	-1.19e-06	-2.19e-06	-1.52e-06	-4.49e-07	-2.29e-07	2.1e-07	4.35e-06	4.43e-06	-2.19e-06	-2.22e-06	1.37e-05	2.21e-05	-2.19e-05	-0.00012209	-0.0002203	-0.0002347	-0.00012028	9.56e-05	0.00033936
475.01	1.75e-06	1.8e-06	1.5e-06	5.81e-07	-2.44e-06	-4.52e-06	-4.59e-06	-2.68e-06	-1.82e-06	-1.37e-06	-4.64e-07	5.09e-07	6.13e-07	7.98e-07	1.45e-06	2.06e-06	8.28e-07	-1.19e-06	-2.03e-06	-1.72e-06	-1.27e-06	-1.88e-06	-1.82e-06	-1.16e-06	-3.21e-07	-9.92e-07	-1.51e-06	-2.02e-06	-1.06e-06	-7.93e-07	-9.74e-07	-2.08e-06	-1.43e-06	-3.32e-07	-3.13e-07	2.61e-07	4.37e-06	4.53e-06	-2.36e-06	-2.58e-06	1.31e-05	2.2e-05	-2.16e-05	-0.00012105	-0.00021941	-0.00023405	-0.00011993	9.49e-05	0.00033814
475.53	1.3e-06	1.6e-06	1.35e-06	4.61e-07	-2.62e-06	-4.38e-06	-4.22e-06	-2.42e-06	-1.71e-06	-1.35e-06	-3.74e-07	4.1e-07	5.98e-07	8.6e-07	1.58e-06	2.07e-06	8.45e-07	-1.27e-06	-1.97e-06	-1.75e-06	-1.25e-06	-1.89e-06	-1.64e-06	-9.8e-07	-3.02e-07	-1.12e-06	-1.54e-06	-1.98e-06	-8.54e-07	-6.33e-07	-7.01e-07	-1.94e-06	-1.31e-06	-2.3e-07	-3.8e-07	3.55e-07	4.46e-06	4.66e-06	-2.52e-06	-2.95e-06	1.26e-05	2.19e-05	-2.12e-05	-0.00012005	-0.0002185	-0.0002333	-0.00011955	9.42e-05	0.00033695
476.04	8.96e-07	1.42e-06	1.2e-06	3.28e-07	-2.75e-06	-4.19e-06	-3.82e-06	-2.14e-06	-1.57e-06	-1.29e-06	-2.69e-07	3.24e-07	5.9e-07	8.98e-07	1.64e-06	2.01e-06	8.12e-07	-1.33e-06	-1.92e-06	-1.78e-06	-1.25e-06	-1.89e-06	-1.43e-06	-7.74e-07	-2.73e-07	-1.22e-06	-1.55e-06	-1.9e-06	-6.18e-07	-4.16e-07	-3.88e-07	-1.76e-06	-1.16e-06	-1.38e-07	-4.21e-07	4.7e-07	4.6e-06	4.8e-06	-2.65e-06	-3.32e-06	1.2e-05	2.19e-05	-2.08e-05	-0.00011909	-0.00021755	-0.00023244	-0.00011917	9.36e-05	0.00033579
476.56	5.53e-07	1.25e-06	1.06e-06	1.68e-07	-2.86e-06	-3.97e-06	-3.39e-06	-1.84e-06	-1.41e-06	-1.16e-06	-1.54e-07	2.55e-07	5.72e-07	9.05e-07	1.66e-06	1.9e-06	7.35e-07	-1.36e-06	-1.87e-06	-1.81e-06	-1.28e-06	-1.87e-06	-1.2e-06	-5.44e-07	-2.2e-07	-1.27e-06	-1.54e-06	-1.78e-06	-3.72e-07	-1.62e-07	-6.58e-08	-1.55e-06	-9.79e-07	-6.11e-08	-4.46e-07	5.79e-07	4.77e-06	4.92e-06	-2.78e-06	-3.7e-06	1.16e-05	2.18e-05	-2.04e-05	-0.00011817	-0.00021656	-0.00023146	-0.00011877	9.3e-05	0.00033466
477.07	2.9e-07	1.13e-06	9.39e-07	-2.68e-08	-2.96e-06	-3.73e-06	-2.94e-06	-1.51e-06	-1.24e-06	-9.97e-07	-3.6e-08	2.04e-07	5.43e-07	8.78e-07	1.61e-06	1.76e-06	6.23e-07	-1.37e-06	-1.82e-06	-1.81e-06	-1.32e-06	-1.82e-06	-9.48e-07	-3.01e-07	-1.54e-07	-1.28e-06	-1.51e-06	-1.62e-06	-1.25e-07	1.17e-07	2.42e-07	-1.33e-06	-7.83e-07	-7.12e-09	-4.66e-07	6.69e-07	4.94e-06	5.01e-06	-2.9e-06	-4.06e-06	1.12e-05	2.17e-05	-2e-05	-0.00011727	-0.0002155	-0.00023035	-0.00011838	9.24e-05	0.00033355
477.59	1.06e-07	1.03e-06	8.29e-07	-2.67e-07	-3.05e-06	-3.49e-06	-2.49e-06	-1.18e-06	-1.05e-06	-7.82e-07	8.78e-08	1.79e-07	4.99e-07	8.14e-07	1.51e-06	1.59e-06	4.83e-07	-1.33e-06	-1.76e-06	-1.77e-06	-1.36e-06	-1.74e-06	-6.92e-07	-6.92e-08	-9.53e-08	-1.26e-06	-1.46e-06	-1.4e-06	1.18e-07	3.94e-07	5e-07	-1.12e-06	-5.89e-07	1.9e-08	-4.95e-07	7.22e-07	5.08e-06	5.05e-06	-2.99e-06	-4.37e-06	1.1e-05	2.16e-05	-1.96e-05	-0.00011636	-0.00021438	-0.00022915	-0.00011802	9.19e-05	0.00033249
478.1	-2.97e-10	9.57e-07	7.37e-07	-5.41e-07	-3.13e-06	-3.25e-06	-2.05e-06	-8.56e-07	-8.55e-07	-5.21e-07	2.2e-07	1.81e-07	4.39e-07	7.19e-07	1.37e-06	1.4e-06	3.28e-07	-1.26e-06	-1.7e-06	-1.69e-06	-1.38e-06	-1.62e-06	-4.49e-07	1.23e-07	-6.5e-08	-1.23e-06	-1.37e-06	-1.16e-06	3.33e-07	6.34e-07	6.82e-07	-9.13e-07	-3.94e-07	2.61e-08	-5.34e-07	7.36e-07	5.19e-06	5.06e-06	-3.05e-06	-4.63e-06	1.08e-05	2.15e-05	-1.92e-05	-0.00011543	-0.00021318	-0.00022789	-0.00011771	9.15e-05	0.00033149
478.62	-3.89e-08	9.11e-07	6.58e-07	-8.44e-07	-3.2e-06	-3.03e-06	-1.62e-06	-5.38e-07	-6.61e-07	-2.4e-07	3.44e-07	1.92e-07	3.57e-07	6e-07	1.2e-06	1.2e-06	1.65e-07	-1.16e-06	-1.63e-06	-1.59e-06	-1.39e-06	-1.48e-06	-2.39e-07	2.54e-07	-7.62e-08	-1.18e-06	-1.26e-06	-8.86e-07	5e-07	8.07e-07	7.66e-07	-7.29e-07	-2.06e-07	1.93e-08	-5.83e-07	7.07e-07	5.25e-06	5.03e-06	-3.07e-06	-4.82e-06	1.07e-05	2.15e-05	-1.87e-05	-0.00011444	-0.00021193	-0.0002266	-0.00011746	9.11e-05	0.00033055
479.13	-2.99e-08	8.81e-07	5.85e-07	-1.16e-06	-3.27e-06	-2.81e-06	-1.22e-06	-2.45e-07	-4.82e-07	3.97e-08	4.45e-07	1.94e-07	2.43e-07	4.57e-07	1.02e-06	9.94e-07	-7.79e-09	-1.05e-06	-1.56e-06	-1.47e-06	-1.4e-06	-1.33e-06	-7.39e-08	3.11e-07	-1.41e-07	-1.15e-06	-1.14e-06	-6.09e-07	6.16e-07	9.01e-07	7.44e-07	-5.82e-07	-3.93e-08	3.2e-09	-6.38e-07	6.37e-07	5.25e-06	4.97e-06	-3.06e-06	-4.93e-06	1.07e-05	2.16e-05	-1.81e-05	-0.00011338	-0.00021061	-0.00022532	-0.00011729	9.07e-05	0.00032967
479.65	-3.96e-09	8.42e-07	5e-07	-1.48e-06	-3.31e-06	-2.6e-06	-8.6e-07	7.77e-09	-3.32e-07	2.86e-07	5.08e-07	1.74e-07	1.01e-07	3.03e-07	8.33e-07	7.84e-07	-1.89e-07	-9.43e-07	-1.48e-06	-1.35e-06	-1.39e-06	-1.17e-06	4.33e-08	2.95e-07	-2.6e-07	-1.14e-06	-1.01e-06	-3.47e-07	6.72e-07	9.05e-07	6.16e-07	-4.83e-07	9.96e-08	-1.53e-08	-6.91e-07	5.47e-07	5.2e-06	4.89e-06	-3.01e-06	-4.96e-06	1.08e-05	2.16e-05	-1.75e-05	-0.00011224	-0.00020922	-0.00022407	-0.00011718	9.03e-05	0.00032888
480.16	1.01e-08	7.74e-07	3.87e-07	-1.78e-06	-3.32e-06	-2.38e-06	-5.45e-07	2.06e-07	-2.16e-07	4.86e-07	5.36e-07	1.36e-07	-5.09e-08	1.52e-07	6.52e-07	5.61e-07	-3.81e-07	-8.62e-07	-1.4e-06	-1.23e-06	-1.38e-06	-1.02e-06	1.2e-07	2.14e-07	-4.26e-07	-1.17e-06	-8.84e-07	-1.04e-07	6.81e-07	8.27e-07	4.01e-07	-4.3e-07	2.09e-07	-2.5e-08	-7.25e-07	4.59e-07	5.12e-06	4.8e-06	-2.92e-06	-4.92e-06	1.09e-05	2.17e-05	-1.68e-05	-0.00011103	-0.00020775	-0.00022287	-0.00011713	8.99e-05	0.00032817
480.68	-5.12e-09	6.63e-07	2.33e-07	-2.05e-06	-3.3e-06	-2.18e-06	-2.92e-07	3.43e-07	-1.25e-07	6.45e-07	5.4e-07	8.58e-08	-1.99e-07	1.46e-08	4.85e-07	3.16e-07	-5.84e-07	-8.22e-07	-1.32e-06	-1.14e-06	-1.38e-06	-8.69e-07	1.66e-07	8.66e-08	-6.21e-07	-1.22e-06	-7.57e-07	1.06e-07	6.39e-07	6.62e-07	1.06e-07	-4.2e-07	2.98e-07	-6.33e-09	-7.23e-07	3.91e-07	5.02e-06	4.73e-06	-2.8e-06	-4.79e-06	1.1e-05	2.19e-05	-1.61e-05	-0.00010975	-0.00020623	-0.00022173	-0.00011712	8.94e-05	0.00032754
481.19	-5.74e-08	5.07e-07	3.41e-08	-2.28e-06	-3.25e-06	-1.98e-06	-1.1e-07	4.13e-07	-6.01e-08	7.56e-07	5.18e-07	2.29e-08	-3.39e-07	-1.02e-07	3.4e-07	5.54e-08	-7.92e-07	-8.34e-07	-1.26e-06	-1.09e-06	-1.38e-06	-7.37e-07	1.96e-07	-5.96e-08	-8.15e-07	-1.28e-06	-6.35e-07	2.64e-07	5.47e-07	4.24e-07	-2.38e-07	-4.4e-07	3.73e-07	5.25e-08	-6.75e-07	3.58e-07	4.91e-06	4.66e-06	-2.64e-06	-4.61e-06	1.11e-05	2.2e-05	-1.54e-05	-0.00010843	-0.00020466	-0.00022066	-0.00011712	8.9e-05	0.00032697
481.71	-1.44e-07	3.08e-07	-2.22e-07	-2.49e-06	-3.17e-06	-1.82e-06	-1.84e-08	4.06e-07	-2.9e-08	8.13e-07	4.68e-07	-5.28e-08	-4.64e-07	-2e-07	2.11e-07	-2.31e-07	-1e-06	-9e-07	-1.21e-06	-1.1e-06	-1.42e-06	-6.27e-07	2.25e-07	-1.94e-07	-9.84e-07	-1.34e-06	-5.18e-07	3.73e-07	4.28e-07	1.41e-07	-6.02e-07	-4.9e-07	4.29e-07	1.45e-07	-5.8e-07	3.67e-07	4.79e-06	4.59e-06	-2.49e-06	-4.38e-06	1.13e-05	2.21e-05	-1.47e-05	-0.00010711	-0.00020304	-0.00021964	-0.00011711	8.85e-05	0.00032648
482.23	-2.57e-07	6.89e-08	-5.32e-07	-2.66e-06	-3.09e-06	-1.71e-06	-3.38e-08	3.14e-07	-3.08e-08	8.31e-07	4.05e-07	-1.21e-07	-5.62e-07	-2.83e-07	8.82e-08	-5.46e-07	-1.21e-06	-1.01e-06	-1.17e-06	-1.16e-06	-1.46e-06	-5.28e-07	2.74e-07	-2.87e-07	-1.1e-06	-1.4e-06	-4.06e-07	4.37e-07	3.02e-07	-1.59e-07	-9.52e-07	-5.54e-07	4.66e-07	2.66e-07	-4.41e-07	4.26e-07	4.69e-06	4.54e-06	-2.33e-06	-4.12e-06	1.14e-05	2.21e-05	-1.4e-05	-0.00010581	-0.0002014	-0.00021868	-0.00011708	8.8e-05	0.00032605
482.74	-3.81e-07	-1.97e-07	-8.88e-07	-2.81e-06	-3.01e-06	-1.64e-06	-1.47e-07	1.53e-07	-4.74e-08	8.28e-07	3.48e-07	-1.6e-07	-6.06e-07	-3.33e-07	-1.97e-08	-8.75e-07	-1.4e-06	-1.15e-06	-1.12e-06	-1.25e-06	-1.52e-06	-4.38e-07	3.54e-07	-3.17e-07	-1.15e-06	-1.43e-06	-2.94e-07	4.55e-07	1.77e-07	-4.55e-07	-1.26e-06	-6.07e-07	4.93e-07	4.1e-07	-2.65e-07	5.43e-07	4.61e-06	4.5e-06	-2.19e-06	-3.84e-06	1.15e-05	2.22e-05	-1.34e-05	-0.00010454	-0.00019979	-0.00021779	-0.00011703	8.76e-05	0.0003257
483.26	-4.9e-07	-4.64e-07	-1.27e-06	-2.95e-06	-2.94e-06	-1.63e-06	-3.49e-07	-6.08e-08	-6.3e-08	8.33e-07	3.18e-07	-1.51e-07	-5.86e-07	-3.43e-07	-1.11e-07	-1.21e-06	-1.54e-06	-1.29e-06	-1.06e-06	-1.38e-06	-1.59e-06	-3.59e-07	4.66e-07	-2.84e-07	-1.12e-06	-1.42e-06	-1.83e-07	4.34e-07	6.11e-08	-7.28e-07	-1.49e-06	-6.38e-07	5.06e-07	5.63e-07	-6.63e-08	7.11e-07	4.55e-06	4.45e-06	-2.08e-06	-3.57e-06	1.16e-05	2.22e-05	-1.28e-05	-0.00010333	-0.00019822	-0.00021697	-0.00011697	8.71e-05	0.00032542
483.77	-5.52e-07	-7.07e-07	-1.65e-06	-3.08e-06	-2.89e-06	-1.69e-06	-6.16e-07	-3.05e-07	-6.49e-08	8.58e-07	3.24e-07	-8.5e-08	-5.01e-07	-3.21e-07	-1.92e-07	-1.52e-06	-1.64e-06	-1.41e-06	-9.93e-07	-1.52e-06	-1.64e-06	-2.97e-07	5.92e-07	-2.01e-07	-1.03e-06	-1.38e-06	-8.02e-08	3.76e-07	-4.32e-08	-9.64e-07	-1.65e-06	-6.4e-07	4.99e-07	7.05e-07	1.39e-07	9.19e-07	4.5e-06	4.4e-06	-2e-06	-3.31e-06	1.17e-05	2.22e-05	-1.23e-05	-0.00010217	-0.00019672	-0.00021623	-0.00011691	8.67e-05	0.00032522
484.29	-5.56e-07	-9.1e-07	-2.03e-06	-3.2e-06	-2.85e-06	-1.78e-06	-9.23e-07	-5.58e-07	-5.21e-08	8.97e-07	3.55e-07	2.57e-08	-3.61e-07	-2.68e-07	-2.64e-07	-1.8e-06	-1.68e-06	-1.48e-06	-9.04e-07	-1.67e-06	-1.69e-06	-2.55e-07	7.19e-07	-8.48e-08	-8.85e-07	-1.32e-06	8.68e-09	2.93e-07	-1.22e-07	-1.14e-06	-1.72e-06	-6.16e-07	4.63e-07	8.17e-07	3.39e-07	1.15e-06	4.48e-06	4.32e-06	-1.96e-06	-3.08e-06	1.18e-05	2.23e-05	-1.18e-05	-0.00010106	-0.00019531	-0.00021554	-0.00011683	8.63e-05	0.00032508
484.8	-4.96e-07	-1.07e-06	-2.38e-06	-3.32e-06	-2.83e-06	-1.9e-06	-1.24e-06	-7.94e-07	-1.78e-08	9.5e-07	4.08e-07	1.74e-07	-1.72e-07	-1.94e-07	-3.35e-07	-2.03e-06	-1.67e-06	-1.51e-06	-7.99e-07	-1.8e-06	-1.72e-06	-2.37e-07	8.23e-07	4.43e-08	-7.1e-07	-1.22e-06	8.29e-08	2.01e-07	-1.73e-07	-1.24e-06	-1.7e-06	-5.75e-07	3.92e-07	8.83e-07	5.23e-07	1.4e-06	4.46e-06	4.23e-06	-1.96e-06	-2.88e-06	1.19e-05	2.24e-05	-1.12e-05	-0.0001	-0.00019397	-0.00021488	-0.00011671	8.6e-05	0.00032499
485.32	-3.83e-07	-1.18e-06	-2.7e-06	-3.44e-06	-2.8e-06	-2.01e-06	-1.52e-06	-9.83e-07	4.49e-08	1.02e-06	4.86e-07	3.54e-07	5.88e-08	-9.72e-08	-4e-07	-2.2e-06	-1.61e-06	-1.49e-06	-6.88e-07	-1.9e-06	-1.72e-06	-2.44e-07	8.84e-07	1.65e-07	-5.15e-07	-1.08e-06	1.47e-07	1.08e-07	-2.01e-07	-1.28e-06	-1.6e-06	-5.17e-07	2.99e-07	9.1e-07	6.9e-07	1.64e-06	4.45e-06	4.11e-06	-1.97e-06	-2.7e-06	1.2e-05	2.25e-05	-1.07e-05	-9.9e-05	-0.00019272	-0.00021421	-0.00011655	8.57e-05	0.00032494
485.83	-2.38e-07	-1.27e-06	-2.99e-06	-3.55e-06	-2.76e-06	-2.09e-06	-1.72e-06	-1.1e-06	1.42e-07	1.09e-06	5.76e-07	5.45e-07	3.12e-07	2.09e-08	-4.52e-07	-2.29e-06	-1.5e-06	-1.4e-06	-5.86e-07	-1.97e-06	-1.71e-06	-2.8e-07	8.81e-07	2.53e-07	-3.26e-07	-9.1e-07	1.99e-07	2.35e-08	-2.15e-07	-1.25e-06	-1.44e-06	-4.58e-07	1.85e-07	8.95e-07	8.37e-07	1.85e-06	4.42e-06	3.96e-06	-1.98e-06	-2.54e-06	1.21e-05	2.26e-05	-1.02e-05	-9.8e-05	-0.00019153	-0.00021352	-0.00011633	8.56e-05	0.0003249
486.35	-8.73e-08	-1.35e-06	-3.26e-06	-3.66e-06	-2.7e-06	-2.11e-06	-1.84e-06	-1.13e-06	2.53e-07	1.15e-06	6.62e-07	7.25e-07	5.55e-07	1.35e-07	-5.06e-07	-2.3e-06	-1.39e-06	-1.29e-06	-5.2e-07	-2.01e-06	-1.68e-06	-3.41e-07	7.98e-07	2.78e-07	-1.79e-07	-7.21e-07	2.38e-07	-3.9e-08	-2.19e-07	-1.19e-06	-1.26e-06	-4.18e-07	5.23e-08	8.4e-07	9.59e-07	2.02e-06	4.39e-06	3.79e-06	-1.99e-06	-2.39e-06	1.22e-05	2.27e-05	-9.77e-06	-9.71e-05	-0.00019039	-0.00021278	-0.00011602	8.55e-05	0.00032485
486.86	3.23e-08	-1.45e-06	-3.51e-06	-3.74e-06	-2.6e-06	-2.06e-06	-1.86e-06	-1.09e-06	3.59e-07	1.18e-06	7.15e-07	8.62e-07	7.56e-07	2.23e-07	-5.78e-07	-2.26e-06	-1.3e-06	-1.18e-06	-5.2e-07	-2.03e-06	-1.65e-06	-4.24e-07	6.31e-07	2.35e-07	-8.59e-08	-5.19e-07	2.72e-07	-6.4e-08	-2.1e-07	-1.09e-06	-1.07e-06	-4.09e-07	-8.98e-08	7.54e-07	1.06e-06	2.13e-06	4.33e-06	3.6e-06	-1.96e-06	-2.26e-06	1.23e-05	2.28e-05	-9.34e-06	-9.62e-05	-0.0001893	-0.00021197	-0.0001156	8.56e-05	0.0003248
487.38	7.74e-08	-1.59e-06	-3.75e-06	-3.81e-06	-2.47e-06	-1.94e-06	-1.79e-06	-9.82e-07	4.4e-07	1.14e-06	7.23e-07	9.39e-07	8.96e-07	2.72e-07	-6.7e-07	-2.18e-06	-1.25e-06	-1.08e-06	-6.05e-07	-2.03e-06	-1.61e-06	-5.19e-07	3.84e-07	1.22e-07	-4.97e-08	-3.02e-07	3.1e-07	-5.01e-08	-2.01e-07	-9.9e-07	-8.93e-07	-4.43e-07	-2.3e-07	6.52e-07	1.14e-06	2.16e-06	4.25e-06	3.41e-06	-1.89e-06	-2.12e-06	1.24e-05	2.28e-05	-8.94e-06	-9.53e-05	-0.00018827	-0.00021111	-0.00011511	8.58e-05	0.00032474
487.89	2.46e-08	-1.78e-06	-3.99e-06	-3.85e-06	-2.31e-06	-1.76e-06	-1.65e-06	-8.29e-07	4.78e-07	1.06e-06	6.91e-07	9.63e-07	9.7e-07	2.76e-07	-7.85e-07	-2.08e-06	-1.26e-06	-1.03e-06	-7.84e-07	-2.03e-06	-1.58e-06	-6.16e-07	7.01e-08	-5.42e-08	-6.53e-08	-6.88e-08	3.61e-07	2.81e-10	-2.03e-07	-9.02e-07	-7.54e-07	-5.12e-07	-3.52e-07	5.42e-07	1.19e-06	2.11e-06	4.13e-06	3.24e-06	-1.75e-06	-1.98e-06	1.24e-05	2.29e-05	-8.57e-06	-9.45e-05	-0.0001873	-0.00021024	-0.00011456	8.6e-05	0.00032466
488.41	-1.36e-07	-2.02e-06	-4.2e-06	-3.85e-06	-2.13e-06	-1.55e-06	-1.46e-06	-6.48e-07	4.67e-07	9.3e-07	6.22e-07	9.41e-07	9.79e-07	2.38e-07	-9.18e-07	-1.97e-06	-1.32e-06	-1.03e-06	-1.05e-06	-2.02e-06	-1.55e-06	-7e-07	-2.84e-07	-2.83e-07	-1.32e-07	1.65e-07	4.27e-07	8.3e-08	-2.17e-07	-8.39e-07	-6.56e-07	-6.09e-07	-4.49e-07	4.35e-07	1.21e-06	1.96e-06	3.97e-06	3.07e-06	-1.57e-06	-1.84e-06	1.24e-05	2.29e-05	-8.23e-06	-9.38e-05	-0.0001864	-0.00020939	-0.00011401	8.62e-05	0.00032459
488.92	-4.07e-07	-2.32e-06	-4.39e-06	-3.82e-06	-1.95e-06	-1.33e-06	-1.25e-06	-4.59e-07	4.04e-07	7.62e-07	5.19e-07	8.8e-07	9.24e-07	1.58e-07	-1.07e-06	-1.87e-06	-1.43e-06	-1.07e-06	-1.38e-06	-2.02e-06	-1.52e-06	-7.54e-07	-6.48e-07	-5.49e-07	-2.48e-07	3.8e-07	5.01e-07	1.87e-07	-2.48e-07	-8.09e-07	-6.04e-07	-7.36e-07	-5.34e-07	3.21e-07	1.19e-06	1.73e-06	3.79e-06	2.93e-06	-1.33e-06	-1.71e-06	1.24e-05	2.28e-05	-7.92e-06	-9.31e-05	-0.00018555	-0.00020857	-0.00011345	8.65e-05	0.00032452
489.44	-7.7e-07	-2.64e-06	-4.53e-06	-3.75e-06	-1.78e-06	-1.13e-06	-1.04e-06	-2.81e-07	2.9e-07	5.6e-07	3.91e-07	7.9e-07	8.19e-07	3.75e-08	-1.23e-06	-1.79e-06	-1.59e-06	-1.16e-06	-1.75e-06	-2.01e-06	-1.46e-06	-7.7e-07	-9.96e-07	-8.33e-07	-3.95e-07	5.69e-07	5.83e-07	3.04e-07	-2.93e-07	-8.12e-07	-5.91e-07	-8.79e-07	-6.08e-07	2.03e-07	1.14e-06	1.44e-06	3.57e-06	2.83e-06	-1.06e-06	-1.59e-06	1.23e-05	2.27e-05	-7.63e-06	-9.23e-05	-0.00018472	-0.00020779	-0.00011291	8.68e-05	0.00032443
489.95	-1.21e-06	-2.96e-06	-4.59e-06	-3.62e-06	-1.62e-06	-9.62e-07	-8.36e-07	-1.2e-07	1.41e-07	3.47e-07	2.55e-07	6.92e-07	6.87e-07	-1.06e-07	-1.39e-06	-1.73e-06	-1.77e-06	-1.29e-06	-2.13e-06	-2e-06	-1.39e-06	-7.55e-07	-1.31e-06	-1.1e-06	-5.37e-07	7.4e-07	6.72e-07	4.13e-07	-3.54e-07	-8.36e-07	-6.04e-07	-1.02e-06	-6.74e-07	8.67e-08	1.06e-06	1.12e-06	3.34e-06	2.76e-06	-7.57e-07	-1.48e-06	1.22e-05	2.25e-05	-7.37e-06	-9.16e-05	-0.0001839	-0.00020703	-0.00011239	8.71e-05	0.00032432
490.47	-1.69e-06	-3.25e-06	-4.58e-06	-3.44e-06	-1.48e-06	-8.43e-07	-6.63e-07	1.54e-08	-1.95e-08	1.52e-07	1.39e-07	6.08e-07	5.5e-07	-2.55e-07	-1.53e-06	-1.69e-06	-1.94e-06	-1.43e-06	-2.48e-06	-1.96e-06	-1.29e-06	-7.1e-07	-1.56e-06	-1.35e-06	-6.58e-07	8.87e-07	7.58e-07	4.94e-07	-4.36e-07	-8.72e-07	-6.29e-07	-1.15e-06	-7.37e-07	-2.73e-08	9.39e-07	7.73e-07	3.08e-06	2.71e-06	-4.61e-07	-1.38e-06	1.2e-05	2.23e-05	-7.13e-06	-9.09e-05	-0.00018305	-0.00020628	-0.00011187	8.74e-05	0.00032417
490.98	-2.18e-06	-3.5e-06	-4.47e-06	-3.22e-06	-1.36e-06	-7.73e-07	-5.16e-07	1.29e-07	-1.72e-07	-1.29e-08	5.38e-08	5.5e-07	4.23e-07	-4e-07	-1.64e-06	-1.65e-06	-2.06e-06	-1.56e-06	-2.75e-06	-1.9e-06	-1.16e-06	-6.41e-07	-1.75e-06	-1.55e-06	-7.4e-07	1e-06	8.35e-07	5.44e-07	-5.25e-07	-8.97e-07	-6.49e-07	-1.26e-06	-8.03e-07	-1.39e-07	7.96e-07	4.38e-07	2.81e-06	2.7e-06	-1.85e-07	-1.28e-06	1.17e-05	2.21e-05	-6.9e-06	-9.01e-05	-0.00018214	-0.00020551	-0.00011135	8.76e-05	0.00032395
491.5	-2.67e-06	-3.7e-06	-4.29e-06	-2.94e-06	-1.25e-06	-7.28e-07	-3.73e-07	2.4e-07	-2.89e-07	-1.34e-07	7.37e-10	5.13e-07	3.11e-07	-5.36e-07	-1.71e-06	-1.62e-06	-2.12e-06	-1.66e-06	-2.93e-06	-1.81e-06	-1.01e-06	-5.6e-07	-1.86e-06	-1.7e-06	-7.73e-07	1.08e-06	9.01e-07	5.61e-07	-6.13e-07	-9.03e-07	-6.66e-07	-1.35e-06	-8.88e-07	-2.49e-07	6.36e-07	1.41e-07	2.55e-06	2.73e-06	6.12e-08	-1.2e-06	1.14e-05	2.19e-05	-6.7e-06	-8.93e-05	-0.00018117	-0.0002047	-0.00011079	8.79e-05	0.00032365
492.01	-3.13e-06	-3.83e-06	-4.04e-06	-2.63e-06	-1.14e-06	-6.91e-07	-2.24e-07	3.54e-07	-3.57e-07	-2.04e-07	-1.49e-08	4.95e-07	2.12e-07	-6.64e-07	-1.75e-06	-1.58e-06	-2.11e-06	-1.73e-06	-3e-06	-1.68e-06	-8.35e-07	-4.86e-07	-1.92e-06	-1.78e-06	-7.48e-07	1.13e-06	9.53e-07	5.46e-07	-7e-07	-8.87e-07	-6.83e-07	-1.44e-06	-9.97e-07	-3.54e-07	4.72e-07	-9.93e-08	2.31e-06	2.81e-06	2.8e-07	-1.1e-06	1.12e-05	2.16e-05	-6.52e-06	-8.85e-05	-0.00018014	-0.00020384	-0.0001102	8.81e-05	0.00032324
492.53	-3.55e-06	-3.9e-06	-3.75e-06	-2.29e-06	-1.02e-06	-6.52e-07	-6.62e-08	4.72e-07	-3.73e-07	-2.29e-07	5.06e-09	4.95e-07	1.3e-07	-7.88e-07	-1.75e-06	-1.55e-06	-2.04e-06	-1.77e-06	-2.97e-06	-1.51e-06	-6.54e-07	-4.48e-07	-1.94e-06	-1.82e-06	-6.65e-07	1.16e-06	9.86e-07	4.99e-07	-7.83e-07	-8.46e-07	-7.04e-07	-1.51e-06	-1.12e-06	-4.36e-07	3.14e-07	-2.82e-07	2.1e-06	2.94e-06	4.75e-07	-9.99e-07	1.09e-05	2.13e-05	-6.36e-06	-8.78e-05	-0.00017908	-0.00020296	-0.0001096	8.83e-05	0.00032272
493.05	-3.92e-06	-3.92e-06	-3.45e-06	-1.93e-06	-8.87e-07	-6.02e-07	8.92e-08	5.87e-07	-3.42e-07	-2.04e-07	6e-08	5.17e-07	5.75e-08	-9.13e-07	-1.74e-06	-1.52e-06	-1.91e-06	-1.78e-06	-2.83e-06	-1.31e-06	-4.82e-07	-4.6e-07	-1.96e-06	-1.81e-06	-5.3e-07	1.17e-06	1e-06	4.25e-07	-8.62e-07	-7.85e-07	-7.35e-07	-1.58e-06	-1.24e-06	-4.87e-07	1.7e-07	-4.09e-07	1.93e-06	3.12e-06	6.5e-07	-8.85e-07	1.07e-05	2.11e-05	-6.21e-06	-8.7e-05	-0.00017805	-0.00020209	-0.00010902	8.85e-05	0.00032211
493.56	-4.24e-06	-3.91e-06	-3.17e-06	-1.58e-06	-7.66e-07	-5.41e-07	2.39e-07	6.93e-07	-2.82e-07	-1.48e-07	1.34e-07	5.49e-07	-1.84e-08	-1.05e-06	-1.72e-06	-1.49e-06	-1.73e-06	-1.74e-06	-2.6e-06	-1.08e-06	-3.19e-07	-5.18e-07	-1.98e-06	-1.78e-06	-3.69e-07	1.15e-06	1e-06	3.31e-07	-9.32e-07	-7.19e-07	-7.89e-07	-1.64e-06	-1.35e-06	-4.98e-07	4.98e-08	-4.8e-07	1.8e-06	3.34e-06	8.12e-07	-7.63e-07	1.05e-05	2.09e-05	-6.06e-06	-8.63e-05	-0.00017708	-0.00020129	-0.00010849	8.86e-05	0.00032142
494.08	-4.49e-06	-3.85e-06	-2.91e-06	-1.27e-06	-6.47e-07	-4.61e-07	3.85e-07	7.89e-07	-2.02e-07	-7.22e-08	2.1e-07	5.82e-07	-1.03e-07	-1.2e-06	-1.72e-06	-1.48e-06	-1.51e-06	-1.67e-06	-2.3e-06	-8.09e-07	-1.73e-07	-6.18e-07	-2e-06	-1.73e-06	-1.88e-07	1.11e-06	9.9e-07	2.38e-07	-9.84e-07	-6.56e-07	-8.73e-07	-1.69e-06	-1.44e-06	-4.67e-07	-4.02e-08	-4.97e-07	1.73e-06	3.61e-06	9.82e-07	-6.24e-07	1.03e-05	2.07e-05	-5.9e-06	-8.57e-05	-0.00017619	-0.00020057	-0.00010804	8.86e-05	0.00032064
494.59	-4.67e-06	-3.77e-06	-2.69e-06	-9.95e-07	-5.41e-07	-3.7e-07	5.2e-07	8.76e-07	-1.05e-07	1.99e-08	2.85e-07	6.15e-07	-1.95e-07	-1.36e-06	-1.73e-06	-1.47e-06	-1.28e-06	-1.57e-06	-1.93e-06	-5.1e-07	-4.53e-08	-7.6e-07	-2.06e-06	-1.65e-06	-5.19e-09	1.07e-06	9.68e-07	1.53e-07	-1.02e-06	-6.12e-07	-9.92e-07	-1.75e-06	-1.5e-06	-3.92e-07	-9.39e-08	-4.69e-07	1.71e-06	3.93e-06	1.17e-06	-4.74e-07	1.02e-05	2.06e-05	-5.76e-06	-8.51e-05	-0.00017538	-0.00019993	-0.00010769	8.85e-05	0.00031979
495.11	-4.78e-06	-3.67e-06	-2.51e-06	-7.73e-07	-4.61e-07	-2.89e-07	6.18e-07	9.37e-07	-1.17e-08	1.18e-07	3.52e-07	6.49e-07	-2.88e-07	-1.52e-06	-1.76e-06	-1.46e-06	-1.06e-06	-1.44e-06	-1.53e-06	-1.89e-07	6.54e-08	-9.31e-07	-2.14e-06	-1.57e-06	1.62e-07	1.02e-06	9.32e-07	7.27e-08	-1.04e-06	-5.85e-07	-1.13e-06	-1.78e-06	-1.51e-06	-2.63e-07	-1.07e-07	-4.1e-07	1.75e-06	4.26e-06	1.38e-06	-3.23e-07	1e-05	2.04e-05	-5.64e-06	-8.46e-05	-0.00017465	-0.00019936	-0.00010742	8.83e-05	0.00031888
495.62	-4.8e-06	-3.53e-06	-2.35e-06	-6.07e-07	-4.17e-07	-2.31e-07	6.72e-07	9.69e-07	6.88e-08	2.1e-07	3.98e-07	6.72e-07	-3.87e-07	-1.67e-06	-1.79e-06	-1.46e-06	-8.48e-07	-1.3e-06	-1.1e-06	1.46e-07	1.63e-07	-1.11e-06	-2.23e-06	-1.5e-06	2.96e-07	9.61e-07	8.79e-07	-3.42e-09	-1.04e-06	-5.68e-07	-1.26e-06	-1.77e-06	-1.45e-06	-8.19e-08	-8.45e-08	-3.34e-07	1.82e-06	4.59e-06	1.59e-06	-1.84e-07	9.91e-06	2.03e-05	-5.56e-06	-8.41e-05	-0.00017396	-0.00019882	-0.0001072	8.8e-05	0.00031792
496.14	-4.75e-06	-3.37e-06	-2.2e-06	-4.94e-07	-4.03e-07	-1.94e-07	6.82e-07	9.71e-07	1.33e-07	2.91e-07	4.17e-07	6.72e-07	-4.91e-07	-1.79e-06	-1.82e-06	-1.43e-06	-6.61e-07	-1.13e-06	-6.65e-07	4.81e-07	2.51e-07	-1.25e-06	-2.3e-06	-1.41e-06	3.92e-07	8.95e-07	8.2e-07	-6.43e-08	-1.01e-06	-5.53e-07	-1.37e-06	-1.71e-06	-1.33e-06	1.37e-07	-2.63e-08	-2.36e-07	1.93e-06	4.89e-06	1.79e-06	-6.38e-08	9.77e-06	2.01e-05	-5.52e-06	-8.37e-05	-0.00017327	-0.00019825	-0.00010699	8.77e-05	0.00031691
496.65	-4.64e-06	-3.21e-06	-2.07e-06	-4.34e-07	-4.17e-07	-1.75e-07	6.67e-07	9.57e-07	1.93e-07	3.52e-07	4e-07	6.33e-07	-5.92e-07	-1.87e-06	-1.81e-06	-1.37e-06	-4.94e-07	-9.45e-07	-2.4e-07	8.07e-07	3.35e-07	-1.35e-06	-2.32e-06	-1.3e-06	4.43e-07	8.22e-07	7.58e-07	-1.02e-07	-9.28e-07	-5.34e-07	-1.44e-06	-1.6e-06	-1.15e-06	3.79e-07	6.23e-08	-1.16e-07	2.08e-06	5.15e-06	1.99e-06	3.8e-08	9.62e-06	1.98e-05	-5.52e-06	-8.32e-05	-0.00017253	-0.00019761	-0.00010676	8.72e-05	0.00031585
497.17	-4.49e-06	-3.03e-06	-1.91e-06	-3.97e-07	-4.37e-07	-1.62e-07	6.39e-07	9.38e-07	2.63e-07	4e-07	3.51e-07	5.47e-07	-6.79e-07	-1.88e-06	-1.74e-06	-1.25e-06	-3.55e-07	-7.53e-07	1.53e-07	1.11e-06	4.08e-07	-1.38e-06	-2.3e-06	-1.16e-06	4.53e-07	7.49e-07	6.98e-07	-1.08e-07	-7.99e-07	-4.98e-07	-1.45e-06	-1.46e-06	-9.31e-07	6.29e-07	1.71e-07	2.25e-08	2.26e-06	5.38e-06	2.17e-06	1.18e-07	9.45e-06	1.96e-05	-5.58e-06	-8.27e-05	-0.00017173	-0.00019687	-0.00010648	8.68e-05	0.00031474
497.68	-4.32e-06	-2.85e-06	-1.73e-06	-3.71e-07	-4.61e-07	-1.59e-07	5.98e-07	9.11e-07	3.41e-07	4.28e-07	2.69e-07	4.05e-07	-7.51e-07	-1.81e-06	-1.58e-06	-1.08e-06	-2.48e-07	-5.68e-07	4.93e-07	1.36e-06	4.65e-07	-1.37e-06	-2.22e-06	-1.04e-06	4.08e-07	6.65e-07	6.36e-07	-9.51e-08	-6.29e-07	-4.44e-07	-1.42e-06	-1.28e-06	-6.83e-07	8.72e-07	2.94e-07	1.72e-07	2.47e-06	5.56e-06	2.32e-06	1.56e-07	9.26e-06	1.93e-05	-5.65e-06	-8.22e-05	-0.00017086	-0.00019604	-0.00010616	8.63e-05	0.00031361
498.2	-4.15e-06	-2.68e-06	-1.54e-06	-3.45e-07	-4.79e-07	-1.56e-07	5.55e-07	8.77e-07	4.17e-07	4.22e-07	1.47e-07	1.98e-07	-8.15e-07	-1.66e-06	-1.35e-06	-8.44e-07	-1.68e-07	-4.01e-07	7.66e-07	1.56e-06	4.99e-07	-1.29e-06	-2.1e-06	-9.11e-07	3.07e-07	5.55e-07	5.68e-07	-7.23e-08	-4.22e-07	-3.74e-07	-1.33e-06	-1.07e-06	-4.16e-07	1.1e-06	4.22e-07	3.28e-07	2.69e-06	5.69e-06	2.44e-06	1.61e-07	9.08e-06	1.9e-05	-5.71e-06	-8.17e-05	-0.00016995	-0.00019515	-0.00010581	8.58e-05	0.00031246
498.71	-3.99e-06	-2.52e-06	-1.32e-06	-3.08e-07	-4.77e-07	-1.38e-07	5.23e-07	8.32e-07	4.87e-07	3.7e-07	-1.62e-08	-8e-08	-8.76e-07	-1.43e-06	-1.03e-06	-5.59e-07	-1.11e-07	-2.51e-07	9.72e-07	1.68e-06	5.01e-07	-1.17e-06	-1.92e-06	-7.97e-07	1.56e-07	4.19e-07	4.99e-07	-3.75e-08	-1.85e-07	-2.95e-07	-1.22e-06	-8.73e-07	-1.58e-07	1.3e-06	5.44e-07	4.88e-07	2.92e-06	5.79e-06	2.53e-06	1.4e-07	8.9e-06	1.88e-05	-5.71e-06	-8.1e-05	-0.00016901	-0.00019425	-0.00010549	8.53e-05	0.00031131
499.23	-3.86e-06	-2.38e-06	-1.09e-06	-2.59e-07	-4.54e-07	-1.06e-07	5.04e-07	7.72e-07	5.5e-07	2.76e-07	-2.09e-07	-4.17e-07	-9.29e-07	-1.15e-06	-6.34e-07	-2.44e-07	-7.38e-08	-1.27e-07	1.1e-06	1.72e-06	4.54e-07	-1.02e-06	-1.71e-06	-7e-07	-3.32e-08	2.58e-07	4.31e-07	1.13e-08	6.97e-08	-2.24e-07	-1.11e-06	-6.98e-07	6.89e-08	1.47e-06	6.5e-07	6.56e-07	3.18e-06	5.88e-06	2.61e-06	9.76e-08	8.72e-06	1.86e-05	-5.64e-06	-8.04e-05	-0.0001681	-0.0001934	-0.00010525	8.48e-05	0.00031017
499.74	-3.77e-06	-2.26e-06	-8.66e-07	-1.96e-07	-4.16e-07	-6.65e-08	4.99e-07	7.01e-07	6.01e-07	1.41e-07	-4.23e-07	-7.95e-07	-9.74e-07	-8.25e-07	-1.97e-07	8.29e-08	-5.46e-08	-3.64e-08	1.16e-06	1.67e-06	3.51e-07	-8.95e-07	-1.52e-06	-6.35e-07	-2.54e-07	6.84e-08	3.53e-07	5.85e-08	3.21e-07	-1.75e-07	-1.02e-06	-5.56e-07	2.6e-07	1.59e-06	7.3e-07	8.17e-07	3.43e-06	5.97e-06	2.68e-06	3.25e-08	8.55e-06	1.85e-05	-5.49e-06	-7.96e-05	-0.00016723	-0.00019266	-0.00010512	8.42e-05	0.00030904
500.26	-3.68e-06	-2.14e-06	-6.31e-07	-1.12e-07	-3.66e-07	-2.45e-08	4.94e-07	6.13e-07	6.3e-07	-2.36e-08	-6.39e-07	-1.19e-06	-1.02e-06	-4.95e-07	2.51e-07	3.95e-07	-5.39e-08	1.34e-08	1.14e-06	1.51e-06	1.76e-07	-8.13e-07	-1.36e-06	-6.19e-07	-4.95e-07	-1.43e-07	2.64e-07	9.26e-08	5.45e-07	-1.59e-07	-9.67e-07	-4.53e-07	4.14e-07	1.69e-06	7.79e-07	9.66e-07	3.68e-06	6.08e-06	2.74e-06	-5.89e-08	8.37e-06	1.84e-05	-5.26e-06	-7.88e-05	-0.00016641	-0.00019203	-0.00010513	8.35e-05	0.00030793
500.77	-3.58e-06	-2.02e-06	-4.05e-07	-2.38e-08	-3.21e-07	1.16e-08	4.81e-07	5.05e-07	6.23e-07	-2.16e-07	-8.47e-07	-1.57e-06	-1.08e-06	-1.99e-07	6.67e-07	6.71e-07	-6.23e-08	2.5e-08	1.05e-06	1.26e-06	-7e-08	-7.89e-07	-1.25e-06	-6.51e-07	-7.45e-07	-3.71e-07	1.56e-07	9.7e-08	7.16e-07	-1.92e-07	-9.55e-07	-3.84e-07	5.41e-07	1.76e-06	8.01e-07	1.1e-06	3.91e-06	6.2e-06	2.79e-06	-1.72e-07	8.16e-06	1.84e-05	-4.97e-06	-7.8e-05	-0.00016564	-0.00019153	-0.00010527	8.29e-05	0.00030683
501.29	-3.45e-06	-1.88e-06	-1.96e-07	6.12e-08	-2.82e-07	4.17e-08	4.56e-07	3.83e-07	5.79e-07	-4.22e-07	-1.03e-06	-1.92e-06	-1.14e-06	4.43e-08	1.02e-06	8.92e-07	-7.23e-08	7.12e-09	9.06e-07	9.18e-07	-3.78e-07	-8.31e-07	-1.19e-06	-7.19e-07	-9.75e-07	-5.96e-07	3.65e-08	7.6e-08	8.27e-07	-2.73e-07	-9.84e-07	-3.39e-07	6.51e-07	1.81e-06	7.98e-07	1.22e-06	4.13e-06	6.34e-06	2.84e-06	-2.88e-07	7.95e-06	1.83e-05	-4.65e-06	-7.72e-05	-0.00016491	-0.00019114	-0.00010552	8.21e-05	0.00030574
501.8	-3.27e-06	-1.73e-06	-1.35e-08	1.33e-07	-2.52e-07	5.9e-08	4.1e-07	2.52e-07	5.06e-07	-6.19e-07	-1.18e-06	-2.21e-06	-1.21e-06	2.16e-07	1.3e-06	1.05e-06	-7.85e-08	-3.15e-08	7.16e-07	5.07e-07	-7.39e-07	-9.5e-07	-1.2e-06	-8.15e-07	-1.16e-06	-7.93e-07	-8.56e-08	3.82e-08	8.76e-07	-3.93e-07	-1.04e-06	-3.12e-07	7.41e-07	1.83e-06	7.68e-07	1.33e-06	4.33e-06	6.48e-06	2.88e-06	-4.19e-07	7.71e-06	1.82e-05	-4.33e-06	-7.64e-05	-0.00016419	-0.00019081	-0.00010583	8.13e-05	0.00030465
502.32	-3.05e-06	-1.57e-06	1.32e-07	1.82e-07	-2.4e-07	6.19e-08	3.42e-07	1.31e-07	4.18e-07	-7.76e-07	-1.28e-06	-2.4e-06	-1.26e-06	3.14e-07	1.48e-06	1.14e-06	-7.65e-08	-8.87e-08	4.88e-07	4.3e-08	-1.13e-06	-1.14e-06	-1.25e-06	-9.25e-07	-1.3e-06	-9.47e-07	-2.03e-07	-1.08e-08	8.68e-07	-5.4e-07	-1.12e-06	-2.91e-07	8.24e-07	1.83e-06	7.16e-07	1.42e-06	4.51e-06	6.63e-06	2.91e-06	-5.6e-07	7.46e-06	1.81e-05	-4.04e-06	-7.57e-05	-0.00016348	-0.00019053	-0.00010618	8.05e-05	0.00030355
502.84	-2.76e-06	-1.39e-06	2.42e-07	2.11e-07	-2.43e-07	5.93e-08	2.53e-07	3.2e-08	3.15e-07	-8.81e-07	-1.32e-06	-2.51e-06	-1.3e-06	3.48e-07	1.58e-06	1.17e-06	-5.87e-08	-1.49e-07	2.37e-07	-4.44e-07	-1.52e-06	-1.36e-06	-1.33e-06	-1.03e-06	-1.35e-06	-1.04e-06	-3.07e-07	-6.75e-08	8.05e-07	-7.02e-07	-1.18e-06	-2.67e-07	9.09e-07	1.8e-06	6.52e-07	1.49e-06	4.67e-06	6.77e-06	2.92e-06	-7.05e-07	7.22e-06	1.79e-05	-3.8e-06	-7.51e-05	-0.00016275	-0.00019024	-0.00010652	7.96e-05	0.00030247
503.35	-2.41e-06	-1.19e-06	3.19e-07	2.21e-07	-2.5e-07	5.74e-08	1.4e-07	-4.43e-08	2.02e-07	-9.28e-07	-1.31e-06	-2.52e-06	-1.32e-06	3.32e-07	1.61e-06	1.17e-06	-2.59e-08	-2.05e-07	-1.61e-08	-9.21e-07	-1.88e-06	-1.58e-06	-1.41e-06	-1.11e-06	-1.33e-06	-1.07e-06	-3.84e-07	-1.21e-07	7.02e-07	-8.68e-07	-1.24e-06	-2.45e-07	9.88e-07	1.73e-06	5.82e-07	1.55e-06	4.81e-06	6.9e-06	2.9e-06	-8.34e-07	7e-06	1.77e-05	-3.59e-06	-7.45e-05	-0.00016201	-0.00018997	-0.00010684	7.88e-05	0.00030141
503.87	-2.02e-06	-9.96e-07	3.54e-07	2.07e-07	-2.58e-07	5.81e-08	8.35e-09	-9.61e-08	8.04e-08	-9.26e-07	-1.27e-06	-2.45e-06	-1.31e-06	2.95e-07	1.59e-06	1.13e-06	1.9e-08	-2.45e-07	-2.43e-07	-1.34e-06	-2.17e-06	-1.76e-06	-1.45e-06	-1.14e-06	-1.23e-06	-1.04e-06	-4.3e-07	-1.61e-07	5.78e-07	-1.02e-06	-1.27e-06	-2.27e-07	1.05e-06	1.63e-06	5.07e-07	1.59e-06	4.9e-06	6.98e-06	2.87e-06	-9.36e-07	6.84e-06	1.76e-05	-3.39e-06	-7.39e-05	-0.0001613	-0.00018975	-0.00010718	7.79e-05	0.00030039
504.38	-1.61e-06	-8.04e-07	3.6e-07	1.83e-07	-2.57e-07	6.4e-08	-1.35e-07	-1.24e-07	-3.84e-08	-8.8e-07	-1.22e-06	-2.33e-06	-1.25e-06	2.74e-07	1.57e-06	1.08e-06	7.42e-08	-2.64e-07	-4.26e-07	-1.68e-06	-2.36e-06	-1.89e-06	-1.45e-06	-1.13e-06	-1.05e-06	-9.49e-07	-4.37e-07	-1.76e-07	4.55e-07	-1.15e-06	-1.28e-06	-2.18e-07	1.1e-06	1.49e-06	4.23e-07	1.6e-06	4.96e-06	7.02e-06	2.82e-06	-1.01e-06	6.75e-06	1.74e-05	-3.18e-06	-7.35e-05	-0.00016065	-0.0001896	-0.00010755	7.71e-05	0.0002994
504.9	-1.19e-06	-6.12e-07	3.51e-07	1.6e-07	-2.4e-07	7.9e-08	-2.83e-07	-1.32e-07	-1.5e-07	-7.97e-07	-1.16e-06	-2.16e-06	-1.13e-06	2.93e-07	1.56e-06	1.02e-06	1.38e-07	-2.59e-07	-5.57e-07	-1.93e-06	-2.45e-06	-1.94e-06	-1.39e-06	-1.05e-06	-8.06e-07	-8.18e-07	-4.1e-07	-1.68e-07	3.48e-07	-1.24e-06	-1.27e-06	-2.24e-07	1.1e-06	1.3e-06	3.26e-07	1.58e-06	4.97e-06	7.02e-06	2.75e-06	-1.04e-06	6.72e-06	1.73e-05	-2.95e-06	-7.31e-05	-0.00016006	-0.00018956	-0.00010799	7.62e-05	0.00029847
505.41	-7.58e-07	-3.96e-07	3.51e-07	1.55e-07	-2.04e-07	1.06e-07	-4.25e-07	-1.26e-07	-2.54e-07	-6.93e-07	-1.1e-06	-1.96e-06	-9.62e-07	3.74e-07	1.61e-06	9.78e-07	2.13e-07	-2.32e-07	-6.29e-07	-2.07e-06	-2.43e-06	-1.89e-06	-1.24e-06	-9.19e-07	-5.3e-07	-6.7e-07	-3.51e-07	-1.34e-07	2.65e-07	-1.3e-06	-1.24e-06	-2.43e-07	1.07e-06	1.08e-06	2.22e-07	1.52e-06	4.93e-06	6.98e-06	2.68e-06	-1.03e-06	6.76e-06	1.73e-05	-2.69e-06	-7.27e-05	-0.00015957	-0.00018963	-0.00010851	7.52e-05	0.0002976
505.93	-3.18e-07	-1.49e-07	3.82e-07	1.85e-07	-1.4e-07	1.4e-07	-5.61e-07	-1.22e-07	-3.54e-07	-5.94e-07	-1.06e-06	-1.76e-06	-7.36e-07	5.24e-07	1.71e-06	9.57e-07	2.92e-07	-1.83e-07	-6.39e-07	-2.11e-06	-2.31e-06	-1.75e-06	-1.04e-06	-7.5e-07	-2.48e-07	-5.23e-07	-2.69e-07	-8.32e-08	2.01e-07	-1.34e-06	-1.21e-06	-2.84e-07	9.92e-07	8.45e-07	1.12e-07	1.44e-06	4.83e-06	6.9e-06	2.61e-06	-9.67e-07	6.85e-06	1.74e-05	-2.41e-06	-7.24e-05	-0.00015916	-0.00018982	-0.00010912	7.42e-05	0.00029678
506.44	1.19e-07	1.26e-07	4.51e-07	2.54e-07	-4.91e-08	1.68e-07	-6.87e-07	-1.25e-07	-4.4e-07	-5.11e-07	-1.04e-06	-1.57e-06	-4.67e-07	7.35e-07	1.85e-06	9.49e-07	3.72e-07	-1.2e-07	-5.92e-07	-2.06e-06	-2.1e-06	-1.54e-06	-7.97e-07	-5.71e-07	1.63e-09	-4.04e-07	-1.76e-07	-2.02e-08	1.55e-07	-1.36e-06	-1.19e-06	-3.4e-07	8.75e-07	5.96e-07	-1.02e-08	1.32e-06	4.68e-06	6.78e-06	2.56e-06	-8.57e-07	6.98e-06	1.75e-05	-2.11e-06	-7.2e-05	-0.00015884	-0.00019009	-0.0001098	7.33e-05	0.000296
506.96	5.43e-07	4.19e-07	5.53e-07	3.54e-07	5.87e-08	1.88e-07	-7.89e-07	-1.33e-07	-5.02e-07	-4.47e-07	-1.04e-06	-1.37e-06	-1.6e-07	1e-06	2.04e-06	9.69e-07	4.65e-07	-3.82e-08	-4.97e-07	-1.93e-06	-1.83e-06	-1.27e-06	-5.38e-07	-4.03e-07	1.94e-07	-3.24e-07	-7.38e-08	5.63e-08	1.29e-07	-1.35e-06	-1.17e-06	-4.03e-07	7.19e-07	3.44e-07	-1.42e-07	1.18e-06	4.49e-06	6.64e-06	2.52e-06	-7.11e-07	7.12e-06	1.76e-05	-1.85e-06	-7.17e-05	-0.0001586	-0.0001904	-0.00011049	7.23e-05	0.00029527
507.47	9.46e-07	7.26e-07	6.84e-07	4.79e-07	1.77e-07	1.99e-07	-8.63e-07	-1.41e-07	-5.31e-07	-3.91e-07	-1.03e-06	-1.17e-06	1.69e-07	1.3e-06	2.25e-06	1.03e-06	5.8e-07	6e-08	-3.77e-07	-1.75e-06	-1.52e-06	-9.77e-07	-2.91e-07	-2.75e-07	3.01e-07	-2.95e-07	2.91e-08	1.41e-07	1.08e-07	-1.34e-06	-1.17e-06	-4.71e-07	5.28e-07	9.32e-08	-2.8e-07	1.03e-06	4.29e-06	6.5e-06	2.51e-06	-5.31e-07	7.25e-06	1.76e-05	-1.65e-06	-7.14e-05	-0.00015839	-0.00019067	-0.00011112	7.14e-05	0.00029458
507.99	1.33e-06	1.03e-06	8.28e-07	6.11e-07	2.97e-07	1.98e-07	-9.07e-07	-1.52e-07	-5.27e-07	-3.42e-07	-1e-06	-9.66e-07	4.95e-07	1.6e-06	2.45e-06	1.12e-06	7.2e-07	1.71e-07	-2.49e-07	-1.55e-06	-1.21e-06	-6.72e-07	-6.92e-08	-1.95e-07	3.15e-07	-3.15e-07	1.34e-07	2.3e-07	8.41e-08	-1.32e-06	-1.18e-06	-5.41e-07	3.08e-07	-1.54e-07	-4.18e-07	8.93e-07	4.09e-06	6.37e-06	2.54e-06	-3.18e-07	7.36e-06	1.76e-05	-1.54e-06	-7.12e-05	-0.0001582	-0.00019085	-0.00011164	7.07e-05	0.00029394
508.5	1.67e-06	1.32e-06	9.58e-07	7.3e-07	4.04e-07	1.76e-07	-9.27e-07	-1.61e-07	-4.92e-07	-2.98e-07	-9.66e-07	-7.49e-07	8.06e-07	1.88e-06	2.63e-06	1.24e-06	8.88e-07	2.95e-07	-1.23e-07	-1.33e-06	-8.92e-07	-3.64e-07	1.18e-07	-1.65e-07	2.38e-07	-3.68e-07	2.47e-07	3.25e-07	4.75e-08	-1.31e-06	-1.2e-06	-6.08e-07	6.86e-08	-3.92e-07	-5.51e-07	7.67e-07	3.92e-06	6.26e-06	2.63e-06	-7.59e-08	7.45e-06	1.76e-05	-1.51e-06	-7.1e-05	-0.00015802	-0.00019092	-0.00011202	7.01e-05	0.00029336
509.02	1.95e-06	1.53e-06	1.04e-06	8.08e-07	4.92e-07	1.33e-07	-9.21e-07	-1.63e-07	-4.23e-07	-2.54e-07	-9.13e-07	-5.18e-07	1.09e-06	2.11e-06	2.74e-06	1.38e-06	1.07e-06	4.27e-07	-1.38e-08	-1.11e-06	-5.94e-07	-7.12e-08	2.48e-07	-1.93e-07	7.84e-08	-4.42e-07	3.7e-07	4.17e-07	-1.17e-08	-1.32e-06	-1.24e-06	-6.77e-07	-1.9e-07	-6.28e-07	-6.76e-07	6.64e-07	3.78e-06	6.19e-06	2.76e-06	1.75e-07	7.52e-06	1.75e-05	-1.55e-06	-7.08e-05	-0.00015785	-0.00019086	-0.00011226	6.96e-05	0.00029287
509.53	2.16e-06	1.66e-06	1.06e-06	8.18e-07	5.43e-07	6.94e-08	-8.91e-07	-1.5e-07	-3.23e-07	-2e-07	-8.35e-07	-2.7e-07	1.34e-06	2.29e-06	2.79e-06	1.52e-06	1.27e-06	5.61e-07	7.33e-08	-8.89e-07	-3.15e-07	2.05e-07	3.33e-07	-2.62e-07	-1.45e-07	-5.24e-07	5.05e-07	5.1e-07	-8.26e-08	-1.33e-06	-1.27e-06	-7.38e-07	-4.6e-07	-8.56e-07	-7.82e-07	5.97e-07	3.69e-06	6.16e-06	2.95e-06	4.34e-07	7.57e-06	1.74e-05	-1.65e-06	-7.07e-05	-0.00015771	-0.0001907	-0.00011236	6.94e-05	0.00029248
510.05	2.29e-06	1.71e-06	9.81e-07	7.46e-07	5.51e-07	-4.06e-09	-8.36e-07	-1.21e-07	-2.01e-07	-1.34e-07	-7.33e-07	-6.8e-09	1.55e-06	2.4e-06	2.77e-06	1.67e-06	1.46e-06	6.81e-07	1.22e-07	-6.89e-07	-6.95e-08	4.57e-07	3.82e-07	-3.49e-07	-3.99e-07	-6.01e-07	6.57e-07	6.05e-07	-1.62e-07	-1.35e-06	-1.3e-06	-7.95e-07	-7.38e-07	-1.07e-06	-8.65e-07	5.72e-07	3.66e-06	6.17e-06	3.17e-06	6.87e-07	7.61e-06	1.73e-05	-1.77e-06	-7.05e-05	-0.0001576	-0.00019048	-0.00011239	6.93e-05	0.00029221
510.56	2.35e-06	1.67e-06	8.27e-07	6.03e-07	5.18e-07	-8.87e-08	-7.71e-07	-8.62e-08	-6.94e-08	-6.35e-08	-6.18e-07	2.53e-07	1.71e-06	2.46e-06	2.68e-06	1.8e-06	1.62e-06	7.62e-07	1.2e-07	-5.23e-07	1.27e-07	6.64e-07	3.91e-07	-4.38e-07	-6.56e-07	-6.62e-07	8.18e-07	6.88e-07	-2.49e-07	-1.39e-06	-1.32e-06	-8.48e-07	-1.02e-06	-1.28e-06	-9.16e-07	5.83e-07	3.67e-06	6.21e-06	3.43e-06	9.28e-07	7.62e-06	1.71e-05	-1.88e-06	-7.04e-05	-0.00015753	-0.00019026	-0.00011241	6.93e-05	0.00029206
511.08	2.35e-06	1.56e-06	6.08e-07	4.06e-07	4.51e-07	-1.85e-07	-7.06e-07	-5.44e-08	5.68e-08	-3.5e-09	-5.07e-07	4.99e-07	1.83e-06	2.46e-06	2.53e-06	1.89e-06	1.73e-06	7.88e-07	7.07e-08	-3.83e-07	2.8e-07	8.23e-07	3.64e-07	-5.1e-07	-8.86e-07	-6.94e-07	9.9e-07	7.59e-07	-3.31e-07	-1.43e-06	-1.31e-06	-8.86e-07	-1.28e-06	-1.45e-06	-9.26e-07	6.29e-07	3.72e-06	6.27e-06	3.69e-06	1.14e-06	7.61e-06	1.7e-05	-1.94e-06	-7.02e-05	-0.00015749	-0.00019009	-0.00011246	6.94e-05	0.00029203
511.59	2.29e-06	1.4e-06	3.5e-07	1.84e-07	3.62e-07	-2.83e-07	-6.39e-07	-2.02e-08	1.82e-07	5.08e-08	-3.97e-07	7.32e-07	1.93e-06	2.44e-06	2.36e-06	1.94e-06	1.77e-06	7.53e-07	-2.42e-08	-2.7e-07	3.88e-07	9.27e-07	3e-07	-5.61e-07	-1.08e-06	-6.95e-07	1.16e-06	8.22e-07	-3.91e-07	-1.46e-06	-1.27e-06	-9.08e-07	-1.52e-06	-1.58e-06	-8.93e-07	7.1e-07	3.79e-06	6.33e-06	3.94e-06	1.31e-06	7.57e-06	1.7e-05	-1.96e-06	-7e-05	-0.00015749	-0.00018997	-0.00011258	6.96e-05	0.00029209
512.11	2.2e-06	1.22e-06	8.73e-08	-3.05e-08	2.68e-07	-3.69e-07	-5.68e-07	2.02e-08	3.11e-07	1.03e-07	-2.88e-07	9.41e-07	2.01e-06	2.41e-06	2.19e-06	1.94e-06	1.72e-06	6.39e-07	-1.74e-07	-2.04e-07	4.41e-07	9.62e-07	2.02e-07	-5.96e-07	-1.22e-06	-6.77e-07	1.33e-06	8.81e-07	-4.15e-07	-1.47e-06	-1.21e-06	-9.15e-07	-1.73e-06	-1.67e-06	-8.11e-07	8.25e-07	3.88e-06	6.37e-06	4.15e-06	1.44e-06	7.5e-06	1.69e-05	-1.93e-06	-6.97e-05	-0.00015749	-0.00018989	-0.00011273	6.97e-05	0.00029223
512.62	2.11e-06	1.07e-06	-1.5e-07	-2.11e-07	1.75e-07	-4.39e-07	-4.95e-07	6.75e-08	4.43e-07	1.57e-07	-1.81e-07	1.11e-06	2.07e-06	2.39e-06	2.04e-06	1.92e-06	1.6e-06	4.51e-07	-3.74e-07	-1.89e-07	4.36e-07	9.24e-07	7.95e-08	-6.09e-07	-1.32e-06	-6.45e-07	1.48e-06	9.41e-07	-3.91e-07	-1.43e-06	-1.11e-06	-9.03e-07	-1.91e-06	-1.7e-06	-6.91e-07	9.58e-07	3.96e-06	6.38e-06	4.31e-06	1.53e-06	7.41e-06	1.68e-05	-1.88e-06	-6.94e-05	-0.00015745	-0.00018983	-0.00011289	6.99e-05	0.00029243
513.14	2.02e-06	9.52e-07	-3.33e-07	-3.25e-07	1.04e-07	-4.87e-07	-4.22e-07	1.19e-07	5.8e-07	2.04e-07	-8.33e-08	1.23e-06	2.12e-06	2.38e-06	1.92e-06	1.87e-06	1.42e-06	1.96e-07	-6.24e-07	-2.33e-07	3.68e-07	8.07e-07	-7.18e-08	-6.11e-07	-1.37e-06	-5.97e-07	1.61e-06	9.99e-07	-3.27e-07	-1.37e-06	-1.01e-06	-8.8e-07	-2.05e-06	-1.69e-06	-5.48e-07	1.09e-06	4.03e-06	6.36e-06	4.43e-06	1.58e-06	7.3e-06	1.68e-05	-1.81e-06	-6.91e-05	-0.00015736	-0.00018973	-0.000113	7.01e-05	0.00029265
513.66	1.95e-06	8.86e-07	-4.41e-07	-3.52e-07	6.25e-08	-5.14e-07	-3.57e-07	1.68e-07	7.1e-07	2.38e-07	5.05e-09	1.31e-06	2.17e-06	2.39e-06	1.85e-06	1.82e-06	1.21e-06	-9.65e-08	-9.02e-07	-3.24e-07	2.52e-07	6.24e-07	-2.48e-07	-6.12e-07	-1.36e-06	-5.27e-07	1.71e-06	1.05e-06	-2.3e-07	-1.28e-06	-8.87e-07	-8.48e-07	-2.15e-06	-1.64e-06	-3.83e-07	1.22e-06	4.09e-06	6.31e-06	4.5e-06	1.62e-06	7.22e-06	1.67e-05	-1.74e-06	-6.88e-05	-0.00015718	-0.00018956	-0.00011299	7.04e-05	0.0002929
514.17	1.9e-06	8.61e-07	-4.79e-07	-2.93e-07	5.82e-08	-5.08e-07	-2.91e-07	2.25e-07	8.38e-07	2.71e-07	9.33e-08	1.36e-06	2.22e-06	2.42e-06	1.83e-06	1.79e-06	1.01e-06	-3.96e-07	-1.19e-06	-4.51e-07	1.1e-07	4.02e-07	-4.32e-07	-6.2e-07	-1.32e-06	-4.28e-07	1.8e-06	1.11e-06	-1.05e-07	-1.15e-06	-7.61e-07	-8.16e-07	-2.21e-06	-1.55e-06	-2e-07	1.35e-06	4.14e-06	6.25e-06	4.53e-06	1.65e-06	7.15e-06	1.67e-05	-1.68e-06	-6.85e-05	-0.0001569	-0.00018927	-0.00011279	7.07e-05	0.00029318
514.69	1.85e-06	8.73e-07	-4.6e-07	-1.71e-07	8.19e-08	-4.66e-07	-2.19e-07	3e-07	9.65e-07	3.1e-07	1.9e-07	1.38e-06	2.27e-06	2.46e-06	1.88e-06	1.8e-06	8.46e-07	-6.76e-07	-1.47e-06	-6.17e-07	-5.42e-08	1.57e-07	-6.03e-07	-6.36e-07	-1.25e-06	-2.99e-07	1.87e-06	1.18e-06	2.77e-08	-1e-06	-6.46e-07	-7.97e-07	-2.24e-06	-1.43e-06	-7.21e-09	1.48e-06	4.19e-06	6.19e-06	4.54e-06	1.68e-06	7.14e-06	1.67e-05	-1.65e-06	-6.84e-05	-0.00015654	-0.00018885	-0.00011237	7.12e-05	0.0002935
515.2	1.83e-06	9.05e-07	-4.06e-07	-1.8e-08	1.18e-07	-3.93e-07	-1.46e-07	3.83e-07	1.07e-06	3.41e-07	2.86e-07	1.35e-06	2.3e-06	2.47e-06	1.95e-06	1.84e-06	7.33e-07	-9.24e-07	-1.75e-06	-8.19e-07	-2.32e-07	-9.88e-08	-7.56e-07	-6.66e-07	-1.14e-06	-1.39e-07	1.91e-06	1.22e-06	1.35e-07	-8.48e-07	-5.45e-07	-7.94e-07	-2.22e-06	-1.29e-06	1.99e-07	1.61e-06	4.25e-06	6.16e-06	4.55e-06	1.74e-06	7.18e-06	1.67e-05	-1.63e-06	-6.82e-05	-0.00015611	-0.00018835	-0.00011174	7.17e-05	0.00029386
515.72	1.78e-06	9.3e-07	-3.46e-07	1.38e-07	1.53e-07	-3.01e-07	-8.83e-08	4.59e-07	1.13e-06	3.5e-07	3.73e-07	1.29e-06	2.29e-06	2.43e-06	2.04e-06	1.92e-06	6.93e-07	-1.12e-06	-1.99e-06	-1.03e-06	-4.05e-07	-3.49e-07	-8.96e-07	-7.11e-07	-1.01e-06	6.57e-08	1.95e-06	1.24e-06	1.89e-07	-7.16e-07	-4.58e-07	-8.12e-07	-2.17e-06	-1.14e-06	4.21e-07	1.74e-06	4.33e-06	6.17e-06	4.6e-06	1.83e-06	7.28e-06	1.67e-05	-1.61e-06	-6.82e-05	-0.00015567	-0.00018783	-0.00011096	7.23e-05	0.00029428
516.23	1.7e-06	9.21e-07	-2.95e-07	2.82e-07	1.8e-07	-2.01e-07	-5.41e-08	5.1e-07	1.12e-06	3.22e-07	4.47e-07	1.19e-06	2.25e-06	2.32e-06	2.12e-06	2.01e-06	7.21e-07	-1.25e-06	-2.19e-06	-1.23e-06	-5.62e-07	-5.82e-07	-1.02e-06	-7.71e-07	-8.48e-07	3.15e-07	1.97e-06	1.21e-06	1.72e-07	-6.19e-07	-3.87e-07	-8.58e-07	-2.09e-06	-9.63e-07	6.8e-07	1.9e-06	4.45e-06	6.25e-06	4.68e-06	1.93e-06	7.41e-06	1.67e-05	-1.57e-06	-6.83e-05	-0.00015525	-0.00018735	-0.00011009	7.29e-05	0.00029477
516.75	1.57e-06	8.65e-07	-2.73e-07	3.89e-07	1.82e-07	-9.92e-08	-4.95e-08	5.36e-07	1.05e-06	2.65e-07	5.09e-07	1.07e-06	2.18e-06	2.14e-06	2.17e-06	2.11e-06	7.99e-07	-1.32e-06	-2.33e-06	-1.41e-06	-6.93e-07	-7.88e-07	-1.13e-06	-8.42e-07	-6.67e-07	6.04e-07	1.99e-06	1.14e-06	8.55e-08	-5.63e-07	-3.28e-07	-9.38e-07	-1.98e-06	-7.71e-07	9.92e-07	2.1e-06	4.61e-06	6.38e-06	4.8e-06	2.03e-06	7.57e-06	1.67e-05	-1.5e-06	-6.85e-05	-0.00015487	-0.00018695	-0.00010918	7.35e-05	0.00029532
517.26	1.39e-06	7.52e-07	-2.91e-07	4.4e-07	1.51e-07	-4.95e-09	-6.89e-08	5.49e-07	9.28e-07	1.89e-07	5.54e-07	9.1e-07	2.05e-06	1.88e-06	2.18e-06	2.18e-06	8.98e-07	-1.35e-06	-2.42e-06	-1.55e-06	-8e-07	-9.68e-07	-1.22e-06	-9.11e-07	-4.66e-07	9.18e-07	2.01e-06	1.03e-06	-6.55e-08	-5.46e-07	-2.79e-07	-1.05e-06	-1.85e-06	-5.66e-07	1.35e-06	2.34e-06	4.81e-06	6.56e-06	4.94e-06	2.12e-06	7.7e-06	1.67e-05	-1.39e-06	-6.86e-05	-0.00015454	-0.00018666	-0.00010831	7.41e-05	0.00029591
517.78	1.16e-06	5.98e-07	-3.47e-07	4.27e-07	7.51e-08	6.84e-08	-1.16e-07	5.4e-07	7.55e-07	8.73e-08	5.74e-07	7.19e-07	1.86e-06	1.55e-06	2.14e-06	2.2e-06	9.88e-07	-1.35e-06	-2.44e-06	-1.65e-06	-8.82e-07	-1.12e-06	-1.29e-06	-9.66e-07	-2.46e-07	1.25e-06	2.02e-06	8.73e-07	-2.75e-07	-5.74e-07	-2.36e-07	-1.18e-06	-1.71e-06	-3.47e-07	1.76e-06	2.62e-06	5.03e-06	6.76e-06	5.09e-06	2.18e-06	7.81e-06	1.67e-05	-1.25e-06	-6.88e-05	-0.00015426	-0.00018649	-0.00010751	7.46e-05	0.00029652
518.29	9.15e-07	4.14e-07	-4.27e-07	3.67e-07	-3.39e-08	1.14e-07	-1.96e-07	5e-07	5.35e-07	-3.6e-08	5.69e-07	5.05e-07	1.63e-06	1.16e-06	2.03e-06	2.16e-06	1.05e-06	-1.33e-06	-2.39e-06	-1.68e-06	-9.39e-07	-1.26e-06	-1.35e-06	-1.01e-06	-1.31e-08	1.57e-06	2.03e-06	6.76e-07	-5.24e-07	-6.39e-07	-1.97e-07	-1.32e-06	-1.56e-06	-1.1e-07	2.2e-06	2.93e-06	5.25e-06	6.96e-06	5.24e-06	2.21e-06	7.88e-06	1.66e-05	-1.09e-06	-6.9e-05	-0.000154	-0.00018639	-0.00010678	7.51e-05	0.0002971
518.81	6.6e-07	2.19e-07	-5.14e-07	2.77e-07	-1.65e-07	1.3e-07	-3.01e-07	4.33e-07	2.86e-07	-1.7e-07	5.39e-07	2.9e-07	1.37e-06	7.56e-07	1.88e-06	2.06e-06	1.06e-06	-1.28e-06	-2.29e-06	-1.64e-06	-9.69e-07	-1.37e-06	-1.39e-06	-1.01e-06	2.32e-07	1.88e-06	2.03e-06	4.68e-07	-7.75e-07	-7.23e-07	-1.67e-07	-1.48e-06	-1.41e-06	1.41e-07	2.64e-06	3.24e-06	5.44e-06	7.13e-06	5.35e-06	2.2e-06	7.9e-06	1.66e-05	-9.37e-07	-6.91e-05	-0.00015374	-0.00018627	-0.00010608	7.55e-05	0.0002976
519.32	4.28e-07	3.75e-08	-5.94e-07	1.69e-07	-3.05e-07	1.22e-07	-4.11e-07	3.56e-07	3.27e-08	-3e-07	4.92e-07	9.38e-08	1.12e-06	3.85e-07	1.7e-06	1.91e-06	1.01e-06	-1.22e-06	-2.13e-06	-1.55e-06	-9.82e-07	-1.45e-06	-1.4e-06	-9.79e-07	4.84e-07	2.14e-06	2.02e-06	2.64e-07	-9.98e-07	-8.08e-07	-1.58e-07	-1.63e-06	-1.25e-06	4.09e-07	3.07e-06	3.52e-06	5.56e-06	7.21e-06	5.4e-06	2.15e-06	7.89e-06	1.64e-05	-8.2e-07	-6.92e-05	-0.00015342	-0.00018604	-0.00010537	7.58e-05	0.00029799
519.84	2.54e-07	-1.09e-07	-6.59e-07	4.9e-08	-4.39e-07	1.01e-07	-5.05e-07	2.86e-07	-2.01e-07	-4.09e-07	4.38e-07	-6.28e-08	8.81e-07	8.24e-08	1.52e-06	1.73e-06	9.14e-07	-1.15e-06	-1.92e-06	-1.4e-06	-9.77e-07	-1.49e-06	-1.36e-06	-8.95e-07	7.39e-07	2.36e-06	1.99e-06	8.07e-08	-1.18e-06	-8.87e-07	-1.75e-07	-1.77e-06	-1.1e-06	6.86e-07	3.44e-06	3.74e-06	5.6e-06	7.19e-06	5.38e-06	2.06e-06	7.84e-06	1.63e-05	-7.63e-07	-6.92e-05	-0.000153	-0.0001856	-0.00010457	7.63e-05	0.00029824
520.35	1.59e-07	-2.06e-07	-7e-07	-7.12e-08	-5.51e-07	7.75e-08	-5.7e-07	2.24e-07	-4.06e-07	-4.94e-07	3.84e-07	-1.65e-07	6.89e-07	-1.31e-07	1.35e-06	1.53e-06	7.79e-07	-1.06e-06	-1.68e-06	-1.21e-06	-9.5e-07	-1.49e-06	-1.27e-06	-7.67e-07	9.83e-07	2.51e-06	1.92e-06	-8.4e-08	-1.31e-06	-9.55e-07	-2.2e-07	-1.88e-06	-9.4e-07	9.66e-07	3.73e-06	3.88e-06	5.53e-06	7.07e-06	5.28e-06	1.96e-06	7.79e-06	1.61e-05	-7.95e-07	-6.91e-05	-0.00015249	-0.0001849	-0.00010366	7.68e-05	0.00029835
520.87	1.45e-07	-2.45e-07	-7.12e-07	-1.78e-07	-6.27e-07	6.28e-08	-6.06e-07	1.52e-07	-5.99e-07	-5.59e-07	3.4e-07	-1.95e-07	5.59e-07	-2.4e-07	1.21e-06	1.35e-06	6.28e-07	-9.41e-07	-1.42e-06	-9.83e-07	-9.05e-07	-1.44e-06	-1.16e-06	-6.18e-07	1.19e-06	2.58e-06	1.81e-06	-2.32e-07	-1.39e-06	-1.02e-06	-3.03e-07	-1.96e-06	-7.67e-07	1.24e-06	3.92e-06	3.92e-06	5.36e-06	6.85e-06	5.13e-06	1.88e-06	7.73e-06	1.59e-05	-9.41e-07	-6.9e-05	-0.00015189	-0.0001839	-0.00010259	7.74e-05	0.00029833
521.38	1.9e-07	-2.41e-07	-7.01e-07	-2.61e-07	-6.5e-07	6.38e-08	-6.16e-07	6.51e-08	-7.8e-07	-5.97e-07	3.17e-07	-1.42e-07	5.01e-07	-2.35e-07	1.12e-06	1.19e-06	4.76e-07	-8.09e-07	-1.17e-06	-7.44e-07	-8.56e-07	-1.36e-06	-1.04e-06	-4.8e-07	1.34e-06	2.56e-06	1.65e-06	-3.59e-07	-1.43e-06	-1.07e-06	-4.32e-07	-2.01e-06	-5.9e-07	1.51e-06	4e-06	3.86e-06	5.08e-06	6.56e-06	4.93e-06	1.82e-06	7.67e-06	1.58e-05	-1.21e-06	-6.89e-05	-0.00015122	-0.00018264	-0.00010137	7.81e-05	0.00029822
521.9	2.69e-07	-2.11e-07	-6.8e-07	-3.29e-07	-6.33e-07	7.34e-08	-6.03e-07	-3.52e-08	-9.5e-07	-6.1e-07	3.16e-07	-8.23e-09	5.17e-07	-1.22e-07	1.08e-06	1.07e-06	3.34e-07	-6.74e-07	-9.39e-07	-5.14e-07	-8.04e-07	-1.25e-06	-9.14e-07	-3.7e-07	1.42e-06	2.45e-06	1.44e-06	-4.65e-07	-1.42e-06	-1.11e-06	-5.98e-07	-2.03e-06	-4.11e-07	1.75e-06	4e-06	3.72e-06	4.74e-06	6.23e-06	4.71e-06	1.78e-06	7.6e-06	1.56e-05	-1.58e-06	-6.88e-05	-0.00015051	-0.00018119	-0.00010007	7.9e-05	0.00029806
522.41	3.5e-07	-1.76e-07	-6.61e-07	-3.85e-07	-5.79e-07	9.17e-08	-5.72e-07	-1.47e-07	-1.1e-06	-5.88e-07	3.53e-07	1.99e-07	5.95e-07	6.86e-08	1.09e-06	9.91e-07	2.05e-07	-5.44e-07	-7.46e-07	-3.05e-07	-7.55e-07	-1.12e-06	-8.12e-07	-3.09e-07	1.42e-06	2.24e-06	1.19e-06	-5.66e-07	-1.39e-06	-1.14e-06	-7.83e-07	-2.03e-06	-2.28e-07	1.95e-06	3.9e-06	3.5e-06	4.37e-06	5.9e-06	4.5e-06	1.77e-06	7.53e-06	1.54e-05	-2.02e-06	-6.86e-05	-0.00014981	-0.00017962	-9.87e-05	8e-05	0.00029792
522.93	4.05e-07	-1.51e-07	-6.5e-07	-4.3e-07	-4.99e-07	1.1e-07	-5.48e-07	-2.86e-07	-1.24e-06	-5.31e-07	4.3e-07	4.58e-07	7.08e-07	2.95e-07	1.13e-06	9.42e-07	9.08e-08	-4.34e-07	-5.99e-07	-1.2e-07	-7.02e-07	-9.74e-07	-7.45e-07	-3.14e-07	1.33e-06	1.97e-06	8.96e-07	-6.67e-07	-1.34e-06	-1.17e-06	-9.68e-07	-2e-06	-4.92e-08	2.1e-06	3.74e-06	3.23e-06	4e-06	5.61e-06	4.34e-06	1.81e-06	7.43e-06	1.52e-05	-2.48e-06	-6.84e-05	-0.00014913	-0.00017803	-9.74e-05	8.1e-05	0.00029784
523.45	4.11e-07	-1.49e-07	-6.53e-07	-4.68e-07	-4.17e-07	1.06e-07	-5.53e-07	-4.58e-07	-1.38e-06	-4.4e-07	5.45e-07	7.47e-07	8.27e-07	5.21e-07	1.18e-06	9.09e-07	-1.99e-08	-3.62e-07	-5.05e-07	3.18e-08	-6.59e-07	-8.33e-07	-7.37e-07	-3.96e-07	1.17e-06	1.65e-06	5.84e-07	-7.69e-07	-1.29e-06	-1.18e-06	-1.14e-06	-1.96e-06	1.15e-07	2.2e-06	3.55e-06	2.95e-06	3.67e-06	5.41e-06	4.23e-06	1.9e-06	7.33e-06	1.51e-05	-2.94e-06	-6.82e-05	-0.00014851	-0.00017651	-9.62e-05	8.2e-05	0.00029786
523.96	3.53e-07	-1.75e-07	-6.74e-07	-5.07e-07	-3.49e-07	6.48e-08	-6.04e-07	-6.7e-07	-1.52e-06	-3.22e-07	6.89e-07	1.05e-06	9.37e-07	7.25e-07	1.24e-06	8.73e-07	-1.44e-07	-3.39e-07	-4.68e-07	1.41e-07	-6.3e-07	-7.12e-07	-7.91e-07	-5.51e-07	9.46e-07	1.3e-06	2.79e-07	-8.58e-07	-1.22e-06	-1.18e-06	-1.3e-06	-1.92e-06	2.62e-07	2.25e-06	3.35e-06	2.69e-06	3.41e-06	5.29e-06	4.21e-06	2.01e-06	7.21e-06	1.5e-05	-3.32e-06	-6.79e-05	-0.00014792	-0.00017511	-9.51e-05	8.31e-05	0.00029799
524.48	2.32e-07	-2.34e-07	-7.17e-07	-5.56e-07	-3.12e-07	-2.98e-08	-7.01e-07	-9e-07	-1.63e-06	-1.77e-07	8.56e-07	1.34e-06	1.02e-06	8.93e-07	1.28e-06	8.14e-07	-3.02e-07	-3.85e-07	-4.91e-07	1.99e-07	-6.14e-07	-6.14e-07	-8.86e-07	-7.5e-07	6.99e-07	9.55e-07	7.06e-09	-9.27e-07	-1.13e-06	-1.15e-06	-1.42e-06	-1.88e-06	3.9e-07	2.27e-06	3.18e-06	2.47e-06	3.24e-06	5.27e-06	4.25e-06	2.14e-06	7.08e-06	1.49e-05	-3.59e-06	-6.75e-05	-0.00014734	-0.00017386	-9.41e-05	8.4e-05	0.0002982
524.99	5.96e-08	-3.16e-07	-7.84e-07	-6.28e-07	-3.25e-07	-1.78e-07	-8.36e-07	-1.13e-06	-1.7e-06	-1.81e-08	1.03e-06	1.6e-06	1.08e-06	1.01e-06	1.29e-06	7.22e-07	-5.01e-07	-4.96e-07	-5.6e-07	2.19e-07	-5.98e-07	-5.32e-07	-9.92e-07	-9.52e-07	4.69e-07	6.52e-07	-2.17e-07	-9.79e-07	-1.03e-06	-1.11e-06	-1.49e-06	-1.83e-06	5.03e-07	2.26e-06	3.03e-06	2.3e-06	3.15e-06	5.33e-06	4.35e-06	2.28e-06	6.96e-06	1.49e-05	-3.73e-06	-6.7e-05	-0.00014674	-0.00017272	-9.32e-05	8.49e-05	0.00029846
525.51	-1.43e-07	-4.09e-07	-8.67e-07	-7.17e-07	-3.78e-07	-3.59e-07	-9.92e-07	-1.36e-06	-1.74e-06	1.46e-07	1.19e-06	1.81e-06	1.09e-06	1.07e-06	1.26e-06	5.93e-07	-7.38e-07	-6.6e-07	-6.56e-07	2.13e-07	-5.75e-07	-4.62e-07	-1.09e-06	-1.13e-06	2.81e-07	4e-07	-3.9e-07	-1.02e-06	-9.37e-07	-1.07e-06	-1.53e-06	-1.77e-06	6.04e-07	2.24e-06	2.92e-06	2.18e-06	3.14e-06	5.46e-06	4.49e-06	2.41e-06	6.86e-06	1.49e-05	-3.75e-06	-6.64e-05	-0.00014605	-0.00017163	-9.24e-05	8.57e-05	0.00029871
526.02	-3.47e-07	-4.95e-07	-9.59e-07	-8.24e-07	-4.69e-07	-5.59e-07	-1.15e-06	-1.56e-06	-1.75e-06	2.87e-07	1.33e-06	1.97e-06	1.08e-06	1.09e-06	1.19e-06	4.28e-07	-1.01e-06	-8.65e-07	-7.62e-07	1.93e-07	-5.35e-07	-3.99e-07	-1.15e-06	-1.25e-06	1.5e-07	2.08e-07	-5.12e-07	-1.04e-06	-8.5e-07	-1.03e-06	-1.56e-06	-1.72e-06	6.91e-07	2.21e-06	2.85e-06	2.11e-06	3.2e-06	5.62e-06	4.65e-06	2.52e-06	6.79e-06	1.49e-05	-3.65e-06	-6.58e-05	-0.00014525	-0.00017055	-9.16e-05	8.65e-05	0.0002989
526.54	-5.3e-07	-5.61e-07	-1.05e-06	-9.48e-07	-5.9e-07	-7.57e-07	-1.28e-06	-1.72e-06	-1.72e-06	3.93e-07	1.42e-06	2.06e-06	1.06e-06	1.08e-06	1.09e-06	2.34e-07	-1.29e-06	-1.09e-06	-8.62e-07	1.7e-07	-4.7e-07	-3.32e-07	-1.17e-06	-1.29e-06	8.38e-08	7.25e-08	-5.92e-07	-1.04e-06	-7.77e-07	-1.01e-06	-1.58e-06	-1.67e-06	7.75e-07	2.2e-06	2.83e-06	2.11e-06	3.31e-06	5.79e-06	4.79e-06	2.6e-06	6.74e-06	1.5e-05	-3.46e-06	-6.51e-05	-0.00014431	-0.00016941	-9.07e-05	8.71e-05	0.00029899
527.05	-6.77e-07	-6.01e-07	-1.15e-06	-1.08e-06	-7.19e-07	-9.19e-07	-1.36e-06	-1.83e-06	-1.65e-06	4.47e-07	1.46e-06	2.1e-06	1.04e-06	1.07e-06	9.71e-07	2.33e-08	-1.58e-06	-1.32e-06	-9.43e-07	1.52e-07	-3.67e-07	-2.39e-07	-1.1e-06	-1.24e-06	8.91e-08	-1.06e-08	-6.38e-07	-1.05e-06	-7.23e-07	-1.02e-06	-1.6e-06	-1.61e-06	8.62e-07	2.22e-06	2.83e-06	2.15e-06	3.47e-06	5.94e-06	4.88e-06	2.61e-06	6.71e-06	1.5e-05	-3.23e-06	-6.43e-05	-0.00014324	-0.00016818	-8.97e-05	8.77e-05	0.00029894
527.57	-7.85e-07	-6.17e-07	-1.23e-06	-1.2e-06	-8.46e-07	-1.02e-06	-1.37e-06	-1.86e-06	-1.55e-06	4.52e-07	1.44e-06	2.08e-06	1.04e-06	1.06e-06	8.28e-07	-1.96e-07	-1.85e-06	-1.53e-06	-9.95e-07	1.49e-07	-2.16e-07	-1.13e-07	-9.55e-07	-1.1e-06	1.6e-07	-5.56e-08	-6.7e-07	-1.06e-06	-7.05e-07	-1.07e-06	-1.64e-06	-1.53e-06	9.51e-07	2.25e-06	2.85e-06	2.23e-06	3.66e-06	6.07e-06	4.93e-06	2.57e-06	6.69e-06	1.5e-05	-2.97e-06	-6.35e-05	-0.00014205	-0.00016688	-8.87e-05	8.82e-05	0.00029876
528.08	-8.5e-07	-6.06e-07	-1.3e-06	-1.31e-06	-9.5e-07	-1.04e-06	-1.28e-06	-1.81e-06	-1.42e-06	4.04e-07	1.37e-06	2.01e-06	1.04e-06	1.04e-06	6.77e-07	-4.08e-07	-2.07e-06	-1.69e-06	-9.95e-07	1.75e-07	-1.76e-08	4.22e-08	-7.35e-07	-8.65e-07	2.77e-07	-8.26e-08	-7.05e-07	-1.1e-06	-7.27e-07	-1.17e-06	-1.71e-06	-1.44e-06	1.04e-06	2.31e-06	2.87e-06	2.34e-06	3.86e-06	6.16e-06	4.91e-06	2.47e-06	6.66e-06	1.49e-05	-2.72e-06	-6.28e-05	-0.00014078	-0.00016552	-8.75e-05	8.87e-05	0.00029847
528.6	-8.6e-07	-5.62e-07	-1.34e-06	-1.37e-06	-1.01e-06	-9.67e-07	-1.12e-06	-1.69e-06	-1.26e-06	3.18e-07	1.25e-06	1.89e-06	1.05e-06	1.02e-06	5.2e-07	-6.07e-07	-2.22e-06	-1.8e-06	-9.36e-07	2.3e-07	2.24e-07	2.24e-07	-4.6e-07	-5.77e-07	4.17e-07	-1.13e-07	-7.5e-07	-1.16e-06	-7.74e-07	-1.29e-06	-1.79e-06	-1.32e-06	1.14e-06	2.39e-06	2.89e-06	2.46e-06	4.07e-06	6.23e-06	4.86e-06	2.31e-06	6.61e-06	1.48e-05	-2.47e-06	-6.21e-05	-0.00013951	-0.00016418	-8.64e-05	8.91e-05	0.0002981
529.11	-8.13e-07	-4.84e-07	-1.34e-06	-1.39e-06	-1.02e-06	-8.18e-07	-8.9e-07	-1.52e-06	-1.09e-06	2.11e-07	1.11e-06	1.73e-06	1.07e-06	1.01e-06	3.63e-07	-7.95e-07	-2.31e-06	-1.85e-06	-8.19e-07	3.07e-07	4.92e-07	4.16e-07	-1.5e-07	-2.56e-07	5.68e-07	-1.5e-07	-7.99e-07	-1.23e-06	-8.3e-07	-1.44e-06	-1.87e-06	-1.18e-06	1.25e-06	2.5e-06	2.91e-06	2.61e-06	4.29e-06	6.28e-06	4.78e-06	2.11e-06	6.55e-06	1.47e-05	-2.22e-06	-6.15e-05	-0.00013829	-0.00016294	-8.53e-05	8.95e-05	0.00029771
529.63	-7.19e-07	-3.82e-07	-1.29e-06	-1.34e-06	-9.93e-07	-6.15e-07	-6.32e-07	-1.31e-06	-9.01e-07	1.12e-07	9.7e-07	1.54e-06	1.07e-06	9.84e-07	2.02e-07	-9.76e-07	-2.34e-06	-1.84e-06	-6.58e-07	3.86e-07	7.63e-07	5.95e-07	1.69e-07	7.14e-08	7.27e-07	-1.97e-07	-8.48e-07	-1.31e-06	-8.85e-07	-1.58e-06	-1.95e-06	-9.91e-07	1.37e-06	2.63e-06	2.93e-06	2.77e-06	4.5e-06	6.32e-06	4.7e-06	1.88e-06	6.45e-06	1.45e-05	-1.95e-06	-6.09e-05	-0.00013717	-0.00016187	-8.43e-05	8.98e-05	0.00029733
530.14	-5.98e-07	-2.73e-07	-1.2e-06	-1.24e-06	-9.14e-07	-3.82e-07	-3.8e-07	-1.08e-06	-7.01e-07	4.44e-08	8.43e-07	1.33e-06	1.04e-06	9.41e-07	3.46e-08	-1.15e-06	-2.33e-06	-1.77e-06	-4.6e-07	4.55e-07	1.01e-06	7.28e-07	4.68e-07	3.84e-07	8.93e-07	-2.47e-07	-8.85e-07	-1.4e-06	-9.31e-07	-1.72e-06	-2.01e-06	-7.72e-07	1.5e-06	2.78e-06	2.94e-06	2.92e-06	4.69e-06	6.37e-06	4.64e-06	1.63e-06	6.33e-06	1.44e-05	-1.65e-06	-6.03e-05	-0.00013621	-0.00016103	-8.35e-05	9e-05	0.00029698
530.66	-4.61e-07	-1.64e-07	-1.07e-06	-1.08e-06	-8e-07	-1.51e-07	-1.65e-07	-8.76e-07	-4.94e-07	2.49e-08	7.46e-07	1.09e-06	9.71e-07	8.81e-07	-1.29e-07	-1.32e-06	-2.27e-06	-1.65e-06	-2.29e-07	5.1e-07	1.2e-06	7.91e-07	7.17e-07	6.53e-07	1.06e-06	-2.96e-07	-9.07e-07	-1.49e-06	-9.63e-07	-1.83e-06	-2.03e-06	-5.27e-07	1.62e-06	2.93e-06	2.94e-06	3.06e-06	4.87e-06	6.45e-06	4.62e-06	1.38e-06	6.19e-06	1.42e-05	-1.31e-06	-5.99e-05	-0.00013542	-0.00016042	-8.29e-05	9.01e-05	0.0002967
531.17	-3.1e-07	-5.83e-08	-9.02e-07	-8.74e-07	-6.55e-07	4.94e-08	-2.1e-08	-7.15e-07	-2.99e-07	5.81e-08	6.9e-07	8.57e-07	8.74e-07	8.18e-07	-2.72e-07	-1.47e-06	-2.19e-06	-1.49e-06	2.35e-08	5.47e-07	1.33e-06	7.7e-07	8.99e-07	8.71e-07	1.21e-06	-3.42e-07	-9.07e-07	-1.57e-06	-9.73e-07	-1.91e-06	-2.02e-06	-2.65e-07	1.74e-06	3.08e-06	2.93e-06	3.17e-06	5.02e-06	6.54e-06	4.67e-06	1.15e-06	6.03e-06	1.41e-05	-9.38e-07	-5.94e-05	-0.00013478	-0.00016003	-8.25e-05	9.01e-05	0.00029647
531.69	-1.63e-07	3.3e-08	-7.15e-07	-6.4e-07	-5.02e-07	1.86e-07	2.25e-08	-6.2e-07	-1.2e-07	1.48e-07	6.81e-07	6.3e-07	7.51e-07	7.56e-07	-3.96e-07	-1.61e-06	-2.11e-06	-1.31e-06	2.69e-07	5.51e-07	1.36e-06	6.59e-07	1e-06	1.03e-06	1.37e-06	-3.74e-07	-8.81e-07	-1.64e-06	-9.67e-07	-1.96e-06	-1.98e-06	-3.82e-09	1.86e-06	3.2e-06	2.92e-06	3.26e-06	5.14e-06	6.64e-06	4.77e-06	9.68e-07	5.87e-06	1.39e-05	-5.6e-07	-5.9e-05	-0.00013428	-0.00015979	-8.23e-05	9e-05	0.00029627
532.2	-5.27e-08	8.66e-08	-5.34e-07	-4.09e-07	-3.69e-07	2.34e-07	-5.33e-08	-6.12e-07	2.6e-08	2.87e-07	7.17e-07	4.25e-07	6.15e-07	7.01e-07	-4.93e-07	-1.71e-06	-2.03e-06	-1.11e-06	4.86e-07	5.17e-07	1.29e-06	4.59e-07	1.02e-06	1.15e-06	1.51e-06	-3.8e-07	-8.3e-07	-1.69e-06	-9.58e-07	-2e-06	-1.92e-06	2.26e-07	1.94e-06	3.3e-06	2.91e-06	3.32e-06	5.24e-06	6.74e-06	4.93e-06	8.31e-07	5.72e-06	1.38e-05	-2.1e-07	-5.86e-05	-0.00013385	-0.00015961	-8.21e-05	8.99e-05	0.00029606
532.72	-6.63e-09	8.3e-08	-3.82e-07	-2.09e-07	-2.76e-07	1.81e-07	-2.48e-07	-6.9e-07	1.32e-07	4.6e-07	7.9e-07	2.51e-07	4.8e-07	6.57e-07	-5.62e-07	-1.79e-06	-1.95e-06	-9.14e-07	6.58e-07	4.49e-07	1.12e-06	1.81e-07	9.64e-07	1.21e-06	1.63e-06	-3.61e-07	-7.63e-07	-1.71e-06	-9.63e-07	-2.05e-06	-1.86e-06	4.07e-07	1.97e-06	3.33e-06	2.88e-06	3.35e-06	5.31e-06	6.85e-06	5.12e-06	7.47e-07	5.57e-06	1.36e-05	6.63e-08	-5.83e-05	-0.00013345	-0.0001594	-8.19e-05	8.98e-05	0.00029583
533.23	-2.83e-08	2.4e-08	-2.68e-07	-5.19e-08	-2.26e-07	3.8e-08	-5.42e-07	-8.48e-07	1.86e-07	6.4e-07	8.84e-07	1.2e-07	3.63e-07	6.34e-07	-5.9e-07	-1.81e-06	-1.87e-06	-7.24e-07	7.85e-07	3.66e-07	8.82e-07	-1.38e-07	8.42e-07	1.23e-06	1.72e-06	-3.22e-07	-6.93e-07	-1.72e-06	-9.94e-07	-2.11e-06	-1.81e-06	5.26e-07	1.96e-06	3.3e-06	2.83e-06	3.35e-06	5.34e-06	6.94e-06	5.33e-06	7.26e-07	5.43e-06	1.34e-05	2.26e-07	-5.8e-05	-0.00013305	-0.00015908	-8.17e-05	8.96e-05	0.00029554
533.75	-1.02e-07	-7.77e-08	-1.95e-07	4.56e-08	-2.32e-07	-1.87e-07	-9.06e-07	-1.07e-06	1.86e-07	8e-07	9.79e-07	3.87e-08	2.87e-07	6.37e-07	-5.71e-07	-1.78e-06	-1.78e-06	-5.46e-07	8.61e-07	2.8e-07	5.95e-07	-4.61e-07	6.84e-07	1.23e-06	1.76e-06	-2.78e-07	-6.33e-07	-1.71e-06	-1.06e-06	-2.2e-06	-1.79e-06	5.7e-07	1.89e-06	3.19e-06	2.77e-06	3.33e-06	5.34e-06	7.01e-06	5.53e-06	7.74e-07	5.31e-06	1.31e-05	2.54e-07	-5.77e-05	-0.00013258	-0.00015858	-8.13e-05	8.96e-05	0.00029516
534.27	-2.17e-07	-2.12e-07	-1.68e-07	7.85e-08	-2.95e-07	-4.8e-07	-1.32e-06	-1.32e-06	1.35e-07	9.29e-07	1.06e-06	7.48e-09	2.53e-07	6.56e-07	-5.25e-07	-1.7e-06	-1.68e-06	-3.91e-07	8.78e-07	1.87e-07	2.8e-07	-7.62e-07	5.1e-07	1.22e-06	1.76e-06	-2.35e-07	-5.92e-07	-1.68e-06	-1.16e-06	-2.33e-06	-1.83e-06	5.33e-07	1.78e-06	3.03e-06	2.69e-06	3.28e-06	5.32e-06	7.04e-06	5.7e-06	8.91e-07	5.22e-06	1.29e-05	1.5e-07	-5.75e-05	-0.00013205	-0.00015789	-8.07e-05	8.95e-05	0.0002947
534.78	-3.7e-07	-3.75e-07	-1.85e-07	4.35e-08	-4.17e-07	-8.2e-07	-1.75e-06	-1.59e-06	5.26e-08	1.02e-06	1.12e-06	7.87e-09	2.5e-07	6.76e-07	-4.73e-07	-1.6e-06	-1.57e-06	-2.61e-07	8.42e-07	9.41e-08	-3.2e-08	-1.02e-06	3.37e-07	1.21e-06	1.7e-06	-1.98e-07	-5.77e-07	-1.64e-06	-1.31e-06	-2.52e-06	-1.91e-06	4.18e-07	1.63e-06	2.8e-06	2.58e-06	3.23e-06	5.27e-06	7.04e-06	5.84e-06	1.07e-06	5.16e-06	1.27e-05	-5.96e-08	-5.74e-05	-0.00013146	-0.00015703	-8.01e-05	8.96e-05	0.00029416
535.3	-5.28e-07	-5.43e-07	-2.31e-07	-5.11e-08	-5.8e-07	-1.18e-06	-2.15e-06	-1.81e-06	-3.65e-08	1.08e-06	1.13e-06	3.21e-08	2.8e-07	6.91e-07	-4.23e-07	-1.48e-06	-1.43e-06	-1.49e-07	7.8e-07	2.43e-08	-2.94e-07	-1.2e-06	1.91e-07	1.2e-06	1.61e-06	-1.8e-07	-5.96e-07	-1.6e-06	-1.49e-06	-2.74e-06	-2.04e-06	2.46e-07	1.45e-06	2.54e-06	2.46e-06	3.16e-06	5.21e-06	7.03e-06	5.93e-06	1.29e-06	5.14e-06	1.25e-05	-3.41e-07	-5.73e-05	-0.00013084	-0.00015605	-7.93e-05	8.97e-05	0.00029357
535.81	-6.51e-07	-6.85e-07	-2.75e-07	-1.76e-07	-7.57e-07	-1.52e-06	-2.48e-06	-1.97e-06	-1.03e-07	1.1e-06	1.11e-06	6.3e-08	3.31e-07	6.96e-07	-3.83e-07	-1.35e-06	-1.27e-06	-4.93e-08	7.09e-07	-1.63e-08	-4.78e-07	-1.29e-06	8.9e-08	1.19e-06	1.47e-06	-1.96e-07	-6.56e-07	-1.57e-06	-1.71e-06	-2.98e-06	-2.18e-06	4.93e-08	1.27e-06	2.25e-06	2.33e-06	3.08e-06	5.13e-06	7.01e-06	5.98e-06	1.56e-06	5.17e-06	1.23e-05	-6.43e-07	-5.72e-05	-0.00013024	-0.00015506	-7.86e-05	8.98e-05	0.00029294
536.33	-7.02e-07	-7.74e-07	-2.93e-07	-3.08e-07	-9.24e-07	-1.82e-06	-2.71e-06	-2.02e-06	-1.2e-07	1.11e-06	1.04e-06	8.71e-08	3.91e-07	6.87e-07	-3.56e-07	-1.22e-06	-1.07e-06	5.1e-08	6.47e-07	-2.6e-08	-5.71e-07	-1.29e-06	4.32e-08	1.18e-06	1.31e-06	-2.56e-07	-7.55e-07	-1.58e-06	-1.94e-06	-3.24e-06	-2.33e-06	-1.52e-07	1.1e-06	1.99e-06	2.22e-06	3.01e-06	5.07e-06	6.98e-06	6.02e-06	1.87e-06	5.26e-06	1.23e-05	-9.09e-07	-5.7e-05	-0.0001297	-0.00015415	-7.79e-05	8.99e-05	0.00029231
536.84	-6.7e-07	-8.04e-07	-2.8e-07	-4.44e-07	-1.08e-06	-2.07e-06	-2.83e-06	-1.94e-06	-5.44e-08	1.13e-06	9.44e-07	9.59e-08	4.53e-07	6.61e-07	-3.57e-07	-1.11e-06	-8.58e-07	1.5e-07	5.93e-07	-1.72e-08	-5.8e-07	-1.21e-06	5.24e-08	1.16e-06	1.13e-06	-3.62e-07	-8.84e-07	-1.62e-06	-2.19e-06	-3.49e-06	-2.47e-06	-3.44e-07	9.67e-07	1.76e-06	2.14e-06	2.96e-06	5.03e-06	6.98e-06	6.05e-06	2.18e-06	5.41e-06	1.24e-05	-1.08e-06	-5.69e-05	-0.00012926	-0.00015339	-7.73e-05	8.99e-05	0.0002917
537.36	-5.61e-07	-7.76e-07	-2.32e-07	-5.69e-07	-1.21e-06	-2.25e-06	-2.85e-06	-1.73e-06	1.13e-07	1.19e-06	8.49e-07	9.49e-08	5.13e-07	6.19e-07	-3.9e-07	-1.03e-06	-6.47e-07	2.41e-07	5.48e-07	3.45e-09	-5.08e-07	-1.05e-06	1.13e-07	1.15e-06	9.57e-07	-5.06e-07	-1.04e-06	-1.7e-06	-2.43e-06	-3.73e-06	-2.58e-06	-4.98e-07	8.7e-07	1.57e-06	2.09e-06	2.93e-06	5.02e-06	7.01e-06	6.09e-06	2.5e-06	5.6e-06	1.26e-05	-1.14e-06	-5.68e-05	-0.00012894	-0.00015285	-7.7e-05	8.99e-05	0.00029113
537.87	-3.83e-07	-6.95e-07	-1.49e-07	-6.79e-07	-1.3e-06	-2.37e-06	-2.74e-06	-1.39e-06	3.85e-07	1.3e-06	7.63e-07	8.21e-08	5.7e-07	5.68e-07	-4.44e-07	-9.86e-07	-4.48e-07	3.24e-07	5.13e-07	3.71e-08	-3.59e-07	-8.38e-07	2.27e-07	1.13e-06	7.93e-07	-6.81e-07	-1.21e-06	-1.81e-06	-2.66e-06	-3.93e-06	-2.64e-06	-5.96e-07	8.13e-07	1.44e-06	2.09e-06	2.91e-06	5.04e-06	7.06e-06	6.14e-06	2.79e-06	5.82e-06	1.29e-05	-1.09e-06	-5.66e-05	-0.00012877	-0.00015254	-7.68e-05	8.97e-05	0.00029061
538.39	-1.42e-07	-5.64e-07	-3.12e-08	-7.63e-07	-1.35e-06	-2.41e-06	-2.52e-06	-9.43e-07	7.44e-07	1.45e-06	7.09e-07	7.09e-08	6.22e-07	5.09e-07	-5.07e-07	-9.64e-07	-2.72e-07	3.85e-07	4.78e-07	7.22e-08	-1.6e-07	-5.76e-07	3.86e-07	1.11e-06	6.46e-07	-8.81e-07	-1.38e-06	-1.94e-06	-2.86e-06	-4.07e-06	-2.65e-06	-6.31e-07	8.05e-07	1.39e-06	2.16e-06	2.93e-06	5.1e-06	7.12e-06	6.21e-06	3.04e-06	6.04e-06	1.33e-05	-9.42e-07	-5.64e-05	-0.00012872	-0.00015245	-7.69e-05	8.95e-05	0.00029011
538.9	1.3e-07	-4.05e-07	1.03e-07	-8.22e-07	-1.36e-06	-2.38e-06	-2.23e-06	-4.3e-07	1.16e-06	1.64e-06	6.97e-07	7.28e-08	6.71e-07	4.45e-07	-5.74e-07	-9.65e-07	-1.4e-07	4.08e-07	4.16e-07	8.05e-08	3.92e-08	-3e-07	5.82e-07	1.11e-06	5.2e-07	-1.09e-06	-1.54e-06	-2.08e-06	-3.03e-06	-4.17e-06	-2.63e-06	-6.05e-07	8.46e-07	1.42e-06	2.3e-06	2.98e-06	5.2e-06	7.17e-06	6.27e-06	3.24e-06	6.26e-06	1.37e-05	-7.47e-07	-5.63e-05	-0.00012877	-0.00015253	-7.7e-05	8.92e-05	0.00028963
539.42	4.05e-07	-2.4e-07	2.26e-07	-8.74e-07	-1.34e-06	-2.29e-06	-1.87e-06	1.05e-07	1.6e-06	1.87e-06	7.43e-07	1.1e-07	7.25e-07	3.76e-07	-6.44e-07	-9.91e-07	-6.4e-08	3.82e-07	3.13e-07	5.06e-08	2.06e-07	-3.02e-08	8.07e-07	1.14e-06	4.32e-07	-1.29e-06	-1.66e-06	-2.18e-06	-3.16e-06	-4.24e-06	-2.58e-06	-5.32e-07	9.22e-07	1.52e-06	2.49e-06	3.06e-06	5.29e-06	7.18e-06	6.3e-06	3.36e-06	6.46e-06	1.41e-05	-5.46e-07	-5.61e-05	-0.00012887	-0.00015269	-7.73e-05	8.88e-05	0.00028912
539.93	6.46e-07	-8.82e-08	3.21e-07	-9.22e-07	-1.29e-06	-2.15e-06	-1.5e-06	6.19e-07	2.01e-06	2.09e-06	8.43e-07	1.97e-07	7.9e-07	3.01e-07	-7.25e-07	-1.05e-06	-6.87e-08	2.85e-07	1.57e-07	-2.09e-08	3.2e-07	2.2e-07	1.06e-06	1.22e-06	3.93e-07	-1.45e-06	-1.73e-06	-2.23e-06	-3.26e-06	-4.26e-06	-2.51e-06	-4.13e-07	1.03e-06	1.66e-06	2.72e-06	3.14e-06	5.38e-06	7.14e-06	6.28e-06	3.41e-06	6.61e-06	1.45e-05	-3.86e-07	-5.61e-05	-0.00012897	-0.00015283	-7.76e-05	8.84e-05	0.00028856
540.45	8.46e-07	4.75e-08	3.9e-07	-9.61e-07	-1.23e-06	-1.97e-06	-1.11e-06	1.07e-06	2.34e-06	2.29e-06	9.86e-07	3.34e-07	8.61e-07	2.13e-07	-8.13e-07	-1.14e-06	-1.44e-07	1.24e-07	-4.32e-08	-1.24e-07	3.8e-07	4.5e-07	1.34e-06	1.36e-06	4.11e-07	-1.55e-06	-1.75e-06	-2.24e-06	-3.34e-06	-4.24e-06	-2.42e-06	-2.53e-07	1.16e-06	1.86e-06	2.96e-06	3.23e-06	5.43e-06	7.04e-06	6.2e-06	3.38e-06	6.7e-06	1.47e-05	-3.23e-07	-5.61e-05	-0.00012904	-0.0001529	-7.78e-05	8.8e-05	0.0002879
540.96	9.99e-07	1.65e-07	4.33e-07	-9.86e-07	-1.16e-06	-1.75e-06	-7.44e-07	1.42e-06	2.56e-06	2.42e-06	1.15e-06	5.08e-07	9.26e-07	9.92e-08	-9.13e-07	-1.25e-06	-2.79e-07	-9e-08	-2.76e-07	-2.51e-07	3.73e-07	6.53e-07	1.65e-06	1.57e-06	4.77e-07	-1.59e-06	-1.72e-06	-2.18e-06	-3.38e-06	-4.19e-06	-2.33e-06	-6.77e-08	1.31e-06	2.08e-06	3.21e-06	3.33e-06	5.44e-06	6.87e-06	6.06e-06	3.3e-06	6.73e-06	1.48e-05	-3.88e-07	-5.62e-05	-0.00012906	-0.00015285	-7.79e-05	8.75e-05	0.00028713
541.48	1.1e-06	2.67e-07	4.55e-07	-9.88e-07	-1.06e-06	-1.52e-06	-4.2e-07	1.65e-06	2.66e-06	2.47e-06	1.33e-06	7.24e-07	9.85e-07	-4.2e-08	-1.03e-06	-1.38e-06	-4.6e-07	-3.43e-07	-5.29e-07	-4.03e-07	2.92e-07	8.17e-07	1.96e-06	1.81e-06	5.85e-07	-1.56e-06	-1.64e-06	-2.07e-06	-3.41e-06	-4.12e-06	-2.24e-06	1.34e-07	1.49e-06	2.32e-06	3.44e-06	3.41e-06	5.42e-06	6.66e-06	5.86e-06	3.16e-06	6.71e-06	1.47e-05	-5.85e-07	-5.64e-05	-0.000129	-0.00015264	-7.78e-05	8.71e-05	0.00028624
541.99	1.16e-06	3.55e-07	4.56e-07	-9.71e-07	-9.8e-07	-1.3e-06	-1.55e-07	1.78e-06	2.63e-06	2.46e-06	1.51e-06	9.75e-07	1.05e-06	-1.96e-07	-1.16e-06	-1.51e-06	-6.64e-07	-6.03e-07	-7.78e-07	-5.63e-07	1.52e-07	9.45e-07	2.27e-06	2.09e-06	7.3e-07	-1.47e-06	-1.5e-06	-1.93e-06	-3.43e-06	-4.02e-06	-2.14e-06	3.47e-07	1.67e-06	2.54e-06	3.62e-06	3.46e-06	5.35e-06	6.43e-06	5.63e-06	2.99e-06	6.63e-06	1.45e-05	-9e-07	-5.66e-05	-0.00012888	-0.00015228	-7.77e-05	8.67e-05	0.00028524
542.51	1.2e-06	4.43e-07	4.51e-07	-9.27e-07	-9.07e-07	-1.1e-06	5.54e-08	1.81e-06	2.5e-06	2.37e-06	1.67e-06	1.24e-06	1.11e-06	-3.67e-07	-1.29e-06	-1.64e-06	-8.58e-07	-8.36e-07	-9.85e-07	-7.02e-07	-1.08e-08	1.05e-06	2.57e-06	2.38e-06	8.95e-07	-1.33e-06	-1.34e-06	-1.79e-06	-3.44e-06	-3.88e-06	-2.01e-06	5.64e-07	1.83e-06	2.72e-06	3.71e-06	3.46e-06	5.24e-06	6.22e-06	5.41e-06	2.81e-06	6.52e-06	1.42e-05	-1.3e-06	-5.69e-05	-0.00012871	-0.00015183	-7.74e-05	8.64e-05	0.00028417
543.02	1.2e-06	5.34e-07	4.51e-07	-8.46e-07	-8.43e-07	-9.24e-07	2.11e-07	1.78e-06	2.3e-06	2.23e-06	1.81e-06	1.5e-06	1.16e-06	-5.54e-07	-1.43e-06	-1.74e-06	-1.02e-06	-1.02e-06	-1.13e-06	-8.02e-07	-1.69e-07	1.15e-06	2.85e-06	2.63e-06	1.05e-06	-1.15e-06	-1.16e-06	-1.65e-06	-3.44e-06	-3.71e-06	-1.85e-06	7.74e-07	1.98e-06	2.84e-06	3.7e-06	3.42e-06	5.11e-06	6.05e-06	5.21e-06	2.65e-06	6.37e-06	1.38e-05	-1.75e-06	-5.73e-05	-0.00012852	-0.00015135	-7.72e-05	8.6e-05	0.00028305
543.54	1.19e-06	6.25e-07	4.51e-07	-7.32e-07	-7.88e-07	-7.87e-07	3.25e-07	1.73e-06	2.09e-06	2.06e-06	1.92e-06	1.71e-06	1.18e-06	-7.46e-07	-1.54e-06	-1.8e-06	-1.11e-06	-1.11e-06	-1.19e-06	-8.57e-07	-3.11e-07	1.23e-06	3.07e-06	2.81e-06	1.17e-06	-9.63e-07	-9.65e-07	-1.54e-06	-3.44e-06	-3.5e-06	-1.66e-06	9.67e-07	2.07e-06	2.87e-06	3.6e-06	3.34e-06	4.97e-06	5.94e-06	5.08e-06	2.51e-06	6.21e-06	1.34e-05	-2.2e-06	-5.76e-05	-0.00012835	-0.00015091	-7.7e-05	8.56e-05	0.00028193
544.06	1.17e-06	7.07e-07	4.4e-07	-5.92e-07	-7.37e-07	-6.85e-07	4.14e-07	1.68e-06	1.9e-06	1.89e-06	2e-06	1.88e-06	1.17e-06	-9.33e-07	-1.63e-06	-1.79e-06	-1.12e-06	-1.1e-06	-1.16e-06	-8.73e-07	-4.36e-07	1.29e-06	3.22e-06	2.89e-06	1.22e-06	-8.01e-07	-7.74e-07	-1.46e-06	-3.41e-06	-3.25e-06	-1.44e-06	1.14e-06	2.1e-06	2.82e-06	3.39e-06	3.19e-06	4.81e-06	5.89e-06	5.01e-06	2.41e-06	6.07e-06	1.3e-05	-2.61e-06	-5.79e-05	-0.00012823	-0.00015058	-7.69e-05	8.51e-05	0.00028085
544.57	1.13e-06	7.69e-07	4.02e-07	-4.44e-07	-6.96e-07	-6.1e-07	5.07e-07	1.7e-06	1.78e-06	1.75e-06	2.05e-06	2.01e-06	1.14e-06	-1.09e-06	-1.67e-06	-1.7e-06	-1.03e-06	-9.95e-07	-1.05e-06	-8.5e-07	-5.24e-07	1.34e-06	3.29e-06	2.85e-06	1.2e-06	-6.74e-07	-5.95e-07	-1.42e-06	-3.36e-06	-2.97e-06	-1.2e-06	1.28e-06	2.08e-06	2.69e-06	3.1e-06	2.99e-06	4.64e-06	5.87e-06	5.01e-06	2.34e-06	5.96e-06	1.26e-05	-2.93e-06	-5.81e-05	-0.00012815	-0.00015039	-7.69e-05	8.46e-05	0.00027985
545.09	1.08e-06	8.05e-07	3.24e-07	-3.08e-07	-6.62e-07	-5.44e-07	6.4e-07	1.81e-06	1.77e-06	1.64e-06	2.06e-06	2.06e-06	1.1e-06	-1.21e-06	-1.65e-06	-1.54e-06	-8.58e-07	-7.81e-07	-8.71e-07	-7.8e-07	-5.56e-07	1.39e-06	3.29e-06	2.7e-06	1.11e-06	-5.91e-07	-4.31e-07	-1.41e-06	-3.28e-06	-2.64e-06	-9.22e-07	1.4e-06	1.98e-06	2.49e-06	2.75e-06	2.75e-06	4.44e-06	5.86e-06	5.05e-06	2.31e-06	5.9e-06	1.24e-05	-3.14e-06	-5.82e-05	-0.00012812	-0.00015036	-7.71e-05	8.41e-05	0.00027893
545.6	1.03e-06	8.1e-07	2.08e-07	-1.86e-07	-6.19e-07	-4.66e-07	8.33e-07	2.01e-06	1.85e-06	1.56e-06	2.03e-06	2.03e-06	1.01e-06	-1.31e-06	-1.6e-06	-1.32e-06	-6.12e-07	-4.88e-07	-6.37e-07	-6.75e-07	-5.29e-07	1.45e-06	3.22e-06	2.45e-06	9.47e-07	-5.63e-07	-2.95e-07	-1.43e-06	-3.17e-06	-2.28e-06	-6.28e-07	1.49e-06	1.83e-06	2.26e-06	2.38e-06	2.48e-06	4.21e-06	5.85e-06	5.13e-06	2.32e-06	5.9e-06	1.22e-05	-3.22e-06	-5.82e-05	-0.0001281	-0.00015047	-7.75e-05	8.34e-05	0.00027809
546.12	9.64e-07	7.73e-07	3.78e-08	-1.06e-07	-5.69e-07	-3.64e-07	1.09e-06	2.31e-06	2.04e-06	1.51e-06	1.96e-06	1.94e-06	8.78e-07	-1.38e-06	-1.52e-06	-1.05e-06	-3.27e-07	-1.55e-07	-3.89e-07	-5.59e-07	-4.62e-07	1.51e-06	3.09e-06	2.12e-06	7.17e-07	-5.98e-07	-2e-07	-1.47e-06	-3.02e-06	-1.9e-06	-3.25e-07	1.56e-06	1.65e-06	2.02e-06	2.02e-06	2.2e-06	3.96e-06	5.79e-06	5.23e-06	2.37e-06	5.96e-06	1.2e-05	-3.2e-06	-5.81e-05	-0.00012806	-0.00015069	-7.8e-05	8.27e-05	0.00027731
546.63	9.05e-07	6.99e-07	-1.84e-07	-8.48e-08	-5.11e-07	-2.21e-07	1.43e-06	2.68e-06	2.29e-06	1.49e-06	1.85e-06	1.78e-06	7.25e-07	-1.43e-06	-1.43e-06	-7.68e-07	-2.53e-08	1.9e-07	-1.58e-07	-4.52e-07	-3.65e-07	1.57e-06	2.92e-06	1.74e-06	4.44e-07	-6.83e-07	-1.42e-07	-1.53e-06	-2.84e-06	-1.52e-06	-1.81e-08	1.62e-06	1.49e-06	1.82e-06	1.7e-06	1.94e-06	3.67e-06	5.69e-06	5.33e-06	2.46e-06	6.09e-06	1.2e-05	-3.08e-06	-5.79e-05	-0.00012796	-0.00015094	-7.86e-05	8.2e-05	0.00027656
547.15	8.57e-07	6.02e-07	-4.38e-07	-1.25e-07	-4.5e-07	-3.41e-08	1.83e-06	3.09e-06	2.59e-06	1.47e-06	1.71e-06	1.59e-06	5.54e-07	-1.45e-06	-1.35e-06	-4.98e-07	2.53e-07	5.03e-07	2.96e-08	-3.57e-07	-2.34e-07	1.65e-06	2.74e-06	1.35e-06	1.5e-07	-8.04e-07	-1.23e-07	-1.59e-06	-2.62e-06	-1.13e-06	2.88e-07	1.69e-06	1.38e-06	1.69e-06	1.46e-06	1.69e-06	3.36e-06	5.54e-06	5.42e-06	2.58e-06	6.27e-06	1.19e-05	-2.9e-06	-5.76e-05	-0.00012776	-0.00015114	-7.91e-05	8.12e-05	0.0002758
547.66	8.29e-07	4.94e-07	-7.11e-07	-2.34e-07	-3.98e-07	1.91e-07	2.28e-06	3.52e-06	2.89e-06	1.45e-06	1.53e-06	1.37e-06	3.64e-07	-1.47e-06	-1.3e-06	-2.66e-07	4.74e-07	7.45e-07	1.55e-07	-2.77e-07	-6.55e-08	1.77e-06	2.57e-06	9.9e-07	-1.41e-07	-9.48e-07	-1.48e-07	-1.65e-06	-2.39e-06	-7.56e-07	5.81e-07	1.77e-06	1.34e-06	1.67e-06	1.32e-06	1.48e-06	3.05e-06	5.36e-06	5.5e-06	2.74e-06	6.48e-06	1.19e-05	-2.71e-06	-5.72e-05	-0.00012744	-0.00015123	-7.97e-05	8.04e-05	0.00027498
548.18	8.21e-07	3.86e-07	-9.81e-07	-3.98e-07	-3.59e-07	4.35e-07	2.72e-06	3.91e-06	3.17e-06	1.43e-06	1.34e-06	1.13e-06	1.51e-07	-1.51e-06	-1.29e-06	-9.25e-08	6.21e-07	8.94e-07	2.11e-07	-2.16e-07	1.28e-07	1.92e-06	2.43e-06	6.74e-07	-4.18e-07	-1.11e-06	-2.19e-07	-1.71e-06	-2.15e-06	-4.1e-07	8.57e-07	1.87e-06	1.39e-06	1.73e-06	1.26e-06	1.3e-06	2.74e-06	5.17e-06	5.58e-06	2.93e-06	6.67e-06	1.18e-05	-2.56e-06	-5.67e-05	-0.00012698	-0.00015116	-8.01e-05	7.97e-05	0.00027408
548.69	8.3e-07	2.85e-07	-1.23e-06	-6.1e-07	-3.42e-07	6.71e-07	3.11e-06	4.21e-06	3.37e-06	1.39e-06	1.16e-06	9.09e-07	-7.29e-08	-1.57e-06	-1.33e-06	1.02e-08	6.79e-07	9.27e-07	1.83e-07	-1.89e-07	3.27e-07	2.08e-06	2.33e-06	4.14e-07	-6.71e-07	-1.27e-06	-3.41e-07	-1.79e-06	-1.91e-06	-1.09e-07	1.1e-06	1.97e-06	1.53e-06	1.88e-06	1.27e-06	1.15e-06	2.46e-06	5e-06	5.67e-06	3.15e-06	6.84e-06	1.17e-05	-2.49e-06	-5.63e-05	-0.00012642	-0.00015093	-8.04e-05	7.9e-05	0.00027307
549.21	8.44e-07	1.84e-07	-1.46e-06	-8.7e-07	-3.63e-07	8.71e-07	3.42e-06	4.39e-06	3.48e-06	1.35e-06	1.01e-06	7.23e-07	-2.86e-07	-1.65e-06	-1.39e-06	4.98e-08	6.5e-07	8.44e-07	8.05e-08	-1.91e-07	5.24e-07	2.25e-06	2.27e-06	2.2e-07	-8.92e-07	-1.42e-06	-4.99e-07	-1.87e-06	-1.69e-06	1.4e-07	1.3e-06	2.08e-06	1.77e-06	2.11e-06	1.33e-06	1.03e-06	2.21e-06	4.87e-06	5.76e-06	3.38e-06	6.95e-06	1.14e-05	-2.52e-06	-5.59e-05	-0.00012581	-0.00015054	-8.05e-05	7.83e-05	0.00027197
549.72	8.52e-07	9.29e-08	-1.65e-06	-1.15e-06	-4.24e-07	1.02e-06	3.61e-06	4.43e-06	3.49e-06	1.29e-06	8.98e-07	5.82e-07	-4.82e-07	-1.73e-06	-1.46e-06	4.4e-08	5.55e-07	6.72e-07	-6.8e-08	-2.01e-07	7.32e-07	2.45e-06	2.27e-06	9.03e-08	-1.08e-06	-1.56e-06	-6.79e-07	-1.94e-06	-1.49e-06	3.28e-07	1.46e-06	2.19e-06	2.08e-06	2.38e-06	1.42e-06	9.3e-07	2.02e-06	4.81e-06	5.86e-06	3.61e-06	6.99e-06	1.12e-05	-2.66e-06	-5.56e-05	-0.00012519	-0.00015002	-8.04e-05	7.77e-05	0.0002708
550.24	8.41e-07	3.76e-09	-1.79e-06	-1.43e-06	-5.3e-07	1.09e-06	3.67e-06	4.34e-06	3.39e-06	1.25e-06	8.46e-07	4.91e-07	-6.57e-07	-1.82e-06	-1.52e-06	9.42e-11	4.05e-07	4.31e-07	-2.38e-07	-2.06e-07	9.56e-07	2.68e-06	2.32e-06	2.05e-08	-1.24e-06	-1.68e-06	-8.92e-07	-2.04e-06	-1.35e-06	4.53e-07	1.56e-06	2.29e-06	2.43e-06	2.68e-06	1.53e-06	8.29e-07	1.87e-06	4.8e-06	5.96e-06	3.82e-06	6.94e-06	1.08e-05	-2.91e-06	-5.55e-05	-0.00012461	-0.00014943	-8.03e-05	7.72e-05	0.00026961
550.75	7.91e-07	-1.01e-07	-1.9e-06	-1.71e-06	-6.75e-07	1.08e-06	3.6e-06	4.12e-06	3.2e-06	1.22e-06	8.54e-07	4.48e-07	-8.08e-07	-1.91e-06	-1.56e-06	-7.31e-08	2.25e-07	1.55e-07	-4.07e-07	-2.01e-07	1.19e-06	2.92e-06	2.42e-06	-2.11e-10	-1.37e-06	-1.77e-06	-1.13e-06	-2.16e-06	-1.26e-06	5.21e-07	1.61e-06	2.37e-06	2.78e-06	2.96e-06	1.61e-06	7.24e-07	1.77e-06	4.86e-06	6.07e-06	4.01e-06	6.8e-06	1.04e-05	-3.24e-06	-5.54e-05	-0.00012412	-0.00014885	-8.01e-05	7.68e-05	0.00026847
551.27	6.92e-07	-2.32e-07	-1.97e-06	-1.96e-06	-8.43e-07	9.88e-07	3.42e-06	3.82e-06	2.94e-06	1.22e-06	9.19e-07	4.51e-07	-9.22e-07	-1.99e-06	-1.58e-06	-1.68e-07	4.37e-08	-1.11e-07	-5.49e-07	-1.81e-07	1.42e-06	3.17e-06	2.56e-06	1.74e-08	-1.48e-06	-1.84e-06	-1.4e-06	-2.31e-06	-1.23e-06	5.47e-07	1.63e-06	2.43e-06	3.11e-06	3.2e-06	1.65e-06	6.08e-07	1.71e-06	4.98e-06	6.19e-06	4.16e-06	6.57e-06	1e-05	-3.63e-06	-5.55e-05	-0.00012375	-0.00014834	-7.98e-05	7.64e-05	0.00026743
551.78	5.45e-07	-3.96e-07	-2.02e-06	-2.19e-06	-1.02e-06	8.41e-07	3.15e-06	3.45e-06	2.63e-06	1.23e-06	1.02e-06	4.95e-07	-9.89e-07	-2.04e-06	-1.57e-06	-2.76e-07	-1.29e-07	-3.5e-07	-6.6e-07	-1.45e-07	1.67e-06	3.43e-06	2.71e-06	5.77e-08	-1.56e-06	-1.88e-06	-1.68e-06	-2.49e-06	-1.25e-06	5.45e-07	1.62e-06	2.48e-06	3.4e-06	3.4e-06	1.67e-06	4.95e-07	1.7e-06	5.16e-06	6.31e-06	4.26e-06	6.27e-06	9.59e-06	-4.01e-06	-5.56e-05	-0.00012353	-0.00014796	-7.96e-05	7.61e-05	0.00026655
552.3	3.53e-07	-5.99e-07	-2.05e-06	-2.39e-06	-1.2e-06	6.63e-07	2.85e-06	3.07e-06	2.3e-06	1.24e-06	1.15e-06	5.66e-07	-1.01e-06	-2.06e-06	-1.53e-06	-3.95e-07	-2.84e-07	-5.4e-07	-7.26e-07	-7.94e-08	1.93e-06	3.7e-06	2.88e-06	1.1e-07	-1.62e-06	-1.9e-06	-1.98e-06	-2.68e-06	-1.31e-06	5.4e-07	1.6e-06	2.53e-06	3.65e-06	3.55e-06	1.68e-06	4.01e-07	1.74e-06	5.37e-06	6.43e-06	4.31e-06	5.91e-06	9.2e-06	-4.35e-06	-5.58e-05	-0.00012342	-0.00014772	-7.95e-05	7.58e-05	0.00026585
552.81	1.36e-07	-8.32e-07	-2.07e-06	-2.55e-06	-1.36e-06	4.85e-07	2.56e-06	2.73e-06	1.99e-06	1.27e-06	1.26e-06	6.39e-07	-1e-06	-2.05e-06	-1.49e-06	-5.37e-07	-4.23e-07	-6.75e-07	-7.49e-07	1.2e-08	2.21e-06	3.97e-06	3.02e-06	1.58e-07	-1.67e-06	-1.89e-06	-2.29e-06	-2.88e-06	-1.38e-06	5.5e-07	1.59e-06	2.56e-06	3.83e-06	3.65e-06	1.67e-06	3.24e-07	1.8e-06	5.61e-06	6.53e-06	4.31e-06	5.49e-06	8.86e-06	-4.61e-06	-5.59e-05	-0.0001234	-0.00014765	-7.95e-05	7.55e-05	0.00026534
553.33	-8.55e-08	-1.09e-06	-2.08e-06	-2.7e-06	-1.48e-06	3.33e-07	2.31e-06	2.48e-06	1.71e-06	1.3e-06	1.35e-06	7.07e-07	-9.68e-07	-2.03e-06	-1.46e-06	-7.14e-07	-5.55e-07	-7.7e-07	-7.47e-07	1.16e-07	2.49e-06	4.22e-06	3.12e-06	1.98e-07	-1.7e-06	-1.85e-06	-2.61e-06	-3.08e-06	-1.45e-06	5.96e-07	1.59e-06	2.59e-06	3.94e-06	3.69e-06	1.64e-06	2.73e-07	1.89e-06	5.86e-06	6.62e-06	4.28e-06	5.04e-06	8.56e-06	-4.78e-06	-5.6e-05	-0.00012346	-0.00014774	-7.96e-05	7.52e-05	0.00026502
553.84	-2.9e-07	-1.36e-06	-2.1e-06	-2.84e-06	-1.56e-06	2.4e-07	2.15e-06	2.32e-06	1.5e-06	1.33e-06	1.39e-06	7.57e-07	-9.11e-07	-2e-06	-1.46e-06	-9.14e-07	-6.79e-07	-8.39e-07	-7.42e-07	2.16e-07	2.76e-06	4.44e-06	3.16e-06	2.2e-07	-1.71e-06	-1.79e-06	-2.92e-06	-3.24e-06	-1.49e-06	6.9e-07	1.62e-06	2.64e-06	4.01e-06	3.68e-06	1.61e-06	2.68e-07	2.03e-06	6.13e-06	6.71e-06	4.23e-06	4.58e-06	8.3e-06	-4.85e-06	-5.6e-05	-0.00012354	-0.00014797	-7.99e-05	7.49e-05	0.00026483
554.36	-4.61e-07	-1.63e-06	-2.12e-06	-2.96e-06	-1.6e-06	2.17e-07	2.08e-06	2.28e-06	1.35e-06	1.34e-06	1.37e-06	7.85e-07	-8.41e-07	-1.96e-06	-1.47e-06	-1.12e-06	-8.02e-07	-9.06e-07	-7.56e-07	3.08e-07	3.01e-06	4.61e-06	3.12e-06	2.12e-07	-1.71e-06	-1.7e-06	-3.2e-06	-3.34e-06	-1.47e-06	8.3e-07	1.68e-06	2.69e-06	4.04e-06	3.62e-06	1.59e-06	3.18e-07	2.2e-06	6.41e-06	6.79e-06	4.16e-06	4.1e-06	8.08e-06	-4.86e-06	-5.59e-05	-0.00012363	-0.00014827	-8.03e-05	7.46e-05	0.00026469
554.88	-5.76e-07	-1.88e-06	-2.15e-06	-3.09e-06	-1.59e-06	2.63e-07	2.11e-06	2.34e-06	1.26e-06	1.34e-06	1.29e-06	7.8e-07	-7.75e-07	-1.91e-06	-1.49e-06	-1.32e-06	-9.31e-07	-9.9e-07	-7.99e-07	3.87e-07	3.25e-06	4.72e-06	3e-06	1.65e-07	-1.71e-06	-1.59e-06	-3.46e-06	-3.37e-06	-1.4e-06	1e-06	1.75e-06	2.76e-06	4.04e-06	3.53e-06	1.58e-06	4.32e-07	2.42e-06	6.7e-06	6.86e-06	4.08e-06	3.64e-06	7.89e-06	-4.82e-06	-5.58e-05	-0.00012369	-0.00014859	-8.08e-05	7.42e-05	0.00026456
555.39	-6.36e-07	-2.09e-06	-2.2e-06	-3.22e-06	-1.56e-06	3.77e-07	2.22e-06	2.51e-06	1.26e-06	1.34e-06	1.17e-06	7.42e-07	-7.29e-07	-1.86e-06	-1.52e-06	-1.5e-06	-1.06e-06	-1.09e-06	-8.67e-07	4.59e-07	3.45e-06	4.78e-06	2.8e-06	8.27e-08	-1.72e-06	-1.49e-06	-3.67e-06	-3.32e-06	-1.27e-06	1.2e-06	1.83e-06	2.82e-06	4e-06	3.39e-06	1.58e-06	5.96e-07	2.67e-06	6.99e-06	6.91e-06	4e-06	3.21e-06	7.73e-06	-4.77e-06	-5.56e-05	-0.00012369	-0.00014886	-8.12e-05	7.38e-05	0.00026436
555.91	-6.36e-07	-2.25e-06	-2.23e-06	-3.34e-06	-1.51e-06	5.47e-07	2.41e-06	2.75e-06	1.32e-06	1.34e-06	1.01e-06	6.79e-07	-6.99e-07	-1.81e-06	-1.56e-06	-1.64e-06	-1.17e-06	-1.21e-06	-9.58e-07	5.18e-07	3.62e-06	4.78e-06	2.53e-06	-3.1e-08	-1.74e-06	-1.39e-06	-3.83e-06	-3.2e-06	-1.11e-06	1.39e-06	1.91e-06	2.88e-06	3.93e-06	3.21e-06	1.55e-06	7.96e-07	2.95e-06	7.28e-06	6.97e-06	3.94e-06	2.83e-06	7.56e-06	-4.75e-06	-5.54e-05	-0.00012362	-0.00014902	-8.17e-05	7.33e-05	0.00026404
556.42	-5.91e-07	-2.35e-06	-2.26e-06	-3.44e-06	-1.43e-06	7.59e-07	2.65e-06	3.04e-06	1.45e-06	1.37e-06	8.43e-07	6.08e-07	-6.83e-07	-1.73e-06	-1.57e-06	-1.72e-06	-1.27e-06	-1.34e-06	-1.06e-06	5.76e-07	3.76e-06	4.73e-06	2.23e-06	-1.67e-07	-1.76e-06	-1.31e-06	-3.95e-06	-3.01e-06	-9.18e-07	1.56e-06	1.97e-06	2.94e-06	3.86e-06	3e-06	1.52e-06	1.03e-06	3.27e-06	7.58e-06	7.05e-06	3.89e-06	2.5e-06	7.38e-06	-4.81e-06	-5.52e-05	-0.00012348	-0.00014903	-8.2e-05	7.29e-05	0.00026359
556.94	-5.23e-07	-2.39e-06	-2.27e-06	-3.5e-06	-1.33e-06	9.94e-07	2.92e-06	3.36e-06	1.64e-06	1.42e-06	6.97e-07	5.34e-07	-6.8e-07	-1.62e-06	-1.54e-06	-1.72e-06	-1.33e-06	-1.46e-06	-1.14e-06	6.44e-07	3.88e-06	4.64e-06	1.92e-06	-3.27e-07	-1.8e-06	-1.27e-06	-4.01e-06	-2.77e-06	-7.13e-07	1.69e-06	2.03e-06	3.02e-06	3.78e-06	2.77e-06	1.48e-06	1.29e-06	3.61e-06	7.87e-06	7.15e-06	3.85e-06	2.22e-06	7.18e-06	-4.96e-06	-5.51e-05	-0.00012326	-0.00014885	-8.22e-05	7.24e-05	0.00026299
557.45	-4.52e-07	-2.38e-06	-2.26e-06	-3.54e-06	-1.23e-06	1.23e-06	3.21e-06	3.67e-06	1.87e-06	1.5e-06	5.86e-07	4.68e-07	-6.8e-07	-1.48e-06	-1.48e-06	-1.67e-06	-1.37e-06	-1.56e-06	-1.18e-06	7.44e-07	3.99e-06	4.53e-06	1.62e-06	-4.95e-07	-1.84e-06	-1.28e-06	-4.03e-06	-2.52e-06	-5.2e-07	1.77e-06	2.07e-06	3.08e-06	3.68e-06	2.52e-06	1.43e-06	1.55e-06	3.97e-06	8.15e-06	7.25e-06	3.82e-06	2.02e-06	6.98e-06	-5.16e-06	-5.5e-05	-0.00012293	-0.00014845	-8.22e-05	7.21e-05	0.00026227
557.97	-3.91e-07	-2.32e-06	-2.24e-06	-3.53e-06	-1.12e-06	1.47e-06	3.5e-06	3.99e-06	2.14e-06	1.62e-06	5.2e-07	4.21e-07	-6.74e-07	-1.3e-06	-1.39e-06	-1.57e-06	-1.38e-06	-1.6e-06	-1.15e-06	8.92e-07	4.09e-06	4.41e-06	1.37e-06	-6.57e-07	-1.89e-06	-1.34e-06	-4.01e-06	-2.27e-06	-3.49e-07	1.8e-06	2.1e-06	3.14e-06	3.57e-06	2.27e-06	1.37e-06	1.81e-06	4.34e-06	8.39e-06	7.37e-06	3.78e-06	1.89e-06	6.79e-06	-5.4e-06	-5.5e-05	-0.00012251	-0.00014787	-8.21e-05	7.17e-05	0.00026147
558.48	-3.61e-07	-2.23e-06	-2.2e-06	-3.47e-06	-1e-06	1.71e-06	3.8e-06	4.3e-06	2.46e-06	1.78e-06	5.11e-07	4.06e-07	-6.42e-07	-1.08e-06	-1.28e-06	-1.45e-06	-1.38e-06	-1.6e-06	-1.04e-06	1.09e-06	4.2e-06	4.29e-06	1.18e-06	-8.07e-07	-1.93e-06	-1.44e-06	-3.96e-06	-2.05e-06	-2.01e-07	1.81e-06	2.13e-06	3.2e-06	3.44e-06	2.03e-06	1.3e-06	2.04e-06	4.69e-06	8.6e-06	7.51e-06	3.73e-06	1.82e-06	6.61e-06	-5.64e-06	-5.49e-05	-0.000122	-0.00014714	-8.18e-05	7.14e-05	0.00026065
559	-3.7e-07	-2.12e-06	-2.15e-06	-3.35e-06	-8.6e-07	1.95e-06	4.11e-06	4.61e-06	2.81e-06	1.96e-06	5.49e-07	4.2e-07	-5.76e-07	-8.15e-07	-1.15e-06	-1.32e-06	-1.38e-06	-1.57e-06	-8.61e-07	1.34e-06	4.31e-06	4.17e-06	1.04e-06	-9.44e-07	-1.96e-06	-1.6e-06	-3.88e-06	-1.86e-06	-7.73e-08	1.8e-06	2.19e-06	3.28e-06	3.3e-06	1.81e-06	1.23e-06	2.24e-06	5.04e-06	8.79e-06	7.66e-06	3.66e-06	1.81e-06	6.47e-06	-5.84e-06	-5.49e-05	-0.00012146	-0.00014635	-8.15e-05	7.12e-05	0.00025985
559.51	-4.28e-07	-2.01e-06	-2.09e-06	-3.19e-06	-6.94e-07	2.2e-06	4.43e-06	4.9e-06	3.16e-06	2.16e-06	6.22e-07	4.48e-07	-4.87e-07	-5.3e-07	-1.01e-06	-1.22e-06	-1.39e-06	-1.5e-06	-6.18e-07	1.63e-06	4.44e-06	4.05e-06	9.46e-07	-1.07e-06	-1.97e-06	-1.77e-06	-3.78e-06	-1.72e-06	3.2e-08	1.78e-06	2.28e-06	3.38e-06	3.18e-06	1.63e-06	1.18e-06	2.42e-06	5.35e-06	8.93e-06	7.81e-06	3.54e-06	1.82e-06	6.38e-06	-5.95e-06	-5.48e-05	-0.00012088	-0.00014557	-8.11e-05	7.09e-05	0.00025911
560.03	-5.29e-07	-1.92e-06	-2.06e-06	-3.01e-06	-5.12e-07	2.44e-06	4.76e-06	5.18e-06	3.5e-06	2.35e-06	7e-07	4.74e-07	-3.88e-07	-2.43e-07	-8.86e-07	-1.15e-06	-1.43e-06	-1.42e-06	-3.32e-07	1.96e-06	4.56e-06	3.92e-06	8.71e-07	-1.18e-06	-1.95e-06	-1.96e-06	-3.66e-06	-1.62e-06	1.35e-07	1.79e-06	2.4e-06	3.5e-06	3.05e-06	1.49e-06	1.13e-06	2.57e-06	5.64e-06	9.04e-06	7.93e-06	3.37e-06	1.85e-06	6.36e-06	-5.91e-06	-5.47e-05	-0.00012031	-0.00014488	-8.09e-05	7.07e-05	0.00025846
560.54	-6.55e-07	-1.83e-06	-2.05e-06	-2.79e-06	-3.06e-07	2.7e-06	5.09e-06	5.44e-06	3.82e-06	2.5e-06	7.67e-07	4.86e-07	-2.85e-07	3.42e-08	-7.74e-07	-1.12e-06	-1.49e-06	-1.32e-06	-1.89e-08	2.31e-06	4.69e-06	3.79e-06	8.05e-07	-1.27e-06	-1.9e-06	-2.12e-06	-3.51e-06	-1.56e-06	2.31e-07	1.83e-06	2.56e-06	3.65e-06	2.91e-06	1.38e-06	1.08e-06	2.69e-06	5.88e-06	9.12e-06	8.03e-06	3.14e-06	1.88e-06	6.42e-06	-5.72e-06	-5.45e-05	-0.00011978	-0.00014434	-8.07e-05	7.04e-05	0.00025792
561.06	-7.91e-07	-1.74e-06	-2.04e-06	-2.55e-06	-7.08e-08	2.96e-06	5.42e-06	5.67e-06	4.11e-06	2.61e-06	8.07e-07	4.71e-07	-1.96e-07	2.88e-07	-6.67e-07	-1.11e-06	-1.56e-06	-1.22e-06	2.93e-07	2.67e-06	4.8e-06	3.65e-06	7.25e-07	-1.35e-06	-1.81e-06	-2.25e-06	-3.34e-06	-1.52e-06	3.34e-07	1.89e-06	2.75e-06	3.83e-06	2.8e-06	1.34e-06	1.02e-06	2.79e-06	6.08e-06	9.2e-06	8.12e-06	2.86e-06	1.89e-06	6.54e-06	-5.36e-06	-5.42e-05	-0.00011933	-0.00014403	-8.08e-05	7e-05	0.00025747
561.57	-9.29e-07	-1.66e-06	-2.04e-06	-2.27e-06	2.02e-07	3.24e-06	5.74e-06	5.87e-06	4.36e-06	2.69e-06	8.12e-07	4.12e-07	-1.36e-07	5.07e-07	-5.61e-07	-1.1e-06	-1.61e-06	-1.12e-06	5.83e-07	3.01e-06	4.91e-06	3.51e-06	6.12e-07	-1.42e-06	-1.69e-06	-2.35e-06	-3.15e-06	-1.49e-06	4.42e-07	1.99e-06	2.98e-06	4.05e-06	2.72e-06	1.33e-06	9.62e-07	2.85e-06	6.24e-06	9.27e-06	8.18e-06	2.52e-06	1.86e-06	6.71e-06	-4.86e-06	-5.39e-05	-0.00011897	-0.00014396	-8.1e-05	6.96e-05	0.00025709
562.09	-1.05e-06	-1.57e-06	-2.04e-06	-1.97e-06	5.09e-07	3.5e-06	6.01e-06	6e-06	4.54e-06	2.73e-06	7.68e-07	2.95e-07	-1.26e-07	6.79e-07	-4.54e-07	-1.07e-06	-1.62e-06	-9.98e-07	8.49e-07	3.34e-06	5e-06	3.37e-06	4.71e-07	-1.48e-06	-1.55e-06	-2.4e-06	-2.95e-06	-1.46e-06	5.58e-07	2.11e-06	3.23e-06	4.3e-06	2.66e-06	1.35e-06	8.89e-07	2.9e-06	6.36e-06	9.35e-06	8.22e-06	2.13e-06	1.79e-06	6.91e-06	-4.25e-06	-5.34e-05	-0.00011869	-0.00014413	-8.15e-05	6.9e-05	0.00025676
562.6	-1.15e-06	-1.48e-06	-2.03e-06	-1.64e-06	8.41e-07	3.76e-06	6.22e-06	6.06e-06	4.66e-06	2.73e-06	6.84e-07	1.25e-07	-1.71e-07	8.04e-07	-3.36e-07	-1.01e-06	-1.58e-06	-8.5e-07	1.1e-06	3.65e-06	5.09e-06	3.24e-06	3.11e-07	-1.51e-06	-1.37e-06	-2.4e-06	-2.73e-06	-1.4e-06	6.93e-07	2.26e-06	3.47e-06	4.55e-06	2.61e-06	1.39e-06	8e-07	2.93e-06	6.44e-06	9.4e-06	8.22e-06	1.71e-06	1.7e-06	7.12e-06	-3.55e-06	-5.3e-05	-0.00011847	-0.00014447	-8.2e-05	6.84e-05	0.00025645
563.12	-1.21e-06	-1.37e-06	-2.02e-06	-1.3e-06	1.19e-06	3.99e-06	6.36e-06	6.05e-06	4.72e-06	2.71e-06	5.7e-07	-8.1e-08	-2.54e-07	8.93e-07	-1.98e-07	-9.05e-07	-1.46e-06	-6.58e-07	1.34e-06	3.94e-06	5.18e-06	3.12e-06	1.51e-07	-1.52e-06	-1.17e-06	-2.35e-06	-2.51e-06	-1.3e-06	8.5e-07	2.41e-06	3.7e-06	4.79e-06	2.57e-06	1.42e-06	6.87e-07	2.94e-06	6.5e-06	9.45e-06	8.19e-06	1.28e-06	1.59e-06	7.32e-06	-2.83e-06	-5.24e-05	-0.00011828	-0.00014491	-8.27e-05	6.77e-05	0.00025611
563.63	-1.23e-06	-1.24e-06	-2e-06	-9.28e-07	1.55e-06	4.21e-06	6.43e-06	5.98e-06	4.74e-06	2.68e-06	4.45e-07	-3.05e-07	-3.6e-07	9.56e-07	-3.52e-08	-7.52e-07	-1.27e-06	-4.14e-07	1.58e-06	4.22e-06	5.27e-06	3.04e-06	7.06e-09	-1.5e-06	-9.82e-07	-2.3e-06	-2.29e-06	-1.17e-06	1.03e-06	2.56e-06	3.89e-06	4.99e-06	2.55e-06	1.43e-06	5.55e-07	2.93e-06	6.54e-06	9.48e-06	8.15e-06	8.63e-07	1.48e-06	7.48e-06	-2.15e-06	-5.19e-05	-0.00011808	-0.00014537	-8.34e-05	6.7e-05	0.00025575
564.15	-1.23e-06	-1.1e-06	-1.95e-06	-5.5e-07	1.92e-06	4.41e-06	6.41e-06	5.85e-06	4.7e-06	2.67e-06	3.12e-07	-5.4e-07	-4.81e-07	9.96e-07	1.45e-07	-5.69e-07	-1.01e-06	-1.32e-07	1.83e-06	4.48e-06	5.37e-06	2.98e-06	-1.14e-07	-1.47e-06	-8.22e-07	-2.25e-06	-2.11e-06	-9.92e-07	1.24e-06	2.71e-06	4.04e-06	5.15e-06	2.52e-06	1.41e-06	4.13e-07	2.9e-06	6.57e-06	9.49e-06	8.09e-06	4.97e-07	1.38e-06	7.58e-06	-1.56e-06	-5.14e-05	-0.00011785	-0.00014579	-8.41e-05	6.64e-05	0.00025533
564.67	-1.22e-06	-9.7e-07	-1.89e-06	-1.68e-07	2.29e-06	4.59e-06	6.32e-06	5.65e-06	4.61e-06	2.65e-06	1.75e-07	-7.73e-07	-6.08e-07	1.01e-06	3.25e-07	-3.74e-07	-7.25e-07	1.68e-07	2.09e-06	4.72e-06	5.47e-06	2.93e-06	-2.07e-07	-1.42e-06	-6.99e-07	-2.23e-06	-1.95e-06	-7.78e-07	1.47e-06	2.85e-06	4.13e-06	5.23e-06	2.47e-06	1.35e-06	2.6e-07	2.86e-06	6.6e-06	9.46e-06	8.01e-06	1.8e-07	1.29e-06	7.62e-06	-1.12e-06	-5.09e-05	-0.00011755	-0.00014606	-8.46e-05	6.58e-05	0.00025488
565.18	-1.21e-06	-8.57e-07	-1.82e-06	1.93e-07	2.65e-06	4.76e-06	6.17e-06	5.41e-06	4.45e-06	2.61e-06	3.05e-08	-9.93e-07	-7.32e-07	1.01e-06	4.85e-07	-1.96e-07	-4.5e-07	4.62e-07	2.34e-06	4.92e-06	5.54e-06	2.88e-06	-2.72e-07	-1.37e-06	-6.23e-07	-2.24e-06	-1.81e-06	-5.32e-07	1.72e-06	2.97e-06	4.17e-06	5.22e-06	2.39e-06	1.23e-06	1.04e-07	2.81e-06	6.62e-06	9.39e-06	7.89e-06	-6.88e-08	1.23e-06	7.57e-06	-8.53e-07	-5.04e-05	-0.00011719	-0.00014613	-8.49e-05	6.53e-05	0.00025438
565.7	-1.21e-06	-7.73e-07	-1.75e-06	5.19e-07	2.97e-06	4.91e-06	5.96e-06	5.13e-06	4.24e-06	2.55e-06	-1.09e-07	-1.18e-06	-8.31e-07	9.94e-07	6.21e-07	-5.23e-08	-2.17e-07	7.16e-07	2.58e-06	5.08e-06	5.59e-06	2.81e-06	-3.23e-07	-1.33e-06	-6.21e-07	-2.3e-06	-1.71e-06	-2.69e-07	2e-06	3.09e-06	4.17e-06	5.12e-06	2.29e-06	1.06e-06	-5.41e-08	2.74e-06	6.65e-06	9.29e-06	7.74e-06	-2.3e-07	1.2e-06	7.46e-06	-7.98e-07	-5.01e-05	-0.00011678	-0.00014598	-8.5e-05	6.5e-05	0.00025387
566.21	-1.22e-06	-7.18e-07	-1.67e-06	8.03e-07	3.26e-06	5.04e-06	5.73e-06	4.84e-06	3.98e-06	2.47e-06	-2.5e-07	-1.34e-06	-9.02e-07	9.63e-07	7.2e-07	3.58e-08	-5.73e-08	8.98e-07	2.77e-06	5.17e-06	5.57e-06	2.7e-06	-3.8e-07	-1.31e-06	-7.18e-07	-2.43e-06	-1.66e-06	-1.76e-08	2.28e-06	3.19e-06	4.15e-06	4.97e-06	2.16e-06	8.43e-07	-2.12e-07	2.67e-06	6.67e-06	9.19e-06	7.59e-06	-3.05e-07	1.19e-06	7.29e-06	-9.5e-07	-4.99e-05	-0.00011635	-0.00014561	-8.49e-05	6.49e-05	0.00025335
566.73	-1.27e-06	-7.01e-07	-1.58e-06	1.04e-06	3.51e-06	5.14e-06	5.48e-06	4.53e-06	3.69e-06	2.34e-06	-3.95e-07	-1.48e-06	-9.53e-07	9.07e-07	7.69e-07	5.81e-08	4.6e-09	9.88e-07	2.91e-06	5.2e-06	5.48e-06	2.54e-06	-4.7e-07	-1.35e-06	-9.02e-07	-2.6e-06	-1.65e-06	2.02e-07	2.53e-06	3.27e-06	4.12e-06	4.77e-06	2.01e-06	6.03e-07	-3.6e-07	2.6e-06	6.69e-06	9.09e-06	7.41e-06	-3.1e-07	1.18e-06	7.08e-06	-1.29e-06	-4.98e-05	-0.00011594	-0.00014509	-8.45e-05	6.49e-05	0.00025287
567.24	-1.34e-06	-7.25e-07	-1.48e-06	1.23e-06	3.73e-06	5.23e-06	5.23e-06	4.22e-06	3.35e-06	2.15e-06	-5.53e-07	-1.6e-06	-9.94e-07	8.15e-07	7.57e-07	1.48e-08	-3.64e-08	9.7e-07	2.96e-06	5.15e-06	5.32e-06	2.3e-06	-6.06e-07	-1.43e-06	-1.16e-06	-2.81e-06	-1.67e-06	3.85e-07	2.73e-06	3.33e-06	4.09e-06	4.53e-06	1.84e-06	3.46e-07	-4.88e-07	2.54e-06	6.71e-06	9.01e-06	7.22e-06	-2.67e-07	1.17e-06	6.86e-06	-1.77e-06	-4.99e-05	-0.00011559	-0.00014446	-8.4e-05	6.5e-05	0.00025242
567.76	-1.45e-06	-7.91e-07	-1.4e-06	1.37e-06	3.9e-06	5.28e-06	4.99e-06	3.91e-06	2.99e-06	1.92e-06	-7.17e-07	-1.7e-06	-1.02e-06	6.9e-07	6.91e-07	-8.13e-08	-1.62e-07	8.62e-07	2.95e-06	5.02e-06	5.07e-06	2.01e-06	-7.93e-07	-1.55e-06	-1.48e-06	-3.01e-06	-1.7e-06	5.24e-07	2.88e-06	3.37e-06	4.07e-06	4.28e-06	1.67e-06	9.49e-08	-5.88e-07	2.5e-06	6.74e-06	8.95e-06	6.99e-06	-2.03e-07	1.16e-06	6.67e-06	-2.32e-06	-5.01e-05	-0.00011532	-0.00014379	-8.34e-05	6.53e-05	0.00025203
568.27	-1.57e-06	-8.9e-07	-1.33e-06	1.45e-06	4.02e-06	5.3e-06	4.76e-06	3.63e-06	2.65e-06	1.65e-06	-8.72e-07	-1.78e-06	-1.02e-06	5.47e-07	5.85e-07	-2.21e-07	-3.48e-07	6.95e-07	2.88e-06	4.85e-06	4.75e-06	1.65e-06	-1.03e-06	-1.71e-06	-1.85e-06	-3.23e-06	-1.76e-06	6.05e-07	2.95e-06	3.38e-06	4.08e-06	4.04e-06	1.49e-06	-1.37e-07	-6.57e-07	2.5e-06	6.77e-06	8.93e-06	6.76e-06	-1.2e-07	1.14e-06	6.53e-06	-2.89e-06	-5.03e-05	-0.00011516	-0.00014318	-8.27e-05	6.55e-05	0.00025169
568.79	-1.69e-06	-1.01e-06	-1.27e-06	1.49e-06	4.11e-06	5.3e-06	4.56e-06	3.39e-06	2.35e-06	1.39e-06	-1.01e-06	-1.82e-06	-9.77e-07	3.99e-07	4.59e-07	-3.79e-07	-5.55e-07	5.05e-07	2.78e-06	4.67e-06	4.4e-06	1.27e-06	-1.3e-06	-1.89e-06	-2.24e-06	-3.44e-06	-1.85e-06	6.26e-07	2.95e-06	3.38e-06	4.11e-06	3.84e-06	1.33e-06	-3.41e-07	-6.82e-07	2.56e-06	6.82e-06	8.95e-06	6.52e-06	-3.67e-08	1.12e-06	6.5e-06	-3.37e-06	-5.06e-05	-0.00011511	-0.00014269	-8.22e-05	6.58e-05	0.00025143
569.3	-1.81e-06	-1.14e-06	-1.21e-06	1.52e-06	4.19e-06	5.3e-06	4.41e-06	3.2e-06	2.1e-06	1.13e-06	-1.13e-06	-1.85e-06	-9.05e-07	2.47e-07	3.12e-07	-5.5e-07	-7.51e-07	3.4e-07	2.69e-06	4.5e-06	4.04e-06	8.83e-07	-1.59e-06	-2.08e-06	-2.65e-06	-3.64e-06	-1.96e-06	5.88e-07	2.85e-06	3.35e-06	4.16e-06	3.67e-06	1.18e-06	-5.09e-07	-6.51e-07	2.68e-06	6.9e-06	9.02e-06	6.27e-06	1.77e-08	1.09e-06	6.59e-06	-3.69e-06	-5.08e-05	-0.00011517	-0.00014238	-8.18e-05	6.61e-05	0.00025124
569.82	-1.92e-06	-1.28e-06	-1.17e-06	1.54e-06	4.27e-06	5.29e-06	4.29e-06	3.07e-06	1.9e-06	8.98e-07	-1.23e-06	-1.84e-06	-7.99e-07	9.72e-08	1.46e-07	-7.21e-07	-9.07e-07	2.4e-07	2.66e-06	4.4e-06	3.71e-06	5.1e-07	-1.89e-06	-2.25e-06	-3.03e-06	-3.83e-06	-2.1e-06	5.1e-07	2.71e-06	3.3e-06	4.21e-06	3.52e-06	1.03e-06	-6.36e-07	-5.47e-07	2.88e-06	7.01e-06	9.11e-06	6.01e-06	3.01e-08	1.04e-06	6.81e-06	-3.81e-06	-5.08e-05	-0.00011532	-0.0001423	-8.17e-05	6.62e-05	0.00025112
570.33	-2.04e-06	-1.43e-06	-1.13e-06	1.57e-06	4.37e-06	5.31e-06	4.23e-06	3e-06	1.77e-06	6.99e-07	-1.31e-06	-1.8e-06	-6.52e-07	-3.22e-08	-2.74e-08	-8.87e-07	-1e-06	2.31e-07	2.7e-06	4.39e-06	3.45e-06	1.87e-07	-2.17e-06	-2.41e-06	-3.38e-06	-4.01e-06	-2.24e-06	4.17e-07	2.55e-06	3.27e-06	4.29e-06	3.4e-06	9.02e-07	-7.21e-07	-3.7e-07	3.17e-06	7.17e-06	9.22e-06	5.74e-06	-1.6e-09	9.79e-07	7.15e-06	-3.69e-06	-5.07e-05	-0.00011551	-0.00014243	-8.17e-05	6.63e-05	0.00025107
570.85	-2.15e-06	-1.59e-06	-1.1e-06	1.63e-06	4.49e-06	5.35e-06	4.2e-06	3.01e-06	1.71e-06	5.51e-07	-1.37e-06	-1.73e-06	-4.56e-07	-1.19e-07	-1.94e-07	-1.04e-06	-1.03e-06	3.35e-07	2.86e-06	4.51e-06	3.29e-06	-7.18e-08	-2.43e-06	-2.53e-06	-3.69e-06	-4.17e-06	-2.4e-06	3.22e-07	2.39e-06	3.25e-06	4.38e-06	3.28e-06	7.78e-07	-7.73e-07	-1.26e-07	3.53e-06	7.35e-06	9.36e-06	5.47e-06	-7.37e-08	8.94e-07	7.59e-06	-3.34e-06	-5.04e-05	-0.00011572	-0.00014277	-8.2e-05	6.62e-05	0.0002511
571.36	-2.25e-06	-1.75e-06	-1.05e-06	1.74e-06	4.64e-06	5.42e-06	4.22e-06	3.07e-06	1.71e-06	4.59e-07	-1.4e-06	-1.6e-06	-2.19e-07	-1.59e-07	-3.6e-07	-1.18e-06	-1e-06	5.37e-07	3.13e-06	4.75e-06	3.23e-06	-2.61e-07	-2.66e-06	-2.63e-06	-3.98e-06	-4.34e-06	-2.56e-06	2.29e-07	2.25e-06	3.27e-06	4.5e-06	3.2e-06	6.56e-07	-8.09e-07	1.72e-07	3.96e-06	7.56e-06	9.49e-06	5.2e-06	-1.81e-07	7.8e-07	8.09e-06	-2.8e-06	-4.99e-05	-0.00011594	-0.00014327	-8.25e-05	6.61e-05	0.0002512
571.88	-2.35e-06	-1.89e-06	-9.68e-07	1.9e-06	4.83e-06	5.53e-06	4.26e-06	3.19e-06	1.74e-06	4.04e-07	-1.42e-06	-1.45e-06	2.15e-08	-1.75e-07	-5.34e-07	-1.32e-06	-9.25e-07	8.22e-07	3.51e-06	5.12e-06	3.29e-06	-3.82e-07	-2.85e-06	-2.69e-06	-4.21e-06	-4.49e-06	-2.71e-06	1.61e-07	2.15e-06	3.33e-06	4.64e-06	3.11e-06	5.26e-07	-8.38e-07	5.24e-07	4.45e-06	7.79e-06	9.62e-06	4.93e-06	-3.29e-07	6.16e-07	8.6e-06	-2.13e-06	-4.93e-05	-0.00011613	-0.00014389	-8.31e-05	6.59e-05	0.00025137
572.39	-2.45e-06	-2.05e-06	-8.75e-07	2.09e-06	5.02e-06	5.64e-06	4.31e-06	3.32e-06	1.78e-06	3.76e-07	-1.44e-06	-1.29e-06	2.39e-07	-1.84e-07	-7.28e-07	-1.47e-06	-8.24e-07	1.16e-06	3.97e-06	5.59e-06	3.44e-06	-4.48e-07	-3.02e-06	-2.74e-06	-4.41e-06	-4.61e-06	-2.85e-06	1.18e-07	2.11e-06	3.44e-06	4.81e-06	3.02e-06	3.84e-07	-8.62e-07	9.11e-07	4.96e-06	8.02e-06	9.73e-06	4.67e-06	-5.12e-07	3.96e-07	9.04e-06	-1.42e-06	-4.86e-05	-0.00011627	-0.00014453	-8.38e-05	6.56e-05	0.00025157
572.91	-2.55e-06	-2.18e-06	-7.66e-07	2.29e-06	5.19e-06	5.74e-06	4.35e-06	3.46e-06	1.82e-06	3.67e-07	-1.46e-06	-1.12e-06	4.18e-07	-1.94e-07	-9.36e-07	-1.61e-06	-7.17e-07	1.52e-06	4.49e-06	6.1e-06	3.65e-06	-4.79e-07	-3.17e-06	-2.77e-06	-4.56e-06	-4.69e-06	-2.93e-06	1.12e-07	2.13e-06	3.6e-06	4.99e-06	2.91e-06	2.28e-07	-8.92e-07	1.32e-06	5.5e-06	8.24e-06	9.81e-06	4.41e-06	-7.13e-07	1.33e-07	9.37e-06	-7.66e-07	-4.78e-05	-0.00011633	-0.00014512	-8.45e-05	6.53e-05	0.00025178
573.42	-2.62e-06	-2.29e-06	-6.38e-07	2.5e-06	5.35e-06	5.83e-06	4.37e-06	3.58e-06	1.85e-06	3.67e-07	-1.48e-06	-9.7e-07	5.39e-07	-2.14e-07	-1.15e-06	-1.76e-06	-6.23e-07	1.86e-06	5.01e-06	6.6e-06	3.85e-06	-5.06e-07	-3.31e-06	-2.81e-06	-4.68e-06	-4.71e-06	-2.97e-06	1.32e-07	2.2e-06	3.81e-06	5.2e-06	2.79e-06	5.01e-08	-9.41e-07	1.71e-06	6.03e-06	8.44e-06	9.87e-06	4.17e-06	-9.12e-07	-1.56e-07	9.55e-06	-2.31e-07	-4.72e-05	-0.0001163	-0.00014556	-8.52e-05	6.51e-05	0.00025196
573.94	-2.65e-06	-2.35e-06	-4.88e-07	2.71e-06	5.48e-06	5.91e-06	4.38e-06	3.66e-06	1.85e-06	3.66e-07	-1.51e-06	-8.4e-07	5.89e-07	-2.57e-07	-1.36e-06	-1.91e-06	-5.51e-07	2.17e-06	5.5e-06	7.04e-06	4.02e-06	-5.53e-07	-3.44e-06	-2.85e-06	-4.77e-06	-4.68e-06	-2.97e-06	1.56e-07	2.27e-06	4.05e-06	5.43e-06	2.67e-06	-1.54e-07	-1.01e-06	2.09e-06	6.53e-06	8.64e-06	9.9e-06	3.97e-06	-1.1e-06	-4.51e-07	9.56e-06	1.18e-07	-4.66e-05	-0.00011616	-0.00014581	-8.56e-05	6.48e-05	0.00025208
574.45	-2.61e-06	-2.34e-06	-3.19e-07	2.89e-06	5.55e-06	5.94e-06	4.34e-06	3.69e-06	1.81e-06	3.5e-07	-1.54e-06	-7.53e-07	5.53e-07	-3.44e-07	-1.57e-06	-2.05e-06	-5.07e-07	2.41e-06	5.91e-06	7.37e-06	4.11e-06	-6.34e-07	-3.56e-06	-2.91e-06	-4.83e-06	-4.6e-06	-2.93e-06	1.69e-07	2.33e-06	4.3e-06	5.64e-06	2.52e-06	-3.81e-07	-1.1e-06	2.44e-06	7.01e-06	8.82e-06	9.9e-06	3.8e-06	-1.26e-06	-7.26e-07	9.41e-06	2.49e-07	-4.62e-05	-0.00011591	-0.00014578	-8.59e-05	6.45e-05	0.00025211
574.97	-2.51e-06	-2.27e-06	-1.39e-07	3.03e-06	5.56e-06	5.92e-06	4.28e-06	3.66e-06	1.74e-06	3.1e-07	-1.58e-06	-7.27e-07	4.32e-07	-4.71e-07	-1.75e-06	-2.18e-06	-4.73e-07	2.6e-06	6.25e-06	7.56e-06	4.08e-06	-7.62e-07	-3.68e-06	-2.98e-06	-4.87e-06	-4.47e-06	-2.87e-06	1.62e-07	2.38e-06	4.53e-06	5.81e-06	2.34e-06	-6.33e-07	-1.2e-06	2.76e-06	7.44e-06	9.01e-06	9.89e-06	3.68e-06	-1.39e-06	-9.54e-07	9.11e-06	1.64e-07	-4.6e-05	-0.00011553	-0.00014545	-8.58e-05	6.44e-05	0.00025203
575.49	-2.35e-06	-2.13e-06	5.7e-08	3.14e-06	5.52e-06	5.85e-06	4.2e-06	3.58e-06	1.65e-06	2.57e-07	-1.63e-06	-7.43e-07	2.64e-07	-6.17e-07	-1.9e-06	-2.29e-06	-4.47e-07	2.74e-06	6.47e-06	7.58e-06	3.92e-06	-9.39e-07	-3.78e-06	-3.08e-06	-4.9e-06	-4.3e-06	-2.78e-06	1.31e-07	2.39e-06	4.74e-06	5.93e-06	2.14e-06	-8.93e-07	-1.27e-06	3.05e-06	7.81e-06	9.2e-06	9.87e-06	3.62e-06	-1.46e-06	-1.1e-06	8.71e-06	-1.02e-07	-4.59e-05	-0.00011502	-0.00014482	-8.55e-05	6.43e-05	0.00025184
576	-2.13e-06	-1.9e-06	2.85e-07	3.25e-06	5.45e-06	5.73e-06	4.09e-06	3.45e-06	1.54e-06	1.81e-07	-1.67e-06	-7.92e-07	7.74e-08	-7.59e-07	-1.99e-06	-2.37e-06	-4.24e-07	2.84e-06	6.58e-06	7.43e-06	3.62e-06	-1.16e-06	-3.86e-06	-3.2e-06	-4.93e-06	-4.11e-06	-2.67e-06	8.74e-08	2.38e-06	4.92e-06	5.98e-06	1.9e-06	-1.16e-06	-1.33e-06	3.31e-06	8.13e-06	9.4e-06	9.85e-06	3.61e-06	-1.5e-06	-1.17e-06	8.27e-06	-4.98e-07	-4.6e-05	-0.00011441	-0.00014393	-8.49e-05	6.44e-05	0.00025156
576.52	-1.86e-06	-1.63e-06	5.44e-07	3.37e-06	5.37e-06	5.58e-06	3.96e-06	3.29e-06	1.44e-06	8.87e-08	-1.7e-06	-8.63e-07	-1.03e-07	-8.78e-07	-2.02e-06	-2.41e-06	-3.96e-07	2.9e-06	6.6e-06	7.13e-06	3.21e-06	-1.42e-06	-3.93e-06	-3.34e-06	-4.96e-06	-3.92e-06	-2.55e-06	3.59e-08	2.34e-06	5.05e-06	5.93e-06	1.64e-06	-1.42e-06	-1.35e-06	3.55e-06	8.38e-06	9.61e-06	9.83e-06	3.63e-06	-1.51e-06	-1.15e-06	7.82e-06	-9.68e-07	-4.61e-05	-0.00011373	-0.00014284	-8.41e-05	6.46e-05	0.00025122
577.03	-1.6e-06	-1.33e-06	8.22e-07	3.49e-06	5.27e-06	5.37e-06	3.8e-06	3.12e-06	1.34e-06	-1.59e-08	-1.74e-06	-9.39e-07	-2.55e-07	-9.63e-07	-1.99e-06	-2.4e-06	-3.48e-07	2.94e-06	6.53e-06	6.72e-06	2.72e-06	-1.67e-06	-3.96e-06	-3.47e-06	-4.97e-06	-3.72e-06	-2.4e-06	-1.59e-09	2.29e-06	5.14e-06	5.79e-06	1.35e-06	-1.67e-06	-1.34e-06	3.76e-06	8.56e-06	9.81e-06	9.79e-06	3.68e-06	-1.5e-06	-1.05e-06	7.41e-06	-1.46e-06	-4.63e-05	-0.00011302	-0.00014161	-8.31e-05	6.48e-05	0.00025086
577.55	-1.37e-06	-1.05e-06	1.1e-06	3.61e-06	5.16e-06	5.09e-06	3.62e-06	2.94e-06	1.27e-06	-1.27e-07	-1.77e-06	-1.01e-06	-3.75e-07	-1.01e-06	-1.91e-06	-2.35e-06	-2.71e-07	2.99e-06	6.41e-06	6.23e-06	2.19e-06	-1.92e-06	-3.96e-06	-3.62e-06	-4.98e-06	-3.52e-06	-2.23e-06	2.41e-09	2.27e-06	5.17e-06	5.53e-06	1.02e-06	-1.9e-06	-1.29e-06	3.94e-06	8.67e-06	9.99e-06	9.73e-06	3.74e-06	-1.48e-06	-8.98e-07	7.07e-06	-1.91e-06	-4.65e-05	-0.00011231	-0.00014035	-8.2e-05	6.52e-05	0.00025052
578.06	-1.22e-06	-8.3e-07	1.36e-06	3.74e-06	5.06e-06	4.79e-06	3.43e-06	2.77e-06	1.23e-06	-2.42e-07	-1.79e-06	-1.07e-06	-4.55e-07	-1.01e-06	-1.8e-06	-2.25e-06	-1.7e-07	3.03e-06	6.25e-06	5.69e-06	1.65e-06	-2.14e-06	-3.93e-06	-3.77e-06	-4.98e-06	-3.33e-06	-2.01e-06	7.9e-08	2.29e-06	5.18e-06	5.18e-06	6.57e-07	-2.12e-06	-1.21e-06	4.11e-06	8.7e-06	1.01e-05	9.63e-06	3.77e-06	-1.49e-06	-6.98e-07	6.83e-06	-2.27e-06	-4.67e-05	-0.00011164	-0.00013915	-8.1e-05	6.56e-05	0.00025024
578.58	-1.16e-06	-7.04e-07	1.58e-06	3.88e-06	4.98e-06	4.46e-06	3.22e-06	2.62e-06	1.21e-06	-3.59e-07	-1.81e-06	-1.1e-06	-4.96e-07	-9.86e-07	-1.69e-06	-2.12e-06	-5.56e-08	3.08e-06	6.07e-06	5.14e-06	1.12e-06	-2.34e-06	-3.87e-06	-3.91e-06	-4.97e-06	-3.14e-06	-1.73e-06	2.5e-07	2.37e-06	5.17e-06	4.76e-06	2.89e-07	-2.31e-06	-1.11e-06	4.24e-06	8.66e-06	1.02e-05	9.46e-06	3.76e-06	-1.53e-06	-4.77e-07	6.68e-06	-2.51e-06	-4.69e-05	-0.00011104	-0.00013809	-8e-05	6.6e-05	0.00025005
579.09	-1.23e-06	-6.91e-07	1.75e-06	4.02e-06	4.92e-06	4.13e-06	2.99e-06	2.46e-06	1.19e-06	-4.9e-07	-1.85e-06	-1.12e-06	-5.21e-07	-9.46e-07	-1.58e-06	-1.97e-06	7.28e-08	3.12e-06	5.89e-06	4.61e-06	6.37e-07	-2.49e-06	-3.76e-06	-4.02e-06	-4.95e-06	-2.95e-06	-1.41e-06	5.16e-07	2.53e-06	5.16e-06	4.3e-06	-8.6e-08	-2.48e-06	-1.03e-06	4.34e-06	8.56e-06	1.03e-05	9.21e-06	3.69e-06	-1.61e-06	-2.52e-07	6.63e-06	-2.62e-06	-4.69e-05	-0.00011054	-0.00013722	-7.93e-05	6.65e-05	0.00024997
579.61	-1.41e-06	-8.02e-07	1.86e-06	4.14e-06	4.88e-06	3.81e-06	2.76e-06	2.33e-06	1.18e-06	-6.29e-07	-1.9e-06	-1.12e-06	-5.55e-07	-9.09e-07	-1.48e-06	-1.79e-06	2.14e-07	3.16e-06	5.73e-06	4.12e-06	2.08e-07	-2.6e-06	-3.6e-06	-4.09e-06	-4.89e-06	-2.79e-06	-1.05e-06	8.59e-07	2.75e-06	5.15e-06	3.82e-06	-4.53e-07	-2.64e-06	-9.64e-07	4.4e-06	8.4e-06	1.02e-05	8.87e-06	3.55e-06	-1.74e-06	-1.46e-08	6.68e-06	-2.6e-06	-4.7e-05	-0.00011014	-0.00013659	-7.87e-05	6.68e-05	0.00025001
580.12	-1.69e-06	-1.03e-06	1.89e-06	4.22e-06	4.87e-06	3.51e-06	2.55e-06	2.19e-06	1.14e-06	-7.86e-07	-1.97e-06	-1.13e-06	-6.16e-07	-8.98e-07	-1.43e-06	-1.6e-06	3.59e-07	3.21e-06	5.59e-06	3.68e-06	-1.69e-07	-2.67e-06	-3.4e-06	-4.12e-06	-4.83e-06	-2.65e-06	-6.8e-07	1.26e-06	3.02e-06	5.15e-06	3.35e-06	-8.01e-07	-2.78e-06	-9.4e-07	4.41e-06	8.17e-06	1.01e-05	8.45e-06	3.34e-06	-1.9e-06	2.34e-07	6.81e-06	-2.45e-06	-4.69e-05	-0.00010984	-0.00013621	-7.84e-05	6.71e-05	0.00025017
580.64	-2.05e-06	-1.34e-06	1.86e-06	4.28e-06	4.89e-06	3.27e-06	2.37e-06	2.04e-06	1.06e-06	-9.68e-07	-2.07e-06	-1.14e-06	-7.19e-07	-9.23e-07	-1.43e-06	-1.42e-06	4.97e-07	3.27e-06	5.48e-06	3.27e-06	-5.03e-07	-2.72e-06	-3.16e-06	-4.13e-06	-4.76e-06	-2.55e-06	-3.09e-07	1.68e-06	3.34e-06	5.17e-06	2.93e-06	-1.11e-06	-2.9e-06	-9.45e-07	4.39e-06	7.92e-06	9.87e-06	7.95e-06	3.08e-06	-2.07e-06	4.97e-07	7.02e-06	-2.18e-06	-4.67e-05	-0.00010961	-0.00013606	-7.83e-05	6.72e-05	0.00025044
581.15	-2.46e-06	-1.71e-06	1.79e-06	4.31e-06	4.95e-06	3.1e-06	2.22e-06	1.88e-06	9.22e-07	-1.18e-06	-2.2e-06	-1.18e-06	-8.62e-07	-9.85e-07	-1.49e-06	-1.26e-06	6.13e-07	3.34e-06	5.39e-06	2.91e-06	-7.94e-07	-2.76e-06	-2.89e-06	-4.11e-06	-4.67e-06	-2.49e-06	3.91e-08	2.09e-06	3.67e-06	5.21e-06	2.57e-06	-1.37e-06	-2.98e-06	-9.64e-07	4.35e-06	7.66e-06	9.63e-06	7.4e-06	2.77e-06	-2.27e-06	7.6e-07	7.28e-06	-1.82e-06	-4.65e-05	-0.00010943	-0.00013612	-7.85e-05	6.73e-05	0.00025081
581.67	-2.87e-06	-2.08e-06	1.7e-06	4.33e-06	5.03e-06	3e-06	2.11e-06	1.7e-06	7.26e-07	-1.41e-06	-2.35e-06	-1.23e-06	-1.04e-06	-1.08e-06	-1.59e-06	-1.12e-06	7.16e-07	3.43e-06	5.34e-06	2.6e-06	-1.04e-06	-2.77e-06	-2.58e-06	-4.06e-06	-4.58e-06	-2.48e-06	3.41e-07	2.44e-06	3.98e-06	5.24e-06	2.27e-06	-1.58e-06	-3.03e-06	-9.83e-07	4.3e-06	7.41e-06	9.35e-06	6.83e-06	2.44e-06	-2.46e-06	1.02e-06	7.54e-06	-1.41e-06	-4.63e-05	-0.00010928	-0.00013634	-7.89e-05	6.72e-05	0.00025125
582.18	-3.24e-06	-2.41e-06	1.61e-06	4.33e-06	5.11e-06	2.95e-06	2.04e-06	1.5e-06	4.73e-07	-1.67e-06	-2.52e-06	-1.31e-06	-1.26e-06	-1.18e-06	-1.72e-06	-9.88e-07	8.01e-07	3.53e-06	5.31e-06	2.34e-06	-1.24e-06	-2.77e-06	-2.28e-06	-4.02e-06	-4.49e-06	-2.51e-06	5.84e-07	2.7e-06	4.23e-06	5.24e-06	2.01e-06	-1.76e-06	-3.05e-06	-9.84e-07	4.27e-06	7.19e-06	9.05e-06	6.27e-06	2.11e-06	-2.63e-06	1.27e-06	7.79e-06	-1e-06	-4.6e-05	-0.00010914	-0.00013666	-7.94e-05	6.7e-05	0.00025173
582.7	-3.56e-06	-2.67e-06	1.54e-06	4.31e-06	5.18e-06	2.97e-06	2.02e-06	1.3e-06	1.79e-07	-1.94e-06	-2.7e-06	-1.41e-06	-1.5e-06	-1.3e-06	-1.89e-06	-8.89e-07	8.61e-07	3.66e-06	5.32e-06	2.13e-06	-1.38e-06	-2.78e-06	-2e-06	-4e-06	-4.42e-06	-2.56e-06	7.73e-07	2.86e-06	4.41e-06	5.19e-06	1.79e-06	-1.9e-06	-3.02e-06	-9.41e-07	4.28e-06	7.01e-06	8.76e-06	5.73e-06	1.8e-06	-2.76e-06	1.52e-06	7.99e-06	-6.34e-07	-4.57e-05	-0.000109	-0.00013704	-7.99e-05	6.67e-05	0.0002522
583.21	-3.8e-06	-2.83e-06	1.51e-06	4.3e-06	5.22e-06	3.02e-06	2.02e-06	1.09e-06	-1.45e-07	-2.21e-06	-2.86e-06	-1.52e-06	-1.75e-06	-1.43e-06	-2.11e-06	-8.21e-07	8.99e-07	3.82e-06	5.35e-06	1.99e-06	-1.48e-06	-2.8e-06	-1.78e-06	-4.02e-06	-4.36e-06	-2.63e-06	9.17e-07	2.93e-06	4.52e-06	5.11e-06	1.6e-06	-2.02e-06	-2.96e-06	-8.27e-07	4.35e-06	6.91e-06	8.5e-06	5.27e-06	1.54e-06	-2.83e-06	1.72e-06	8.11e-06	-3.58e-07	-4.55e-05	-0.00010883	-0.0001374	-8.05e-05	6.64e-05	0.00025263
583.73	-3.95e-06	-2.88e-06	1.53e-06	4.31e-06	5.23e-06	3.1e-06	2.06e-06	8.94e-07	-4.69e-07	-2.46e-06	-2.99e-06	-1.63e-06	-1.99e-06	-1.56e-06	-2.33e-06	-7.72e-07	9.27e-07	3.99e-06	5.39e-06	1.91e-06	-1.51e-06	-2.81e-06	-1.62e-06	-4.07e-06	-4.3e-06	-2.67e-06	1.03e-06	2.93e-06	4.57e-06	4.99e-06	1.42e-06	-2.12e-06	-2.86e-06	-6.21e-07	4.51e-06	6.89e-06	8.28e-06	4.88e-06	1.33e-06	-2.86e-06	1.87e-06	8.12e-06	-2.02e-07	-4.53e-05	-0.00010862	-0.0001377	-8.11e-05	6.6e-05	0.00025296
584.24	-4.02e-06	-2.83e-06	1.59e-06	4.34e-06	5.2e-06	3.21e-06	2.12e-06	7.16e-07	-7.72e-07	-2.68e-06	-3.09e-06	-1.74e-06	-2.21e-06	-1.68e-06	-2.55e-06	-7.27e-07	9.48e-07	4.16e-06	5.44e-06	1.92e-06	-1.46e-06	-2.8e-06	-1.52e-06	-4.14e-06	-4.23e-06	-2.67e-06	1.13e-06	2.89e-06	4.57e-06	4.82e-06	1.22e-06	-2.21e-06	-2.7e-06	-3.25e-07	4.73e-06	6.95e-06	8.1e-06	4.58e-06	1.18e-06	-2.84e-06	1.96e-06	8.03e-06	-1.86e-07	-4.52e-05	-0.00010837	-0.00013788	-8.15e-05	6.56e-05	0.00025317
584.76	-3.99e-06	-2.66e-06	1.7e-06	4.39e-06	5.14e-06	3.32e-06	2.19e-06	5.59e-07	-1.04e-06	-2.87e-06	-3.13e-06	-1.82e-06	-2.4e-06	-1.78e-06	-2.74e-06	-6.73e-07	9.67e-07	4.31e-06	5.49e-06	2.01e-06	-1.32e-06	-2.77e-06	-1.49e-06	-4.24e-06	-4.16e-06	-2.63e-06	1.23e-06	2.84e-06	4.55e-06	4.63e-06	1.01e-06	-2.31e-06	-2.5e-06	5.78e-08	5.04e-06	7.06e-06	7.97e-06	4.35e-06	1.1e-06	-2.76e-06	2.01e-06	7.84e-06	-3.06e-07	-4.51e-05	-0.00010809	-0.00013793	-8.18e-05	6.52e-05	0.00025322
585.28	-3.89e-06	-2.42e-06	1.84e-06	4.45e-06	5.04e-06	3.43e-06	2.26e-06	4.29e-07	-1.28e-06	-3.04e-06	-3.13e-06	-1.88e-06	-2.54e-06	-1.86e-06	-2.91e-06	-6.28e-07	9.68e-07	4.41e-06	5.51e-06	2.17e-06	-1.12e-06	-2.71e-06	-1.53e-06	-4.34e-06	-4.06e-06	-2.52e-06	1.35e-06	2.82e-06	4.54e-06	4.45e-06	7.85e-07	-2.4e-06	-2.28e-06	5.15e-07	5.41e-06	7.22e-06	7.86e-06	4.19e-06	1.09e-06	-2.6e-06	2.03e-06	7.59e-06	-5.46e-07	-4.51e-05	-0.00010775	-0.00013779	-8.19e-05	6.48e-05	0.00025308
585.79	-3.74e-06	-2.14e-06	1.99e-06	4.52e-06	4.92e-06	3.52e-06	2.32e-06	3.29e-07	-1.47e-06	-3.17e-06	-3.08e-06	-1.91e-06	-2.63e-06	-1.94e-06	-3.03e-06	-5.95e-07	9.61e-07	4.47e-06	5.51e-06	2.39e-06	-8.45e-07	-2.59e-06	-1.6e-06	-4.41e-06	-3.92e-06	-2.33e-06	1.48e-06	2.85e-06	4.58e-06	4.3e-06	5.57e-07	-2.49e-06	-2.01e-06	1.03e-06	5.81e-06	7.4e-06	7.77e-06	4.1e-06	1.14e-06	-2.38e-06	2.01e-06	7.31e-06	-8.7e-07	-4.51e-05	-0.00010735	-0.00013746	-8.19e-05	6.45e-05	0.0002528
586.31	-3.56e-06	-1.83e-06	2.15e-06	4.59e-06	4.78e-06	3.59e-06	2.36e-06	2.57e-07	-1.62e-06	-3.27e-06	-3e-06	-1.9e-06	-2.66e-06	-1.99e-06	-3.08e-06	-5.62e-07	9.53e-07	4.45e-06	5.47e-06	2.63e-06	-5.22e-07	-2.42e-06	-1.67e-06	-4.44e-06	-3.74e-06	-2.08e-06	1.64e-06	2.94e-06	4.66e-06	4.18e-06	3.39e-07	-2.54e-06	-1.71e-06	1.59e-06	6.23e-06	7.58e-06	7.68e-06	4.06e-06	1.23e-06	-2.12e-06	1.98e-06	7.02e-06	-1.24e-06	-4.51e-05	-0.00010689	-0.00013696	-8.17e-05	6.42e-05	0.00025238
586.82	-3.36e-06	-1.54e-06	2.29e-06	4.63e-06	4.63e-06	3.63e-06	2.39e-06	2.19e-07	-1.74e-06	-3.35e-06	-2.91e-06	-1.87e-06	-2.62e-06	-2.01e-06	-3.05e-06	-5.34e-07	9.36e-07	4.37e-06	5.38e-06	2.87e-06	-1.67e-07	-2.17e-06	-1.72e-06	-4.4e-06	-3.5e-06	-1.77e-06	1.81e-06	3.1e-06	4.79e-06	4.1e-06	1.29e-07	-2.57e-06	-1.39e-06	2.17e-06	6.62e-06	7.73e-06	7.56e-06	4.04e-06	1.35e-06	-1.81e-06	1.97e-06	6.79e-06	-1.62e-06	-4.51e-05	-0.00010639	-0.00013632	-8.14e-05	6.4e-05	0.00025187
587.34	-3.16e-06	-1.27e-06	2.41e-06	4.64e-06	4.46e-06	3.63e-06	2.39e-06	2.01e-07	-1.84e-06	-3.43e-06	-2.82e-06	-1.83e-06	-2.53e-06	-1.99e-06	-2.96e-06	-5.28e-07	9.08e-07	4.24e-06	5.24e-06	3.08e-06	1.91e-07	-1.85e-06	-1.75e-06	-4.31e-06	-3.21e-06	-1.4e-06	1.99e-06	3.3e-06	4.95e-06	4.04e-06	-7.13e-08	-2.58e-06	-1.05e-06	2.73e-06	6.99e-06	7.84e-06	7.4e-06	4.02e-06	1.48e-06	-1.47e-06	1.99e-06	6.63e-06	-1.97e-06	-4.51e-05	-0.00010586	-0.00013559	-8.1e-05	6.38e-05	0.00025134
587.85	-2.96e-06	-1.04e-06	2.49e-06	4.61e-06	4.28e-06	3.57e-06	2.36e-06	2.01e-07	-1.94e-06	-3.5e-06	-2.77e-06	-1.79e-06	-2.39e-06	-1.95e-06	-2.83e-06	-5.57e-07	8.73e-07	4.06e-06	5.06e-06	3.23e-06	5.17e-07	-1.51e-06	-1.75e-06	-4.15e-06	-2.88e-06	-9.92e-07	2.18e-06	3.52e-06	5.12e-06	3.99e-06	-2.52e-07	-2.56e-06	-7.26e-07	3.26e-06	7.3e-06	7.92e-06	7.19e-06	3.99e-06	1.62e-06	-1.1e-06	2.04e-06	6.53e-06	-2.26e-06	-4.5e-05	-0.00010529	-0.00013481	-8.05e-05	6.37e-05	0.00025084
588.37	-2.78e-06	-8.54e-07	2.55e-06	4.53e-06	4.08e-06	3.45e-06	2.29e-06	2.2e-07	-2.02e-06	-3.57e-06	-2.77e-06	-1.77e-06	-2.25e-06	-1.9e-06	-2.68e-06	-6.22e-07	8.44e-07	3.87e-06	4.84e-06	3.27e-06	7.85e-07	-1.14e-06	-1.74e-06	-3.96e-06	-2.51e-06	-5.54e-07	2.34e-06	3.72e-06	5.27e-06	3.93e-06	-4e-07	-2.51e-06	-4.25e-07	3.72e-06	7.54e-06	7.94e-06	6.92e-06	3.95e-06	1.73e-06	-7.28e-07	2.12e-06	6.52e-06	-2.5e-06	-4.48e-05	-0.00010471	-0.00013402	-8e-05	6.37e-05	0.00025042
588.88	-2.63e-06	-7.04e-07	2.59e-06	4.42e-06	3.87e-06	3.3e-06	2.21e-06	2.6e-07	-2.08e-06	-3.63e-06	-2.8e-06	-1.8e-06	-2.12e-06	-1.86e-06	-2.52e-06	-7.02e-07	8.54e-07	3.71e-06	4.58e-06	3.21e-06	9.77e-07	-7.83e-07	-1.72e-06	-3.73e-06	-2.13e-06	-1.11e-07	2.48e-06	3.88e-06	5.36e-06	3.84e-06	-5.16e-07	-2.42e-06	-1.5e-07	4.1e-06	7.68e-06	7.92e-06	6.61e-06	3.87e-06	1.81e-06	-3.61e-07	2.22e-06	6.56e-06	-2.66e-06	-4.47e-05	-0.00010415	-0.00013332	-7.96e-05	6.37e-05	0.00025014
589.4	-2.48e-06	-5.71e-07	2.62e-06	4.29e-06	3.65e-06	3.11e-06	2.12e-06	3.2e-07	-2.12e-06	-3.67e-06	-2.89e-06	-1.89e-06	-2.02e-06	-1.84e-06	-2.37e-06	-7.77e-07	9.14e-07	3.58e-06	4.3e-06	3.04e-06	1.08e-06	-4.58e-07	-1.7e-06	-3.5e-06	-1.75e-06	3.2e-07	2.58e-06	3.98e-06	5.38e-06	3.71e-06	-6.03e-07	-2.3e-06	8.22e-08	4.37e-06	7.72e-06	7.86e-06	6.25e-06	3.76e-06	1.86e-06	-1.24e-08	2.33e-06	6.64e-06	-2.76e-06	-4.44e-05	-0.00010362	-0.00013273	-7.92e-05	6.37e-05	0.00025003
589.91	-2.33e-06	-4.34e-07	2.65e-06	4.15e-06	3.44e-06	2.91e-06	2.02e-06	3.95e-07	-2.13e-06	-3.69e-06	-3.01e-06	-2.04e-06	-2e-06	-1.87e-06	-2.26e-06	-8.46e-07	1.03e-06	3.52e-06	4.02e-06	2.77e-06	1.07e-06	-1.98e-07	-1.71e-06	-3.27e-06	-1.37e-06	7.28e-07	2.63e-06	3.99e-06	5.32e-06	3.52e-06	-6.64e-07	-2.17e-06	2.63e-07	4.54e-06	7.67e-06	7.77e-06	5.87e-06	3.6e-06	1.86e-06	2.99e-07	2.45e-06	6.75e-06	-2.77e-06	-4.41e-05	-0.00010311	-0.00013227	-7.89e-05	6.38e-05	0.00025008
590.43	-2.2e-06	-2.87e-07	2.7e-06	4.04e-06	3.23e-06	2.72e-06	1.92e-06	4.67e-07	-2.13e-06	-3.68e-06	-3.16e-06	-2.25e-06	-2.08e-06	-1.97e-06	-2.21e-06	-8.96e-07	1.21e-06	3.54e-06	3.75e-06	2.43e-06	9.55e-07	-2.75e-08	-1.76e-06	-3.06e-06	-1.04e-06	1.08e-06	2.64e-06	3.93e-06	5.19e-06	3.29e-06	-6.95e-07	-2.02e-06	3.94e-07	4.59e-06	7.54e-06	7.66e-06	5.49e-06	3.42e-06	1.8e-06	5.59e-07	2.52e-06	6.86e-06	-2.73e-06	-4.37e-05	-0.00010262	-0.00013194	-7.87e-05	6.38e-05	0.00025029
590.94	-2.09e-06	-1.3e-07	2.77e-06	3.94e-06	3.04e-06	2.54e-06	1.82e-06	5.36e-07	-2.11e-06	-3.64e-06	-3.32e-06	-2.52e-06	-2.26e-06	-2.16e-06	-2.22e-06	-9.12e-07	1.46e-06	3.63e-06	3.5e-06	2.04e-06	7.35e-07	4.21e-08	-1.86e-06	-2.89e-06	-7.55e-07	1.34e-06	2.59e-06	3.8e-06	5.02e-06	3.04e-06	-6.89e-07	-1.85e-06	4.84e-07	4.52e-06	7.32e-06	7.52e-06	5.11e-06	3.21e-06	1.7e-06	7.71e-07	2.55e-06	6.97e-06	-2.63e-06	-4.32e-05	-0.00010213	-0.00013173	-7.86e-05	6.39e-05	0.00025063
591.46	-1.99e-06	4.95e-08	2.86e-06	3.88e-06	2.87e-06	2.39e-06	1.73e-06	5.91e-07	-2.07e-06	-3.56e-06	-3.47e-06	-2.83e-06	-2.52e-06	-2.42e-06	-2.27e-06	-8.84e-07	1.77e-06	3.78e-06	3.28e-06	1.64e-06	4.33e-07	1.76e-08	-2.01e-06	-2.74e-06	-5.27e-07	1.52e-06	2.48e-06	3.62e-06	4.82e-06	2.78e-06	-6.55e-07	-1.67e-06	5.45e-07	4.37e-06	7.02e-06	7.35e-06	4.73e-06	2.99e-06	1.56e-06	9.42e-07	2.54e-06	7.07e-06	-2.46e-06	-4.26e-05	-0.00010167	-0.00013164	-7.86e-05	6.4e-05	0.00025109
591.97	-1.9e-06	2.48e-07	2.95e-06	3.83e-06	2.71e-06	2.29e-06	1.65e-06	6.29e-07	-2.03e-06	-3.45e-06	-3.58e-06	-3.13e-06	-2.85e-06	-2.73e-06	-2.35e-06	-8.04e-07	2.11e-06	3.99e-06	3.12e-06	1.24e-06	6.13e-08	-9.9e-08	-2.2e-06	-2.6e-06	-3.52e-07	1.6e-06	2.34e-06	3.42e-06	4.65e-06	2.52e-06	-6.11e-07	-1.49e-06	5.92e-07	4.16e-06	6.68e-06	7.17e-06	4.37e-06	2.75e-06	1.37e-06	1.07e-06	2.49e-06	7.17e-06	-2.24e-06	-4.2e-05	-0.00010119	-0.00013161	-7.86e-05	6.41e-05	0.00025163
592.49	-1.82e-06	4.55e-07	3.03e-06	3.77e-06	2.56e-06	2.21e-06	1.57e-06	6.39e-07	-2.01e-06	-3.31e-06	-3.65e-06	-3.4e-06	-3.19e-06	-3.05e-06	-2.45e-06	-6.91e-07	2.46e-06	4.21e-06	2.99e-06	8.79e-07	-3.7e-07	-3.1e-07	-2.43e-06	-2.5e-06	-2.42e-07	1.57e-06	2.17e-06	3.22e-06	4.53e-06	2.3e-06	-5.61e-07	-1.32e-06	6.27e-07	3.93e-06	6.33e-06	6.98e-06	4.03e-06	2.52e-06	1.15e-06	1.16e-06	2.39e-06	7.28e-06	-1.96e-06	-4.13e-05	-0.00010069	-0.00013161	-7.87e-05	6.42e-05	0.00025219
593	-1.74e-06	6.6e-07	3.1e-06	3.69e-06	2.39e-06	2.14e-06	1.48e-06	6.17e-07	-2e-06	-3.16e-06	-3.67e-06	-3.61e-06	-3.52e-06	-3.38e-06	-2.56e-06	-5.62e-07	2.78e-06	4.41e-06	2.9e-06	5.54e-07	-8.39e-07	-5.96e-07	-2.7e-06	-2.42e-06	-1.99e-07	1.45e-06	1.97e-06	3.04e-06	4.5e-06	2.12e-06	-5.21e-07	-1.18e-06	6.6e-07	3.72e-06	6e-06	6.8e-06	3.71e-06	2.3e-06	9.22e-07	1.22e-06	2.26e-06	7.4e-06	-1.62e-06	-4.06e-05	-0.00010014	-0.00013158	-7.87e-05	6.43e-05	0.00025273
593.52	-1.67e-06	8.45e-07	3.14e-06	3.56e-06	2.2e-06	2.06e-06	1.38e-06	5.71e-07	-2.02e-06	-3.01e-06	-3.65e-06	-3.74e-06	-3.79e-06	-3.66e-06	-2.66e-06	-4.26e-07	3.04e-06	4.58e-06	2.82e-06	2.68e-07	-1.32e-06	-9.37e-07	-3.01e-06	-2.39e-06	-2.42e-07	1.22e-06	1.76e-06	2.91e-06	4.55e-06	1.98e-06	-4.99e-07	-1.1e-06	6.89e-07	3.54e-06	5.7e-06	6.61e-06	3.41e-06	2.11e-06	7.12e-07	1.28e-06	2.13e-06	7.53e-06	-1.25e-06	-3.98e-05	-9.95e-05	-0.0001315	-7.87e-05	6.44e-05	0.00025323
594.03	-1.55e-06	1.03e-06	3.16e-06	3.37e-06	1.97e-06	1.97e-06	1.28e-06	5.19e-07	-2.04e-06	-2.86e-06	-3.57e-06	-3.78e-06	-3.96e-06	-3.88e-06	-2.73e-06	-2.91e-07	3.24e-06	4.68e-06	2.75e-06	2.89e-08	-1.78e-06	-1.3e-06	-3.33e-06	-2.41e-06	-3.62e-07	9.43e-07	1.56e-06	2.84e-06	4.69e-06	1.9e-06	-5.05e-07	-1.07e-06	7.14e-07	3.41e-06	5.45e-06	6.42e-06	3.12e-06	1.94e-06	5.39e-07	1.36e-06	2.02e-06	7.7e-06	-8.57e-07	-3.9e-05	-9.89e-05	-0.00013134	-7.87e-05	6.44e-05	0.00025365
594.55	-1.37e-06	1.22e-06	3.15e-06	3.11e-06	1.7e-06	1.84e-06	1.19e-06	4.77e-07	-2.06e-06	-2.7e-06	-3.43e-06	-3.7e-06	-4.02e-06	-4e-06	-2.75e-06	-1.53e-07	3.37e-06	4.7e-06	2.66e-06	-1.72e-07	-2.19e-06	-1.64e-06	-3.65e-06	-2.45e-06	-5.42e-07	6.42e-07	1.39e-06	2.84e-06	4.9e-06	1.85e-06	-5.54e-07	-1.11e-06	7.29e-07	3.36e-06	5.28e-06	6.24e-06	2.84e-06	1.8e-06	4.34e-07	1.48e-06	1.94e-06	7.87e-06	-4.47e-07	-3.82e-05	-9.82e-05	-0.00013108	-7.87e-05	6.45e-05	0.00025396
595.06	-1.11e-06	1.42e-06	3.13e-06	2.79e-06	1.38e-06	1.68e-06	1.11e-06	4.58e-07	-2.07e-06	-2.55e-06	-3.24e-06	-3.54e-06	-3.95e-06	-4.03e-06	-2.71e-06	-1.18e-08	3.43e-06	4.65e-06	2.53e-06	-3.45e-07	-2.54e-06	-1.96e-06	-3.95e-06	-2.54e-06	-7.79e-07	3.47e-07	1.26e-06	2.92e-06	5.14e-06	1.83e-06	-6.48e-07	-1.23e-06	7.29e-07	3.37e-06	5.17e-06	6.07e-06	2.58e-06	1.71e-06	4.08e-07	1.61e-06	1.91e-06	8.04e-06	-4.42e-08	-3.75e-05	-9.75e-05	-0.00013067	-7.85e-05	6.45e-05	0.00025414
595.58	-7.84e-07	1.62e-06	3.1e-06	2.42e-06	1.04e-06	1.48e-06	1.05e-06	4.65e-07	-2.06e-06	-2.43e-06	-3.02e-06	-3.31e-06	-3.78e-06	-3.98e-06	-2.63e-06	1.21e-07	3.44e-06	4.53e-06	2.37e-06	-4.95e-07	-2.8e-06	-2.21e-06	-4.23e-06	-2.67e-06	-1.06e-06	8.95e-08	1.21e-06	3.07e-06	5.38e-06	1.8e-06	-7.71e-07	-1.4e-06	7.06e-07	3.42e-06	5.12e-06	5.89e-06	2.34e-06	1.65e-06	4.79e-07	1.78e-06	1.91e-06	8.18e-06	3.28e-07	-3.68e-05	-9.67e-05	-0.00013011	-7.82e-05	6.46e-05	0.00025419
596.1	-4.02e-07	1.82e-06	3.07e-06	2.03e-06	6.89e-07	1.26e-06	1.01e-06	4.9e-07	-2.04e-06	-2.33e-06	-2.79e-06	-3.05e-06	-3.55e-06	-3.87e-06	-2.5e-06	2.53e-07	3.4e-06	4.34e-06	2.16e-06	-6.18e-07	-2.94e-06	-2.37e-06	-4.43e-06	-2.82e-06	-1.36e-06	-9.05e-08	1.23e-06	3.29e-06	5.57e-06	1.76e-06	-9.21e-07	-1.62e-06	6.58e-07	3.47e-06	5.1e-06	5.69e-06	2.12e-06	1.64e-06	6.52e-07	1.97e-06	1.96e-06	8.27e-06	6.28e-07	-3.61e-05	-9.59e-05	-0.00012938	-7.78e-05	6.47e-05	0.00025412
596.61	2.51e-08	2.03e-06	3.04e-06	1.65e-06	3.74e-07	1.05e-06	1.01e-06	5.28e-07	-2.02e-06	-2.24e-06	-2.56e-06	-2.79e-06	-3.3e-06	-3.72e-06	-2.32e-06	3.91e-07	3.34e-06	4.11e-06	1.91e-06	-7.2e-07	-2.97e-06	-2.41e-06	-4.55e-06	-2.97e-06	-1.64e-06	-1.72e-07	1.35e-06	3.57e-06	5.7e-06	1.7e-06	-1.08e-06	-1.85e-06	5.88e-07	3.51e-06	5.07e-06	5.46e-06	1.91e-06	1.63e-06	8.99e-07	2.15e-06	2.04e-06	8.29e-06	8.39e-07	-3.55e-05	-9.5e-05	-0.00012849	-7.73e-05	6.49e-05	0.00025393
597.13	4.86e-07	2.24e-06	3.03e-06	1.31e-06	1.05e-07	8.72e-07	1.04e-06	5.64e-07	-2e-06	-2.18e-06	-2.33e-06	-2.56e-06	-3.06e-06	-3.57e-06	-2.1e-06	5.44e-07	3.28e-06	3.85e-06	1.63e-06	-8.07e-07	-2.88e-06	-2.33e-06	-4.57e-06	-3.09e-06	-1.87e-06	-1.39e-07	1.55e-06	3.89e-06	5.73e-06	1.62e-06	-1.24e-06	-2.06e-06	5.11e-07	3.52e-06	5.05e-06	5.19e-06	1.71e-06	1.63e-06	1.19e-06	2.32e-06	2.12e-06	8.23e-06	9.51e-07	-3.49e-05	-9.41e-05	-0.00012744	-7.67e-05	6.51e-05	0.00025366
597.64	9.08e-07	2.42e-06	3.04e-06	1.05e-06	-9.18e-08	7.4e-07	1.07e-06	5.7e-07	-2e-06	-2.14e-06	-2.14e-06	-2.39e-06	-2.87e-06	-3.43e-06	-1.86e-06	7.08e-07	3.24e-06	3.58e-06	1.34e-06	-8.96e-07	-2.72e-06	-2.17e-06	-4.48e-06	-3.16e-06	-2.02e-06	-7.53e-09	1.81e-06	4.23e-06	5.69e-06	1.51e-06	-1.39e-06	-2.23e-06	4.42e-07	3.5e-06	5e-06	4.9e-06	1.53e-06	1.64e-06	1.51e-06	2.43e-06	2.16e-06	8.06e-06	9.41e-07	-3.45e-05	-9.32e-05	-0.00012626	-7.59e-05	6.55e-05	0.00025333
598.16	1.25e-06	2.57e-06	3.05e-06	8.72e-07	-1.89e-07	6.81e-07	1.12e-06	5.22e-07	-2.05e-06	-2.14e-06	-2.01e-06	-2.3e-06	-2.77e-06	-3.32e-06	-1.63e-06	8.58e-07	3.2e-06	3.3e-06	1.01e-06	-9.93e-07	-2.51e-06	-1.94e-06	-4.31e-06	-3.17e-06	-2.08e-06	1.95e-07	2.12e-06	4.55e-06	5.56e-06	1.39e-06	-1.5e-06	-2.32e-06	3.96e-07	3.44e-06	4.93e-06	4.57e-06	1.37e-06	1.63e-06	1.8e-06	2.47e-06	2.15e-06	7.77e-06	8.08e-07	-3.42e-05	-9.23e-05	-0.00012498	-7.5e-05	6.59e-05	0.00025297
598.67	1.5e-06	2.66e-06	3.09e-06	8.1e-07	-1.73e-07	7.08e-07	1.16e-06	4.06e-07	-2.16e-06	-2.17e-06	-1.94e-06	-2.3e-06	-2.76e-06	-3.26e-06	-1.42e-06	9.79e-07	3.15e-06	2.99e-06	6.78e-07	-1.1e-06	-2.27e-06	-1.69e-06	-4.06e-06	-3.12e-06	-2.04e-06	4.42e-07	2.43e-06	4.84e-06	5.37e-06	1.26e-06	-1.57e-06	-2.32e-06	3.9e-07	3.36e-06	4.84e-06	4.22e-06	1.23e-06	1.61e-06	2.05e-06	2.43e-06	2.08e-06	7.4e-06	5.72e-07	-3.39e-05	-9.15e-05	-0.00012365	-7.4e-05	6.64e-05	0.00025258
599.19	1.66e-06	2.73e-06	3.17e-06	8.71e-07	-2.94e-08	8.39e-07	1.19e-06	2.2e-07	-2.31e-06	-2.23e-06	-1.92e-06	-2.39e-06	-2.84e-06	-3.25e-06	-1.24e-06	1.07e-06	3.1e-06	2.67e-06	3.27e-07	-1.24e-06	-2.05e-06	-1.45e-06	-3.78e-06	-2.99e-06	-1.9e-06	7.05e-07	2.72e-06	5.08e-06	5.17e-06	1.16e-06	-1.59e-06	-2.23e-06	4.47e-07	3.29e-06	4.75e-06	3.88e-06	1.12e-06	1.59e-06	2.26e-06	2.32e-06	1.95e-06	6.96e-06	2.7e-07	-3.37e-05	-9.07e-05	-0.00012233	-7.3e-05	6.69e-05	0.00025221
599.7	1.75e-06	2.78e-06	3.29e-06	1.05e-06	2.27e-07	1.06e-06	1.22e-06	-2.18e-08	-2.49e-06	-2.3e-06	-1.96e-06	-2.55e-06	-3e-06	-3.26e-06	-1.08e-06	1.13e-06	3.02e-06	2.32e-06	-4.56e-08	-1.42e-06	-1.86e-06	-1.27e-06	-3.5e-06	-2.8e-06	-1.68e-06	9.42e-07	2.94e-06	5.27e-06	4.99e-06	1.11e-06	-1.56e-06	-2.05e-06	5.76e-07	3.27e-06	4.68e-06	3.55e-06	1.02e-06	1.58e-06	2.43e-06	2.17e-06	1.77e-06	6.5e-06	-4.21e-08	-3.36e-05	-9e-05	-0.00012107	-7.2e-05	6.75e-05	0.00025184
600.22	1.78e-06	2.83e-06	3.46e-06	1.34e-06	5.65e-07	1.33e-06	1.24e-06	-3.02e-07	-2.69e-06	-2.37e-06	-2.03e-06	-2.75e-06	-3.19e-06	-3.27e-06	-9.54e-07	1.16e-06	2.92e-06	1.93e-06	-4.23e-07	-1.62e-06	-1.73e-06	-1.18e-06	-3.24e-06	-2.58e-06	-1.4e-06	1.13e-06	3.09e-06	5.39e-06	4.83e-06	1.1e-06	-1.47e-06	-1.8e-06	7.78e-07	3.32e-06	4.66e-06	3.26e-06	9.5e-07	1.58e-06	2.58e-06	2e-06	1.56e-06	6.04e-06	-3.28e-07	-3.35e-05	-8.94e-05	-0.00011995	-7.1e-05	6.8e-05	0.00025149
600.73	1.76e-06	2.86e-06	3.67e-06	1.69e-06	9.69e-07	1.63e-06	1.25e-06	-5.99e-07	-2.89e-06	-2.46e-06	-2.13e-06	-2.96e-06	-3.37e-06	-3.26e-06	-8.46e-07	1.14e-06	2.77e-06	1.52e-06	-7.87e-07	-1.82e-06	-1.64e-06	-1.17e-06	-3.04e-06	-2.35e-06	-1.09e-06	1.26e-06	3.15e-06	5.42e-06	4.71e-06	1.15e-06	-1.35e-06	-1.51e-06	1.04e-06	3.44e-06	4.68e-06	3.01e-06	9.11e-07	1.62e-06	2.74e-06	1.84e-06	1.35e-06	5.62e-06	-5.44e-07	-3.34e-05	-8.89e-05	-0.00011899	-7.01e-05	6.84e-05	0.00025116
601.25	1.74e-06	2.9e-06	3.91e-06	2.08e-06	1.41e-06	1.95e-06	1.27e-06	-8.78e-07	-3.07e-06	-2.53e-06	-2.24e-06	-3.14e-06	-3.49e-06	-3.19e-06	-7.4e-07	1.08e-06	2.58e-06	1.09e-06	-1.12e-06	-1.99e-06	-1.58e-06	-1.26e-06	-2.93e-06	-2.14e-06	-7.84e-07	1.33e-06	3.13e-06	5.39e-06	4.63e-06	1.27e-06	-1.19e-06	-1.2e-06	1.34e-06	3.62e-06	4.74e-06	2.78e-06	9.04e-07	1.71e-06	2.93e-06	1.73e-06	1.17e-06	5.29e-06	-6.37e-07	-3.32e-05	-8.84e-05	-0.00011822	-6.94e-05	6.88e-05	0.00025084
601.76	1.74e-06	2.95e-06	4.16e-06	2.47e-06	1.85e-06	2.25e-06	1.31e-06	-1.11e-06	-3.18e-06	-2.57e-06	-2.32e-06	-3.27e-06	-3.53e-06	-3.05e-06	-6e-07	1.03e-06	2.38e-06	6.74e-07	-1.39e-06	-2.11e-06	-1.52e-06	-1.41e-06	-2.89e-06	-1.95e-06	-4.91e-07	1.37e-06	3.05e-06	5.31e-06	4.59e-06	1.43e-06	-1.02e-06	-8.96e-07	1.65e-06	3.85e-06	4.83e-06	2.58e-06	9.26e-07	1.88e-06	3.2e-06	1.7e-06	1.06e-06	5.08e-06	-5.79e-07	-3.3e-05	-8.8e-05	-0.00011766	-6.9e-05	6.9e-05	0.00025054
602.28	1.78e-06	3.01e-06	4.41e-06	2.81e-06	2.27e-06	2.5e-06	1.36e-06	-1.28e-06	-3.23e-06	-2.58e-06	-2.36e-06	-3.32e-06	-3.48e-06	-2.83e-06	-4.08e-07	1.02e-06	2.22e-06	3.06e-07	-1.57e-06	-2.15e-06	-1.43e-06	-1.59e-06	-2.91e-06	-1.81e-06	-2.28e-07	1.37e-06	2.94e-06	5.18e-06	4.57e-06	1.64e-06	-8.33e-07	-6.28e-07	1.95e-06	4.09e-06	4.91e-06	2.39e-06	9.69e-07	2.11e-06	3.56e-06	1.78e-06	1.04e-06	4.98e-06	-3.77e-07	-3.26e-05	-8.77e-05	-0.0001173	-6.87e-05	6.92e-05	0.00025026
602.79	1.87e-06	3.06e-06	4.62e-06	3.06e-06	2.61e-06	2.66e-06	1.44e-06	-1.38e-06	-3.21e-06	-2.54e-06	-2.35e-06	-3.29e-06	-3.31e-06	-2.52e-06	-1.62e-07	1.06e-06	2.1e-06	2.3e-08	-1.63e-06	-2.07e-06	-1.3e-06	-1.77e-06	-2.98e-06	-1.69e-06	-3.91e-10	1.36e-06	2.8e-06	5e-06	4.53e-06	1.86e-06	-6.54e-07	-4.11e-07	2.19e-06	4.29e-06	4.95e-06	2.2e-06	1.03e-06	2.4e-06	3.99e-06	1.96e-06	1.1e-06	4.99e-06	-4.35e-08	-3.21e-05	-8.74e-05	-0.00011714	-6.87e-05	6.92e-05	0.00024998
603.31	1.96e-06	3.07e-06	4.76e-06	3.18e-06	2.86e-06	2.72e-06	1.53e-06	-1.4e-06	-3.09e-06	-2.47e-06	-2.3e-06	-3.17e-06	-3.04e-06	-2.14e-06	1.42e-07	1.17e-06	2.06e-06	-1.34e-07	-1.53e-06	-1.86e-06	-1.1e-06	-1.95e-06	-3.06e-06	-1.59e-06	2.16e-07	1.37e-06	2.64e-06	4.77e-06	4.45e-06	2.06e-06	-4.96e-07	-2.54e-07	2.37e-06	4.43e-06	4.93e-06	1.97e-06	1.12e-06	2.75e-06	4.5e-06	2.21e-06	1.24e-06	5.08e-06	3.88e-07	-3.16e-05	-8.72e-05	-0.00011717	-6.88e-05	6.9e-05	0.00024971
603.82	2.07e-06	3.03e-06	4.8e-06	3.15e-06	3.02e-06	2.71e-06	1.65e-06	-1.34e-06	-2.89e-06	-2.34e-06	-2.2e-06	-2.99e-06	-2.74e-06	-1.74e-06	4.78e-07	1.35e-06	2.12e-06	-1.48e-07	-1.27e-06	-1.5e-06	-8.45e-07	-2.08e-06	-3.14e-06	-1.48e-06	4.29e-07	1.4e-06	2.48e-06	4.5e-06	4.32e-06	2.24e-06	-3.68e-07	-1.47e-07	2.48e-06	4.49e-06	4.82e-06	1.72e-06	1.23e-06	3.15e-06	5.06e-06	2.53e-06	1.45e-06	5.26e-06	9.05e-07	-3.1e-05	-8.7e-05	-0.00011735	-6.93e-05	6.88e-05	0.00024945
604.34	2.19e-06	2.96e-06	4.76e-06	2.99e-06	3.09e-06	2.61e-06	1.79e-06	-1.2e-06	-2.6e-06	-2.16e-06	-2.06e-06	-2.78e-06	-2.42e-06	-1.36e-06	8.22e-07	1.61e-06	2.28e-06	-1.4e-08	-8.8e-07	-1.05e-06	-5.47e-07	-2.17e-06	-3.16e-06	-1.32e-06	6.65e-07	1.46e-06	2.32e-06	4.21e-06	4.14e-06	2.38e-06	-2.57e-07	-7.03e-08	2.53e-06	4.47e-06	4.63e-06	1.45e-06	1.36e-06	3.6e-06	5.65e-06	2.89e-06	1.72e-06	5.49e-06	1.48e-06	-3.04e-05	-8.68e-05	-0.00011765	-6.98e-05	6.84e-05	0.00024918
604.85	2.32e-06	2.86e-06	4.64e-06	2.71e-06	3.07e-06	2.45e-06	1.94e-06	-1.01e-06	-2.25e-06	-1.93e-06	-1.9e-06	-2.54e-06	-2.15e-06	-1.04e-06	1.13e-06	1.93e-06	2.54e-06	2.54e-07	-3.85e-07	-5.35e-07	-2.25e-07	-2.2e-06	-3.1e-06	-1.09e-06	9.27e-07	1.55e-06	2.16e-06	3.89e-06	3.91e-06	2.48e-06	-1.61e-07	1.14e-08	2.56e-06	4.39e-06	4.39e-06	1.17e-06	1.5e-06	4.05e-06	6.25e-06	3.28e-06	2.01e-06	5.75e-06	2.08e-06	-2.97e-05	-8.67e-05	-0.00011805	-7.06e-05	6.79e-05	0.00024889
605.37	2.47e-06	2.76e-06	4.46e-06	2.33e-06	2.97e-06	2.23e-06	2.1e-06	-7.59e-07	-1.84e-06	-1.67e-06	-1.73e-06	-2.31e-06	-1.95e-06	-8.21e-07	1.37e-06	2.27e-06	2.85e-06	6.2e-07	1.63e-07	2.39e-09	8.35e-08	-2.19e-06	-2.97e-06	-7.84e-07	1.22e-06	1.66e-06	1.99e-06	3.54e-06	3.61e-06	2.52e-06	-7.44e-08	1.18e-07	2.6e-06	4.29e-06	4.1e-06	8.8e-07	1.65e-06	4.5e-06	6.82e-06	3.64e-06	2.3e-06	5.98e-06	2.67e-06	-2.91e-05	-8.66e-05	-0.00011853	-7.15e-05	6.74e-05	0.00024855
605.89	2.63e-06	2.65e-06	4.23e-06	1.89e-06	2.8e-06	1.98e-06	2.28e-06	-4.64e-07	-1.39e-06	-1.39e-06	-1.55e-06	-2.08e-06	-1.84e-06	-7.18e-07	1.48e-06	2.59e-06	3.17e-06	1.05e-06	7.2e-07	5.25e-07	3.7e-07	-2.15e-06	-2.75e-06	-3.99e-07	1.55e-06	1.79e-06	1.8e-06	3.18e-06	3.25e-06	2.5e-06	-3.35e-10	2.65e-07	2.66e-06	4.18e-06	3.81e-06	6.1e-07	1.8e-06	4.93e-06	7.35e-06	3.94e-06	2.56e-06	6.19e-06	3.25e-06	-2.85e-05	-8.65e-05	-0.00011905	-7.24e-05	6.67e-05	0.00024816
606.4	2.8e-06	2.57e-06	3.98e-06	1.43e-06	2.59e-06	1.75e-06	2.46e-06	-1.36e-07	-9.17e-07	-1.12e-06	-1.37e-06	-1.88e-06	-1.82e-06	-7.38e-07	1.45e-06	2.84e-06	3.46e-06	1.48e-06	1.21e-06	9.7e-07	6.05e-07	-2.07e-06	-2.45e-06	5.31e-08	1.9e-06	1.94e-06	1.61e-06	2.82e-06	2.83e-06	2.4e-06	5.96e-08	4.7e-07	2.79e-06	4.13e-06	3.53e-06	3.72e-07	1.93e-06	5.3e-06	7.79e-06	4.17e-06	2.77e-06	6.33e-06	3.8e-06	-2.79e-05	-8.64e-05	-0.00011956	-7.34e-05	6.6e-05	0.00024771
606.92	3e-06	2.55e-06	3.75e-06	1e-06	2.34e-06	1.54e-06	2.64e-06	2.02e-07	-4.62e-07	-8.64e-07	-1.21e-06	-1.71e-06	-1.87e-06	-8.7e-07	1.27e-06	3.01e-06	3.65e-06	1.85e-06	1.57e-06	1.29e-06	7.78e-07	-1.96e-06	-2.09e-06	5.26e-07	2.23e-06	2.11e-06	1.45e-06	2.49e-06	2.37e-06	2.22e-06	1.03e-07	7.29e-07	2.97e-06	4.15e-06	3.3e-06	1.84e-07	2.03e-06	5.6e-06	8.13e-06	4.3e-06	2.92e-06	6.42e-06	4.31e-06	-2.74e-05	-8.63e-05	-0.00012	-7.43e-05	6.52e-05	0.00024717
607.43	3.25e-06	2.61e-06	3.55e-06	6.39e-07	2.06e-06	1.34e-06	2.79e-06	5.23e-07	-6.13e-08	-6.64e-07	-1.07e-06	-1.54e-06	-1.97e-06	-1.06e-06	9.58e-07	3.08e-06	3.74e-06	2.12e-06	1.74e-06	1.45e-06	8.79e-07	-1.83e-06	-1.71e-06	9.77e-07	2.51e-06	2.28e-06	1.31e-06	2.2e-06	1.87e-06	1.98e-06	1.2e-07	1.02e-06	3.2e-06	4.23e-06	3.12e-06	3.85e-08	2.06e-06	5.8e-06	8.34e-06	4.33e-06	3e-06	6.41e-06	4.75e-06	-2.69e-05	-8.61e-05	-0.00012031	-7.51e-05	6.44e-05	0.00024654
607.95	3.52e-06	2.73e-06	3.4e-06	3.56e-07	1.76e-06	1.17e-06	2.88e-06	7.98e-07	2.47e-07	-5.43e-07	-9.74e-07	-1.4e-06	-2.09e-06	-1.29e-06	5.52e-07	3.06e-06	3.7e-06	2.26e-06	1.73e-06	1.45e-06	9.16e-07	-1.7e-06	-1.35e-06	1.34e-06	2.71e-06	2.43e-06	1.2e-06	1.95e-06	1.32e-06	1.63e-06	7.88e-08	1.31e-06	3.44e-06	4.37e-06	2.98e-06	-6.83e-08	2.02e-06	5.87e-06	8.42e-06	4.25e-06	2.98e-06	6.3e-06	5.09e-06	-2.65e-05	-8.59e-05	-0.00012044	-7.57e-05	6.36e-05	0.00024581
608.46	3.81e-06	2.92e-06	3.29e-06	1.68e-07	1.43e-06	1.03e-06	2.9e-06	1.02e-06	4.49e-07	-5.04e-07	-9.21e-07	-1.28e-06	-2.23e-06	-1.53e-06	8.98e-08	2.95e-06	3.55e-06	2.27e-06	1.54e-06	1.31e-06	8.94e-07	-1.59e-06	-1.04e-06	1.59e-06	2.82e-06	2.56e-06	1.14e-06	1.72e-06	7.41e-07	1.2e-06	-4.42e-08	1.53e-06	3.65e-06	4.51e-06	2.88e-06	-1.42e-07	1.92e-06	5.83e-06	8.35e-06	4.04e-06	2.86e-06	6.09e-06	5.32e-06	-2.62e-05	-8.56e-05	-0.00012035	-7.6e-05	6.3e-05	0.00024503
608.98	4.14e-06	3.19e-06	3.24e-06	8.92e-08	1.12e-06	9.12e-07	2.84e-06	1.14e-06	5.17e-07	-5.53e-07	-9.11e-07	-1.19e-06	-2.36e-06	-1.74e-06	-3.85e-07	2.77e-06	3.32e-06	2.16e-06	1.21e-06	1.04e-06	8.25e-07	-1.49e-06	-8.07e-07	1.69e-06	2.85e-06	2.66e-06	1.13e-06	1.53e-06	1.55e-07	6.77e-07	-2.6e-07	1.66e-06	3.82e-06	4.66e-06	2.81e-06	-1.91e-07	1.74e-06	5.67e-06	8.13e-06	3.74e-06	2.65e-06	5.79e-06	5.44e-06	-2.59e-05	-8.52e-05	-0.00012	-7.61e-05	6.24e-05	0.00024421
609.49	4.48e-06	3.5e-06	3.26e-06	1.21e-07	8.23e-07	8.11e-07	2.67e-06	1.14e-06	4.39e-07	-6.78e-07	-9.4e-07	-1.12e-06	-2.48e-06	-1.93e-06	-8.27e-07	2.57e-06	3.04e-06	1.94e-06	7.51e-07	6.7e-07	7e-07	-1.45e-06	-6.98e-07	1.63e-06	2.78e-06	2.73e-06	1.17e-06	1.37e-06	-4.15e-07	9.55e-08	-5.69e-07	1.67e-06	3.91e-06	4.79e-06	2.75e-06	-2.28e-07	1.49e-06	5.4e-06	7.77e-06	3.35e-06	2.35e-06	5.43e-06	5.42e-06	-2.57e-05	-8.47e-05	-0.00011939	-7.58e-05	6.2e-05	0.00024336
610.01	4.83e-06	3.85e-06	3.33e-06	2.4e-07	5.51e-07	7.04e-07	2.38e-06	1.01e-06	2.17e-07	-8.55e-07	-9.88e-07	-1.08e-06	-2.6e-06	-2.1e-06	-1.2e-06	2.37e-06	2.76e-06	1.65e-06	2.31e-07	2.34e-07	5.3e-07	-1.48e-06	-7.26e-07	1.4e-06	2.61e-06	2.72e-06	1.23e-06	1.21e-06	-9.33e-07	-5.11e-07	-9.58e-07	1.56e-06	3.92e-06	4.88e-06	2.7e-06	-2.62e-07	1.2e-06	5.05e-06	7.31e-06	2.92e-06	1.99e-06	5.02e-06	5.29e-06	-2.56e-05	-8.4e-05	-0.00011852	-7.52e-05	6.17e-05	0.00024248
610.52	5.17e-06	4.2e-06	3.43e-06	4.31e-07	3.17e-07	5.79e-07	1.97e-06	7.53e-07	-1.18e-07	-1.05e-06	-1.04e-06	-1.06e-06	-2.73e-06	-2.25e-06	-1.48e-06	2.21e-06	2.52e-06	1.34e-06	-2.86e-07	-2.2e-07	3.16e-07	-1.6e-06	-8.89e-07	1.03e-06	2.38e-06	2.65e-06	1.3e-06	1.05e-06	-1.38e-06	-1.12e-06	-1.4e-06	1.32e-06	3.86e-06	4.93e-06	2.66e-06	-3e-07	9.02e-07	4.67e-06	6.79e-06	2.46e-06	1.58e-06	4.58e-06	5.04e-06	-2.55e-05	-8.33e-05	-0.00011746	-7.44e-05	6.16e-05	0.00024162
611.04	5.5e-06	4.55e-06	3.57e-06	6.77e-07	1.39e-07	4.44e-07	1.49e-06	3.94e-07	-5.21e-07	-1.24e-06	-1.06e-06	-1.06e-06	-2.89e-06	-2.45e-06	-1.7e-06	2.07e-06	2.34e-06	1.06e-06	-7.37e-07	-6.43e-07	6.57e-08	-1.81e-06	-1.17e-06	5.7e-07	2.11e-06	2.52e-06	1.37e-06	8.76e-07	-1.75e-06	-1.7e-06	-1.87e-06	9.99e-07	3.74e-06	4.96e-06	2.65e-06	-3.23e-07	6.43e-07	4.29e-06	6.26e-06	2e-06	1.14e-06	4.14e-06	4.68e-06	-2.55e-05	-8.26e-05	-0.00011626	-7.34e-05	6.15e-05	0.00024078
611.55	5.82e-06	4.9e-06	3.76e-06	9.64e-07	1.53e-08	2.89e-07	9.45e-07	-3.75e-08	-9.5e-07	-1.39e-06	-1.05e-06	-1.09e-06	-3.06e-06	-2.68e-06	-1.86e-06	1.95e-06	2.23e-06	8.17e-07	-1.1e-06	-1.01e-06	-2.22e-07	-2.09e-06	-1.54e-06	8.26e-08	1.85e-06	2.37e-06	1.45e-06	7.05e-07	-2.02e-06	-2.22e-06	-2.33e-06	6.34e-07	3.6e-06	5e-06	2.68e-06	-3.27e-07	4.36e-07	3.96e-06	5.73e-06	1.57e-06	7.02e-07	3.74e-06	4.26e-06	-2.55e-05	-8.18e-05	-0.000115	-7.23e-05	6.16e-05	0.00023997
612.07	6.09e-06	5.2e-06	3.96e-06	1.26e-06	-6.58e-08	1.03e-07	3.69e-07	-5.14e-07	-1.36e-06	-1.47e-06	-9.84e-07	-1.12e-06	-3.24e-06	-2.95e-06	-1.98e-06	1.85e-06	2.18e-06	6.3e-07	-1.38e-06	-1.33e-06	-5.5e-07	-2.43e-06	-1.96e-06	-3.83e-07	1.62e-06	2.21e-06	1.53e-06	5.41e-07	-2.2e-06	-2.66e-06	-2.72e-06	2.87e-07	3.49e-06	5.07e-06	2.75e-06	-3.08e-07	2.93e-07	3.68e-06	5.25e-06	1.21e-06	2.98e-07	3.37e-06	3.8e-06	-2.56e-05	-8.11e-05	-0.00011374	-7.12e-05	6.16e-05	0.00023917
612.58	6.29e-06	5.42e-06	4.15e-06	1.53e-06	-1.18e-07	-1.15e-07	-2.03e-07	-9.88e-07	-1.7e-06	-1.48e-06	-8.73e-07	-1.16e-06	-3.42e-06	-3.23e-06	-2.06e-06	1.76e-06	2.16e-06	4.99e-07	-1.57e-06	-1.6e-06	-9.28e-07	-2.83e-06	-2.39e-06	-7.78e-07	1.43e-06	2.08e-06	1.61e-06	3.89e-07	-2.29e-06	-3e-06	-3.04e-06	-7.94e-09	3.42e-06	5.18e-06	2.87e-06	-2.55e-07	2.25e-07	3.47e-06	4.85e-06	9.02e-07	-6.86e-08	3.04e-06	3.31e-06	-2.57e-05	-8.04e-05	-0.00011256	-7.02e-05	6.16e-05	0.00023837
613.1	6.42e-06	5.58e-06	4.3e-06	1.77e-06	-1.46e-07	-3.46e-07	-7.35e-07	-1.42e-06	-1.95e-06	-1.42e-06	-7.36e-07	-1.23e-06	-3.59e-06	-3.52e-06	-2.1e-06	1.68e-06	2.16e-06	4.21e-07	-1.68e-06	-1.81e-06	-1.34e-06	-3.25e-06	-2.78e-06	-1.06e-06	1.32e-06	1.98e-06	1.7e-06	2.63e-07	-2.31e-06	-3.26e-06	-3.25e-06	-2.15e-07	3.4e-06	5.33e-06	3.04e-06	-1.6e-07	2.35e-07	3.35e-06	4.54e-06	6.85e-07	-3.84e-07	2.75e-06	2.82e-06	-2.59e-05	-7.98e-05	-0.00011152	-6.93e-05	6.16e-05	0.00023758
613.61	6.49e-06	5.68e-06	4.42e-06	1.98e-06	-1.52e-07	-5.72e-07	-1.2e-06	-1.77e-06	-2.09e-06	-1.32e-06	-6.07e-07	-1.33e-06	-3.74e-06	-3.78e-06	-2.11e-06	1.6e-06	2.17e-06	3.8e-07	-1.72e-06	-1.99e-06	-1.78e-06	-3.65e-06	-3.08e-06	-1.17e-06	1.31e-06	1.99e-06	1.84e-06	1.85e-07	-2.29e-06	-3.44e-06	-3.36e-06	-3.09e-07	3.45e-06	5.53e-06	3.26e-06	-1.64e-08	3.05e-07	3.28e-06	4.32e-06	5.4e-07	-6.52e-07	2.49e-06	2.35e-06	-2.61e-05	-7.93e-05	-0.00011068	-6.86e-05	6.15e-05	0.0002368
614.13	6.51e-06	5.72e-06	4.51e-06	2.15e-06	-1.35e-07	-7.62e-07	-1.56e-06	-2.03e-06	-2.12e-06	-1.19e-06	-5.12e-07	-1.47e-06	-3.85e-06	-3.96e-06	-2.07e-06	1.53e-06	2.16e-06	3.6e-07	-1.75e-06	-2.14e-06	-2.24e-06	-4.01e-06	-3.28e-06	-1.12e-06	1.42e-06	2.12e-06	2.04e-06	1.65e-07	-2.25e-06	-3.57e-06	-3.37e-06	-2.94e-07	3.56e-06	5.74e-06	3.51e-06	1.64e-07	4.05e-07	3.26e-06	4.17e-06	4.71e-07	-8.74e-07	2.25e-06	1.92e-06	-2.64e-05	-7.9e-05	-0.00011004	-6.81e-05	6.12e-05	0.00023603
614.64	6.46e-06	5.7e-06	4.55e-06	2.29e-06	-9.91e-08	-9.07e-07	-1.85e-06	-2.21e-06	-2.06e-06	-1.06e-06	-4.65e-07	-1.64e-06	-3.89e-06	-3.99e-06	-1.91e-06	1.52e-06	2.15e-06	3.42e-07	-1.78e-06	-2.31e-06	-2.71e-06	-4.31e-06	-3.35e-06	-9.06e-07	1.65e-06	2.37e-06	2.3e-06	1.98e-07	-2.21e-06	-3.68e-06	-3.31e-06	-1.8e-07	3.73e-06	5.97e-06	3.76e-06	3.56e-07	4.99e-07	3.24e-06	4.08e-06	4.66e-07	-1.06e-06	2.02e-06	1.54e-06	-2.67e-05	-7.87e-05	-0.00010961	-6.79e-05	6.09e-05	0.00023525
615.16	6.38e-06	5.62e-06	4.51e-06	2.41e-06	-1.4e-08	-9.65e-07	-2.03e-06	-2.3e-06	-1.93e-06	-9.35e-07	-4.57e-07	-1.81e-06	-3.86e-06	-3.86e-06	-1.62e-06	1.61e-06	2.16e-06	3.12e-07	-1.84e-06	-2.48e-06	-3.16e-06	-4.54e-06	-3.32e-06	-5.82e-07	1.95e-06	2.72e-06	2.63e-06	2.76e-07	-2.19e-06	-3.78e-06	-3.21e-06	1.69e-08	3.95e-06	6.21e-06	4.01e-06	5.56e-07	5.82e-07	3.23e-06	4.05e-06	5.2e-07	-1.24e-06	1.79e-06	1.23e-06	-2.69e-05	-7.86e-05	-0.00010936	-6.78e-05	6.04e-05	0.00023449
615.67	6.3e-06	5.53e-06	4.45e-06	2.56e-06	1.48e-07	-9.09e-07	-2.11e-06	-2.33e-06	-1.76e-06	-8.34e-07	-4.93e-07	-1.99e-06	-3.75e-06	-3.58e-06	-1.19e-06	1.82e-06	2.2e-06	2.78e-07	-1.92e-06	-2.66e-06	-3.58e-06	-4.7e-06	-3.18e-06	-1.86e-07	2.32e-06	3.15e-06	3.01e-06	3.91e-07	-2.18e-06	-3.9e-06	-3.09e-06	2.65e-07	4.21e-06	6.46e-06	4.25e-06	7.49e-07	6.42e-07	3.22e-06	4.07e-06	6.09e-07	-1.42e-06	1.54e-06	9.65e-07	-2.71e-05	-7.85e-05	-0.00010929	-6.79e-05	5.98e-05	0.00023376
616.19	6.27e-06	5.48e-06	4.39e-06	2.76e-06	3.99e-07	-7.36e-07	-2.1e-06	-2.32e-06	-1.57e-06	-7.5e-07	-5.38e-07	-2.16e-06	-3.57e-06	-3.15e-06	-6.24e-07	2.14e-06	2.28e-06	2.4e-07	-2.03e-06	-2.82e-06	-3.93e-06	-4.77e-06	-2.98e-06	2.31e-07	2.7e-06	3.63e-06	3.45e-06	5.39e-07	-2.19e-06	-4.05e-06	-2.97e-06	5.48e-07	4.53e-06	6.71e-06	4.46e-06	9.23e-07	6.8e-07	3.23e-06	4.13e-06	7.22e-07	-1.64e-06	1.28e-06	7.62e-07	-2.73e-05	-7.84e-05	-0.00010936	-6.81e-05	5.92e-05	0.00023307
616.71	6.3e-06	5.47e-06	4.35e-06	3.03e-06	7.43e-07	-4.5e-07	-2.02e-06	-2.28e-06	-1.38e-06	-6.76e-07	-5.58e-07	-2.26e-06	-3.3e-06	-2.59e-06	6.98e-08	2.58e-06	2.4e-06	2.1e-07	-2.16e-06	-2.97e-06	-4.21e-06	-4.76e-06	-2.72e-06	6.21e-07	3.07e-06	4.11e-06	3.93e-06	7e-07	-2.21e-06	-4.25e-06	-2.87e-06	8.38e-07	4.88e-06	6.96e-06	4.66e-06	1.07e-06	6.99e-07	3.25e-06	4.21e-06	8.5e-07	-1.87e-06	1.03e-06	6.31e-07	-2.74e-05	-7.84e-05	-0.00010952	-6.85e-05	5.85e-05	0.00023241
617.22	6.39e-06	5.52e-06	4.35e-06	3.39e-06	1.18e-06	-6.31e-08	-1.88e-06	-2.22e-06	-1.18e-06	-5.9e-07	-5.12e-07	-2.29e-06	-2.95e-06	-1.92e-06	8.76e-07	3.13e-06	2.57e-06	1.93e-07	-2.3e-06	-3.08e-06	-4.42e-06	-4.7e-06	-2.47e-06	9.35e-07	3.39e-06	4.55e-06	4.39e-06	8.42e-07	-2.24e-06	-4.48e-06	-2.81e-06	1.11e-06	5.26e-06	7.23e-06	4.83e-06	1.19e-06	7.17e-07	3.32e-06	4.35e-06	9.97e-07	-2.12e-06	7.88e-07	5.6e-07	-2.75e-05	-7.84e-05	-0.00010973	-6.9e-05	5.78e-05	0.00023181
617.74	6.57e-06	5.64e-06	4.39e-06	3.83e-06	1.7e-06	3.94e-07	-1.68e-06	-2.12e-06	-9.49e-07	-4.62e-07	-3.68e-07	-2.22e-06	-2.55e-06	-1.22e-06	1.74e-06	3.76e-06	2.78e-06	1.81e-07	-2.44e-06	-3.16e-06	-4.55e-06	-4.61e-06	-2.23e-06	1.16e-06	3.63e-06	4.89e-06	4.81e-06	9.41e-07	-2.3e-06	-4.75e-06	-2.8e-06	1.36e-06	5.65e-06	7.53e-06	5e-06	1.3e-06	7.57e-07	3.46e-06	4.51e-06	1.15e-06	-2.37e-06	5.84e-07	5.51e-07	-2.74e-05	-7.84e-05	-0.00010998	-6.96e-05	5.71e-05	0.00023126
618.25	6.85e-06	5.87e-06	4.52e-06	4.35e-06	2.28e-06	8.93e-07	-1.43e-06	-1.97e-06	-6.68e-07	-2.84e-07	-1.22e-07	-2.07e-06	-2.11e-06	-5.34e-07	2.61e-06	4.41e-06	2.98e-06	1.71e-07	-2.58e-06	-3.18e-06	-4.62e-06	-4.5e-06	-2.04e-06	1.28e-06	3.78e-06	5.14e-06	5.18e-06	9.83e-07	-2.39e-06	-5.05e-06	-2.82e-06	1.59e-06	6.05e-06	7.86e-06	5.17e-06	1.41e-06	8.46e-07	3.68e-06	4.73e-06	1.33e-06	-2.6e-06	4.23e-07	5.89e-07	-2.73e-05	-7.84e-05	-0.00011025	-7.02e-05	5.64e-05	0.00023077
618.77	7.24e-06	6.19e-06	4.73e-06	4.92e-06	2.86e-06	1.36e-06	-1.16e-06	-1.78e-06	-3.3e-07	-6.08e-08	2.04e-07	-1.88e-06	-1.66e-06	8.5e-08	3.41e-06	5.03e-06	3.16e-06	1.57e-07	-2.72e-06	-3.16e-06	-4.67e-06	-4.41e-06	-1.89e-06	1.34e-06	3.87e-06	5.29e-06	5.47e-06	9.45e-07	-2.51e-06	-5.35e-06	-2.86e-06	1.8e-06	6.43e-06	8.18e-06	5.31e-06	1.53e-06	9.82e-07	3.96e-06	4.99e-06	1.54e-06	-2.77e-06	3.24e-07	6.79e-07	-2.71e-05	-7.83e-05	-0.00011052	-7.09e-05	5.58e-05	0.00023035
619.28	7.71e-06	6.58e-06	5.01e-06	5.49e-06	3.4e-06	1.77e-06	-8.84e-07	-1.51e-06	9.14e-08	2.19e-07	5.91e-07	-1.66e-06	-1.23e-06	6.23e-07	4.15e-06	5.59e-06	3.31e-06	1.31e-07	-2.83e-06	-3.09e-06	-4.7e-06	-4.35e-06	-1.81e-06	1.37e-06	3.92e-06	5.36e-06	5.65e-06	8.19e-07	-2.66e-06	-5.62e-06	-2.89e-06	2e-06	6.76e-06	8.49e-06	5.43e-06	1.67e-06	1.17e-06	4.31e-06	5.27e-06	1.8e-06	-2.84e-06	2.99e-07	8.15e-07	-2.68e-05	-7.82e-05	-0.00011078	-7.16e-05	5.51e-05	0.00022999
619.8	8.27e-06	7.03e-06	5.33e-06	6.02e-06	3.86e-06	2.09e-06	-6.05e-07	-1.17e-06	6.05e-07	5.52e-07	1.01e-06	-1.44e-06	-8.24e-07	1.07e-06	4.78e-06	6.08e-06	3.45e-06	9.55e-08	-2.94e-06	-2.98e-06	-4.75e-06	-4.33e-06	-1.79e-06	1.39e-06	3.96e-06	5.37e-06	5.73e-06	5.93e-07	-2.86e-06	-5.85e-06	-2.91e-06	2.19e-06	7.03e-06	8.77e-06	5.52e-06	1.83e-06	1.39e-06	4.69e-06	5.58e-06	2.11e-06	-2.8e-06	3.44e-07	9.78e-07	-2.65e-05	-7.81e-05	-0.000111	-7.24e-05	5.45e-05	0.00022969
620.31	8.91e-06	7.51e-06	5.65e-06	6.44e-06	4.2e-06	2.29e-06	-3.49e-07	-7.59e-07	1.21e-06	9.3e-07	1.41e-06	-1.25e-06	-4.85e-07	1.4e-06	5.31e-06	6.49e-06	3.56e-06	3.61e-08	-3.03e-06	-2.85e-06	-4.82e-06	-4.34e-06	-1.83e-06	1.43e-06	4e-06	5.35e-06	5.7e-06	2.74e-07	-3.1e-06	-6.02e-06	-2.88e-06	2.4e-06	7.26e-06	9.03e-06	5.58e-06	2e-06	1.62e-06	5.04e-06	5.89e-06	2.47e-06	-2.66e-06	4.31e-07	1.14e-06	-2.62e-05	-7.8e-05	-0.00011121	-7.31e-05	5.39e-05	0.00022945
620.83	9.63e-06	8.01e-06	5.97e-06	6.74e-06	4.39e-06	2.34e-06	-1.51e-07	-3e-07	1.87e-06	1.33e-06	1.76e-06	-1.14e-06	-2.35e-07	1.63e-06	5.72e-06	6.82e-06	3.65e-06	-4.5e-08	-3.11e-06	-2.72e-06	-4.92e-06	-4.37e-06	-1.91e-06	1.53e-06	4.08e-06	5.35e-06	5.61e-06	-1.08e-07	-3.37e-06	-6.12e-06	-2.79e-06	2.66e-06	7.46e-06	9.25e-06	5.6e-06	2.14e-06	1.8e-06	5.33e-06	6.18e-06	2.87e-06	-2.4e-06	5.48e-07	1.3e-06	-2.59e-05	-7.78e-05	-0.00011138	-7.38e-05	5.34e-05	0.00022924
621.34	1.04e-05	8.53e-06	6.26e-06	6.89e-06	4.4e-06	2.24e-06	-4.22e-08	1.64e-07	2.55e-06	1.72e-06	2.01e-06	-1.12e-06	-7.71e-08	1.77e-06	6.04e-06	7.09e-06	3.75e-06	-1.22e-07	-3.16e-06	-2.57e-06	-5.03e-06	-4.39e-06	-2e-06	1.67e-06	4.18e-06	5.38e-06	5.47e-06	-5.25e-07	-3.63e-06	-6.13e-06	-2.59e-06	2.99e-06	7.64e-06	9.43e-06	5.55e-06	2.24e-06	1.9e-06	5.53e-06	6.44e-06	3.31e-06	-2.06e-06	6.76e-07	1.43e-06	-2.56e-05	-7.75e-05	-0.00011146	-7.45e-05	5.29e-05	0.00022905
621.86	1.12e-05	9.04e-06	6.51e-06	6.89e-06	4.24e-06	1.99e-06	-3.07e-08	6.16e-07	3.21e-06	2.07e-06	2.14e-06	-1.21e-06	-2.11e-08	1.86e-06	6.29e-06	7.33e-06	3.88e-06	-1.8e-07	-3.18e-06	-2.43e-06	-5.13e-06	-4.37e-06	-2.1e-06	1.84e-06	4.28e-06	5.43e-06	5.3e-06	-9.33e-07	-3.85e-06	-6.02e-06	-2.29e-06	3.37e-06	7.8e-06	9.56e-06	5.44e-06	2.25e-06	1.88e-06	5.59e-06	6.65e-06	3.77e-06	-1.68e-06	7.96e-07	1.52e-06	-2.52e-05	-7.72e-05	-0.00011142	-7.5e-05	5.25e-05	0.00022883
622.37	1.21e-05	9.54e-06	6.72e-06	6.76e-06	3.94e-06	1.63e-06	-1.1e-07	1.04e-06	3.83e-06	2.4e-06	2.15e-06	-1.38e-06	-6.02e-08	1.93e-06	6.5e-06	7.57e-06	4.06e-06	-2.08e-07	-3.17e-06	-2.29e-06	-5.18e-06	-4.28e-06	-2.16e-06	2.02e-06	4.34e-06	5.51e-06	5.13e-06	-1.28e-06	-4.01e-06	-5.81e-06	-1.89e-06	3.8e-06	7.98e-06	9.65e-06	5.27e-06	2.16e-06	1.7e-06	5.51e-06	6.8e-06	4.2e-06	-1.3e-06	8.76e-07	1.54e-06	-2.49e-05	-7.68e-05	-0.00011124	-7.53e-05	5.21e-05	0.00022856
622.89	1.29e-05	1e-05	6.91e-06	6.56e-06	3.53e-06	1.17e-06	-2.9e-07	1.39e-06	4.37e-06	2.68e-06	2.07e-06	-1.63e-06	-1.93e-07	1.97e-06	6.68e-06	7.83e-06	4.28e-06	-2.09e-07	-3.14e-06	-2.17e-06	-5.17e-06	-4.08e-06	-2.14e-06	2.2e-06	4.36e-06	5.59e-06	4.99e-06	-1.54e-06	-4.08e-06	-5.52e-06	-1.41e-06	4.29e-06	8.19e-06	9.71e-06	5.04e-06	1.93e-06	1.36e-06	5.27e-06	6.89e-06	4.58e-06	-9.6e-07	9.11e-07	1.51e-06	-2.47e-05	-7.64e-05	-0.00011089	-7.54e-05	5.18e-05	0.00022822
623.4	1.37e-05	1.05e-05	7.1e-06	6.34e-06	3.04e-06	6.34e-07	-5.66e-07	1.68e-06	4.81e-06	2.91e-06	1.89e-06	-1.95e-06	-4.13e-07	2.01e-06	6.85e-06	8.09e-06	4.5e-06	-1.89e-07	-3.11e-06	-2.07e-06	-5.08e-06	-3.76e-06	-2.03e-06	2.37e-06	4.33e-06	5.68e-06	4.91e-06	-1.69e-06	-4.07e-06	-5.17e-06	-8.63e-07	4.8e-06	8.43e-06	9.74e-06	4.75e-06	1.57e-06	8.76e-07	4.92e-06	6.92e-06	4.89e-06	-6.99e-07	9.04e-07	1.42e-06	-2.44e-05	-7.58e-05	-0.00011036	-7.53e-05	5.15e-05	0.0002278
623.92	1.43e-05	1.09e-05	7.33e-06	6.15e-06	2.54e-06	7.54e-08	-8.93e-07	1.9e-06	5.14e-06	3.08e-06	1.63e-06	-2.32e-06	-6.89e-07	2.05e-06	7.03e-06	8.39e-06	4.73e-06	-1.5e-07	-3.08e-06	-2e-06	-4.92e-06	-3.32e-06	-1.79e-06	2.54e-06	4.25e-06	5.78e-06	4.88e-06	-1.72e-06	-3.98e-06	-4.78e-06	-2.8e-07	5.31e-06	8.69e-06	9.73e-06	4.4e-06	1.1e-06	2.94e-07	4.51e-06	6.9e-06	5.13e-06	-5.24e-07	8.74e-07	1.3e-06	-2.42e-05	-7.52e-05	-0.00010963	-7.49e-05	5.14e-05	0.00022728
624.43	1.49e-05	1.14e-05	7.64e-06	6.07e-06	2.11e-06	-4.46e-07	-1.22e-06	2.07e-06	5.35e-06	3.17e-06	1.33e-06	-2.7e-06	-9.93e-07	2.11e-06	7.24e-06	8.73e-06	4.95e-06	-9.63e-08	-3.05e-06	-1.94e-06	-4.65e-06	-2.78e-06	-1.43e-06	2.72e-06	4.15e-06	5.88e-06	4.91e-06	-1.66e-06	-3.83e-06	-4.39e-06	2.91e-07	5.79e-06	8.94e-06	9.68e-06	4.01e-06	5.79e-07	-3.12e-07	4.1e-06	6.86e-06	5.27e-06	-4.58e-07	8.26e-07	1.16e-06	-2.4e-05	-7.46e-05	-0.00010872	-7.43e-05	5.14e-05	0.00022666
624.95	1.53e-05	1.18e-05	8.02e-06	6.11e-06	1.78e-06	-8.84e-07	-1.49e-06	2.21e-06	5.49e-06	3.23e-06	1.03e-06	-3.06e-06	-1.29e-06	2.2e-06	7.48e-06	9.08e-06	5.13e-06	-7.15e-08	-3.04e-06	-1.89e-06	-4.31e-06	-2.16e-06	-9.52e-07	2.93e-06	4.08e-06	6e-06	4.99e-06	-1.5e-06	-3.66e-06	-4.07e-06	7.9e-07	6.19e-06	9.19e-06	9.61e-06	3.62e-06	4.03e-08	-8.76e-07	3.73e-06	6.78e-06	5.27e-06	-5.15e-07	7.56e-07	9.98e-07	-2.38e-05	-7.39e-05	-0.00010769	-7.34e-05	5.14e-05	0.00022596
625.46	1.56e-05	1.22e-05	8.49e-06	6.29e-06	1.62e-06	-1.19e-06	-1.67e-06	2.33e-06	5.57e-06	3.27e-06	7.71e-07	-3.36e-06	-1.53e-06	2.32e-06	7.76e-06	9.44e-06	5.26e-06	-1.05e-07	-3.09e-06	-1.87e-06	-3.91e-06	-1.5e-06	-3.64e-07	3.21e-06	4.09e-06	6.18e-06	5.13e-06	-1.31e-06	-3.54e-06	-3.85e-06	1.18e-06	6.53e-06	9.45e-06	9.56e-06	3.27e-06	-4.44e-07	-1.33e-06	3.46e-06	6.7e-06	5.17e-06	-6.74e-07	6.79e-07	8.35e-07	-2.36e-05	-7.32e-05	-0.00010656	-7.24e-05	5.15e-05	0.00022521
625.98	1.58e-05	1.26e-05	9.04e-06	6.61e-06	1.66e-06	-1.34e-06	-1.74e-06	2.46e-06	5.62e-06	3.3e-06	5.71e-07	-3.57e-06	-1.68e-06	2.5e-06	8.08e-06	9.8e-06	5.32e-06	-2.09e-07	-3.2e-06	-1.87e-06	-3.47e-06	-8.11e-07	3.1e-07	3.59e-06	4.24e-06	6.45e-06	5.31e-06	-1.1e-06	-3.48e-06	-3.75e-06	1.44e-06	6.8e-06	9.71e-06	9.55e-06	3.01e-06	-8.17e-07	-1.61e-06	3.33e-06	6.63e-06	4.99e-06	-9.02e-07	6.2e-07	6.92e-07	-2.34e-05	-7.25e-05	-0.00010539	-7.14e-05	5.16e-05	0.00022442
626.5	1.59e-05	1.29e-05	9.64e-06	7.07e-06	1.91e-06	-1.29e-06	-1.65e-06	2.6e-06	5.65e-06	3.32e-06	4.3e-07	-3.67e-06	-1.7e-06	2.74e-06	8.44e-06	1.01e-05	5.31e-06	-3.87e-07	-3.34e-06	-1.87e-06	-3.04e-06	-1.52e-07	1.03e-06	4.09e-06	4.56e-06	6.81e-06	5.54e-06	-9.14e-07	-3.49e-06	-3.76e-06	1.58e-06	7e-06	9.99e-06	9.6e-06	2.85e-06	-1.02e-06	-1.67e-06	3.39e-06	6.6e-06	4.75e-06	-1.17e-06	5.79e-07	5.71e-07	-2.32e-05	-7.17e-05	-0.00010421	-7.03e-05	5.17e-05	0.00022359
627.01	1.58e-05	1.31e-05	1.02e-05	7.6e-06	2.34e-06	-1.07e-06	-1.42e-06	2.76e-06	5.68e-06	3.35e-06	3.75e-07	-3.62e-06	-1.57e-06	3.08e-06	8.85e-06	1.05e-05	5.23e-06	-6.48e-07	-3.52e-06	-1.87e-06	-2.6e-06	4.54e-07	1.76e-06	4.7e-06	5.05e-06	7.27e-06	5.78e-06	-7.54e-07	-3.57e-06	-3.87e-06	1.61e-06	7.17e-06	1.03e-05	9.74e-06	2.84e-06	-1.04e-06	-1.51e-06	3.6e-06	6.6e-06	4.47e-06	-1.47e-06	5.5e-07	4.8e-07	-2.3e-05	-7.1e-05	-0.00010305	-6.92e-05	5.18e-05	0.00022271
627.53	1.58e-05	1.34e-05	1.08e-05	8.18e-06	2.93e-06	-6.77e-07	-1.07e-06	2.92e-06	5.72e-06	3.42e-06	4.24e-07	-3.42e-06	-1.26e-06	3.52e-06	9.28e-06	1.07e-05	5.09e-06	-9.87e-07	-3.73e-06	-1.87e-06	-2.18e-06	9.99e-07	2.49e-06	5.38e-06	5.7e-06	7.8e-06	6.03e-06	-6.3e-07	-3.69e-06	-4.05e-06	1.55e-06	7.31e-06	1.06e-05	9.98e-06	2.99e-06	-8.81e-07	-1.17e-06	3.94e-06	6.63e-06	4.16e-06	-1.77e-06	5.19e-07	4.2e-07	-2.28e-05	-7.03e-05	-0.00010195	-6.81e-05	5.19e-05	0.00022181
628.04	1.56e-05	1.36e-05	1.14e-05	8.75e-06	3.62e-06	-1.58e-07	-6.34e-07	3.1e-06	5.79e-06	3.55e-06	5.88e-07	-3.04e-06	-7.59e-07	4.07e-06	9.75e-06	1.1e-05	4.89e-06	-1.4e-06	-3.97e-06	-1.88e-06	-1.8e-06	1.47e-06	3.19e-06	6.13e-06	6.49e-06	8.41e-06	6.3e-06	-5.31e-07	-3.83e-06	-4.26e-06	1.44e-06	7.46e-06	1.11e-05	1.03e-05	3.26e-06	-5.88e-07	-6.85e-07	4.38e-06	6.73e-06	3.89e-06	-2.04e-06	4.91e-07	3.74e-07	-2.26e-05	-6.96e-05	-0.00010092	-6.72e-05	5.18e-05	0.00022086
628.56	1.55e-05	1.38e-05	1.18e-05	9.28e-06	4.34e-06	4.4e-07	-1.54e-07	3.27e-06	5.9e-06	3.75e-06	8.58e-07	-2.51e-06	-9.54e-08	4.71e-06	1.02e-05	1.11e-05	4.64e-06	-1.85e-06	-4.19e-06	-1.88e-06	-1.46e-06	1.86e-06	3.85e-06	6.91e-06	7.36e-06	9.05e-06	6.57e-06	-4.52e-07	-3.94e-06	-4.43e-06	1.38e-06	7.66e-06	1.15e-05	1.07e-05	3.63e-06	-2.07e-07	-1.17e-07	4.89e-06	6.91e-06	3.71e-06	-2.22e-06	4.78e-07	3.45e-07	-2.24e-05	-6.88e-05	-9.99e-05	-6.64e-05	5.16e-05	0.00021986
629.07	1.54e-05	1.39e-05	1.22e-05	9.73e-06	5.02e-06	1.06e-06	3.28e-07	3.45e-06	6.02e-06	3.98e-06	1.21e-06	-1.83e-06	7.05e-07	5.44e-06	1.07e-05	1.13e-05	4.36e-06	-2.29e-06	-4.37e-06	-1.88e-06	-1.18e-06	2.17e-06	4.45e-06	7.67e-06	8.27e-06	9.7e-06	6.81e-06	-3.79e-07	-3.98e-06	-4.48e-06	1.39e-06	7.91e-06	1.2e-05	1.11e-05	4.01e-06	1.81e-07	4.79e-07	5.44e-06	7.2e-06	3.63e-06	-2.31e-06	4.75e-07	3.23e-07	-2.22e-05	-6.82e-05	-9.9e-05	-6.57e-05	5.14e-05	0.0002188
629.59	1.52e-05	1.41e-05	1.24e-05	1.01e-05	5.6e-06	1.62e-06	7.62e-07	3.59e-06	6.13e-06	4.26e-06	1.63e-06	-1.04e-06	1.6e-06	6.22e-06	1.12e-05	1.13e-05	4.06e-06	-2.71e-06	-4.49e-06	-1.88e-06	-9.6e-07	2.36e-06	4.95e-06	8.36e-06	9.14e-06	1.03e-05	7.01e-06	-3.29e-07	-3.98e-06	-4.44e-06	1.5e-06	8.21e-06	1.25e-05	1.15e-05	4.33e-06	5.09e-07	1.04e-06	6.01e-06	7.57e-06	3.67e-06	-2.3e-06	4.71e-07	2.84e-07	-2.2e-05	-6.75e-05	-9.82e-05	-6.52e-05	5.1e-05	0.00021768
630.1	1.51e-05	1.42e-05	1.26e-05	1.04e-05	6.05e-06	2.1e-06	1.12e-06	3.7e-06	6.24e-06	4.59e-06	2.14e-06	-1.47e-07	2.55e-06	7e-06	1.16e-05	1.13e-05	3.76e-06	-3.08e-06	-4.56e-06	-1.91e-06	-8.12e-07	2.47e-06	5.36e-06	8.94e-06	9.89e-06	1.08e-05	7.13e-06	-3.06e-07	-3.92e-06	-4.29e-06	1.72e-06	8.56e-06	1.3e-05	1.17e-05	4.52e-06	7.14e-07	1.52e-06	6.54e-06	8.03e-06	3.81e-06	-2.2e-06	4.77e-07	2.22e-07	-2.19e-05	-6.69e-05	-9.74e-05	-6.48e-05	5.06e-05	0.00021651
630.62	1.5e-05	1.44e-05	1.28e-05	1.05e-05	6.37e-06	2.48e-06	1.38e-06	3.81e-06	6.35e-06	4.95e-06	2.69e-06	7.76e-07	3.48e-06	7.74e-06	1.2e-05	1.12e-05	3.47e-06	-3.39e-06	-4.56e-06	-1.96e-06	-7.41e-07	2.48e-06	5.67e-06	9.39e-06	1.05e-05	1.12e-05	7.16e-06	-3.12e-07	-3.82e-06	-4.03e-06	2.06e-06	8.95e-06	1.34e-05	1.18e-05	4.55e-06	7.62e-07	1.89e-06	7.06e-06	8.55e-06	4.07e-06	-2e-06	4.87e-07	1.08e-07	-2.19e-05	-6.64e-05	-9.67e-05	-6.44e-05	5e-05	0.00021529
631.13	1.5e-05	1.45e-05	1.3e-05	1.07e-05	6.54e-06	2.72e-06	1.56e-06	3.91e-06	6.46e-06	5.34e-06	3.25e-06	1.68e-06	4.36e-06	8.42e-06	1.24e-05	1.11e-05	3.2e-06	-3.62e-06	-4.5e-06	-2.04e-06	-7.6e-07	2.38e-06	5.86e-06	9.7e-06	1.09e-05	1.14e-05	7.1e-06	-3.45e-07	-3.72e-06	-3.68e-06	2.51e-06	9.38e-06	1.37e-05	1.18e-05	4.39e-06	6.45e-07	2.15e-06	7.55e-06	9.14e-06	4.42e-06	-1.72e-06	5.16e-07	-6.13e-08	-2.19e-05	-6.6e-05	-9.6e-05	-6.42e-05	4.93e-05	0.00021405
631.65	1.49e-05	1.47e-05	1.32e-05	1.07e-05	6.55e-06	2.81e-06	1.64e-06	3.99e-06	6.57e-06	5.71e-06	3.78e-06	2.5e-06	5.12e-06	9e-06	1.26e-05	1.1e-05	2.96e-06	-3.78e-06	-4.37e-06	-2.16e-06	-8.59e-07	2.18e-06	5.91e-06	9.83e-06	1.11e-05	1.15e-05	6.91e-06	-4.32e-07	-3.63e-06	-3.28e-06	3.04e-06	9.83e-06	1.4e-05	1.16e-05	4.06e-06	3.77e-07	2.31e-06	8.02e-06	9.74e-06	4.81e-06	-1.4e-06	5.48e-07	-2.81e-07	-2.2e-05	-6.57e-05	-9.55e-05	-6.41e-05	4.86e-05	0.00021278
632.16	1.49e-05	1.49e-05	1.34e-05	1.07e-05	6.45e-06	2.76e-06	1.62e-06	4.05e-06	6.65e-06	6.05e-06	4.25e-06	3.21e-06	5.74e-06	9.46e-06	1.28e-05	1.08e-05	2.72e-06	-3.92e-06	-4.23e-06	-2.32e-06	-1.04e-06	1.87e-06	5.84e-06	9.79e-06	1.11e-05	1.14e-05	6.59e-06	-5.85e-07	-3.61e-06	-2.89e-06	3.59e-06	1.03e-05	1.42e-05	1.13e-05	3.6e-06	5.28e-09	2.39e-06	8.44e-06	1.03e-05	5.18e-06	-1.11e-06	5.69e-07	-5.47e-07	-2.22e-05	-6.54e-05	-9.5e-05	-6.41e-05	4.79e-05	0.00021151
632.68	1.49e-05	1.5e-05	1.37e-05	1.08e-05	6.27e-06	2.6e-06	1.52e-06	4.12e-06	6.75e-06	6.36e-06	4.64e-06	3.77e-06	6.2e-06	9.81e-06	1.3e-05	1.05e-05	2.48e-06	-4.06e-06	-4.08e-06	-2.51e-06	-1.25e-06	1.5e-06	5.65e-06	9.58e-06	1.09e-05	1.12e-05	6.15e-06	-7.88e-07	-3.65e-06	-2.52e-06	4.13e-06	1.07e-05	1.43e-05	1.1e-05	3.08e-06	-4.07e-07	2.4e-06	8.79e-06	1.08e-05	5.48e-06	-8.68e-07	5.75e-07	-8.42e-07	-2.24e-05	-6.53e-05	-9.46e-05	-6.42e-05	4.7e-05	0.00021025
633.19	1.5e-05	1.52e-05	1.39e-05	1.08e-05	6.05e-06	2.36e-06	1.37e-06	4.22e-06	6.87e-06	6.64e-06	4.92e-06	4.15e-06	6.51e-06	1.01e-05	1.31e-05	1.03e-05	2.24e-06	-4.2e-06	-3.94e-06	-2.71e-06	-1.46e-06	1.11e-06	5.38e-06	9.24e-06	1.05e-05	1.08e-05	5.63e-06	-9.96e-07	-3.73e-06	-2.17e-06	4.66e-06	1.11e-05	1.44e-05	1.06e-05	2.56e-06	-8.07e-07	2.39e-06	9.09e-06	1.11e-05	5.7e-06	-7.1e-07	5.59e-07	-1.13e-06	-2.26e-05	-6.51e-05	-9.44e-05	-6.44e-05	4.62e-05	0.00020901
633.71	1.5e-05	1.53e-05	1.42e-05	1.08e-05	5.82e-06	2.06e-06	1.19e-06	4.35e-06	7.02e-06	6.86e-06	5.07e-06	4.35e-06	6.67e-06	1.02e-05	1.32e-05	1.01e-05	2.01e-06	-4.37e-06	-3.82e-06	-2.9e-06	-1.64e-06	7.2e-07	5.06e-06	8.82e-06	1e-05	1.04e-05	5.09e-06	-1.19e-06	-3.83e-06	-1.83e-06	5.17e-06	1.14e-05	1.45e-05	1.02e-05	2.12e-06	-1.14e-06	2.4e-06	9.34e-06	1.14e-05	5.81e-06	-6.65e-07	4.96e-07	-1.41e-06	-2.28e-05	-6.5e-05	-9.41e-05	-6.46e-05	4.53e-05	0.00020781
634.22	1.5e-05	1.54e-05	1.44e-05	1.08e-05	5.58e-06	1.72e-06	9.8e-07	4.51e-06	7.19e-06	7.02e-06	5.07e-06	4.38e-06	6.72e-06	1.04e-05	1.34e-05	1e-05	1.76e-06	-4.59e-06	-3.73e-06	-3.06e-06	-1.76e-06	3.5e-07	4.71e-06	8.33e-06	9.49e-06	9.98e-06	4.54e-06	-1.35e-06	-3.94e-06	-1.5e-06	5.63e-06	1.18e-05	1.45e-05	9.83e-06	1.77e-06	-1.38e-06	2.44e-06	9.53e-06	1.16e-05	5.8e-06	-7.43e-07	3.82e-07	-1.63e-06	-2.29e-05	-6.49e-05	-9.39e-05	-6.49e-05	4.45e-05	0.00020667
634.74	1.51e-05	1.55e-05	1.47e-05	1.09e-05	5.36e-06	1.39e-06	7.74e-07	4.72e-06	7.36e-06	7.11e-06	4.96e-06	4.29e-06	6.69e-06	1.04e-05	1.35e-05	9.9e-06	1.5e-06	-4.86e-06	-3.67e-06	-3.16e-06	-1.78e-06	2.88e-08	4.36e-06	7.82e-06	8.93e-06	9.6e-06	4.01e-06	-1.47e-06	-4.03e-06	-1.17e-06	6.03e-06	1.21e-05	1.46e-05	9.54e-06	1.55e-06	-1.49e-06	2.55e-06	9.7e-06	1.17e-05	5.67e-06	-9.49e-07	1.99e-07	-1.8e-06	-2.29e-05	-6.46e-05	-9.37e-05	-6.51e-05	4.37e-05	0.0002056
635.25	1.52e-05	1.57e-05	1.49e-05	1.1e-05	5.2e-06	1.1e-06	6.02e-07	4.99e-06	7.56e-06	7.14e-06	4.73e-06	4.12e-06	6.62e-06	1.05e-05	1.37e-05	9.86e-06	1.24e-06	-5.15e-06	-3.63e-06	-3.18e-06	-1.68e-06	-2.05e-07	4.05e-06	7.34e-06	8.45e-06	9.33e-06	3.56e-06	-1.52e-06	-4.08e-06	-8.31e-07	6.39e-06	1.23e-05	1.47e-05	9.33e-06	1.45e-06	-1.47e-06	2.74e-06	9.84e-06	1.17e-05	5.47e-06	-1.24e-06	-2.84e-08	-1.89e-06	-2.27e-05	-6.43e-05	-9.35e-05	-6.53e-05	4.3e-05	0.00020464
635.77	1.53e-05	1.58e-05	1.5e-05	1.11e-05	5.11e-06	8.91e-07	4.92e-07	5.34e-06	7.77e-06	7.12e-06	4.42e-06	3.89e-06	6.54e-06	1.06e-05	1.38e-05	9.87e-06	1.03e-06	-5.41e-06	-3.56e-06	-3.1e-06	-1.45e-06	-3.27e-07	3.83e-06	6.93e-06	8.1e-06	9.2e-06	3.22e-06	-1.46e-06	-4.05e-06	-4.51e-07	6.74e-06	1.26e-05	1.48e-05	9.2e-06	1.44e-06	-1.34e-06	3.01e-06	1e-05	1.18e-05	5.23e-06	-1.57e-06	-2.88e-07	-1.91e-06	-2.24e-05	-6.38e-05	-9.32e-05	-6.54e-05	4.24e-05	0.00020378
636.29	1.54e-05	1.59e-05	1.52e-05	1.13e-05	5.08e-06	7.76e-07	4.52e-07	5.75e-06	7.97e-06	7.05e-06	4.06e-06	3.65e-06	6.49e-06	1.06e-05	1.4e-05	9.9e-06	8.56e-07	-5.64e-06	-3.44e-06	-2.92e-06	-1.1e-06	-3.35e-07	3.69e-06	6.63e-06	7.93e-06	9.27e-06	3.02e-06	-1.31e-06	-3.95e-06	-4.72e-08	7.06e-06	1.28e-05	1.49e-05	9.14e-06	1.47e-06	-1.16e-06	3.35e-06	1.02e-05	1.19e-05	5e-06	-1.91e-06	-5.68e-07	-1.85e-06	-2.2e-05	-6.31e-05	-9.27e-05	-6.54e-05	4.18e-05	0.00020303
636.8	1.56e-05	1.61e-05	1.53e-05	1.15e-05	5.1e-06	7.57e-07	4.92e-07	6.23e-06	8.17e-06	6.94e-06	3.67e-06	3.46e-06	6.48e-06	1.06e-05	1.42e-05	9.94e-06	7.43e-07	-5.8e-06	-3.26e-06	-2.63e-06	-6.45e-07	-2.38e-07	3.67e-06	6.46e-06	7.95e-06	9.51e-06	2.94e-06	-1.11e-06	-3.83e-06	3.42e-07	7.36e-06	1.31e-05	1.52e-05	9.15e-06	1.53e-06	-9.32e-07	3.75e-06	1.04e-05	1.21e-05	4.8e-06	-2.22e-06	-8.51e-07	-1.73e-06	-2.14e-05	-6.22e-05	-9.21e-05	-6.54e-05	4.14e-05	0.00020237
637.32	1.58e-05	1.62e-05	1.54e-05	1.16e-05	5.16e-06	8.48e-07	6.32e-07	6.78e-06	8.36e-06	6.82e-06	3.29e-06	3.31e-06	6.52e-06	1.06e-05	1.43e-05	9.95e-06	6.96e-07	-5.88e-06	-3e-06	-2.27e-06	-1.14e-07	-2.14e-08	3.79e-06	6.46e-06	8.14e-06	9.9e-06	2.96e-06	-8.61e-07	-3.7e-06	7.02e-07	7.62e-06	1.34e-05	1.54e-05	9.22e-06	1.59e-06	-6.94e-07	4.18e-06	1.07e-05	1.23e-05	4.65e-06	-2.47e-06	-1.1e-06	-1.56e-06	-2.06e-05	-6.12e-05	-9.14e-05	-6.52e-05	4.11e-05	0.00020177
637.83	1.6e-05	1.64e-05	1.55e-05	1.18e-05	5.28e-06	1.05e-06	8.85e-07	7.41e-06	8.55e-06	6.7e-06	2.93e-06	3.22e-06	6.63e-06	1.06e-05	1.45e-05	9.92e-06	7.3e-07	-5.85e-06	-2.62e-06	-1.82e-06	4.84e-07	3.25e-07	4.06e-06	6.63e-06	8.48e-06	1.04e-05	3.06e-06	-5.9e-07	-3.57e-06	1.02e-06	7.86e-06	1.37e-05	1.58e-05	9.34e-06	1.62e-06	-4.76e-07	4.63e-06	1.1e-05	1.26e-05	4.58e-06	-2.63e-06	-1.29e-06	-1.33e-06	-1.98e-05	-6e-05	-9.05e-05	-6.5e-05	4.08e-05	0.00020118
638.35	1.62e-05	1.66e-05	1.55e-05	1.19e-05	5.42e-06	1.37e-06	1.25e-06	8.08e-06	8.74e-06	6.58e-06	2.59e-06	3.17e-06	6.77e-06	1.06e-05	1.46e-05	9.86e-06	8.6e-07	-5.7e-06	-2.1e-06	-1.31e-06	1.14e-06	8e-07	4.48e-06	6.97e-06	8.93e-06	1.1e-05	3.25e-06	-3.02e-07	-3.47e-06	1.29e-06	8.1e-06	1.41e-05	1.62e-05	9.49e-06	1.62e-06	-3.03e-07	5.05e-06	1.14e-05	1.29e-05	4.57e-06	-2.67e-06	-1.39e-06	-1.03e-06	-1.89e-05	-5.87e-05	-8.95e-05	-6.47e-05	4.05e-05	0.00020055
638.86	1.63e-05	1.68e-05	1.55e-05	1.2e-05	5.57e-06	1.78e-06	1.72e-06	8.8e-06	8.94e-06	6.49e-06	2.29e-06	3.15e-06	6.97e-06	1.06e-05	1.47e-05	9.77e-06	1.08e-06	-5.44e-06	-1.46e-06	-7.4e-07	1.82e-06	1.38e-06	5.04e-06	7.46e-06	9.46e-06	1.16e-05	3.47e-06	-3.81e-08	-3.41e-06	1.49e-06	8.32e-06	1.44e-05	1.67e-05	9.66e-06	1.59e-06	-1.94e-07	5.44e-06	1.18e-05	1.32e-05	4.61e-06	-2.63e-06	-1.4e-06	-6.55e-07	-1.79e-05	-5.73e-05	-8.83e-05	-6.43e-05	4.01e-05	0.00019983
639.38	1.65e-05	1.69e-05	1.55e-05	1.2e-05	5.71e-06	2.25e-06	2.28e-06	9.54e-06	9.16e-06	6.44e-06	2.06e-06	3.16e-06	7.21e-06	1.07e-05	1.49e-05	9.67e-06	1.36e-06	-5.1e-06	-7.18e-07	-1.62e-07	2.47e-06	2.04e-06	5.7e-06	8.09e-06	1e-05	1.22e-05	3.67e-06	1.71e-07	-3.4e-06	1.6e-06	8.51e-06	1.48e-05	1.72e-05	9.82e-06	1.54e-06	-1.26e-07	5.78e-06	1.22e-05	1.35e-05	4.68e-06	-2.53e-06	-1.32e-06	-2.04e-07	-1.69e-05	-5.58e-05	-8.69e-05	-6.38e-05	3.97e-05	0.000199
639.89	1.67e-05	1.7e-05	1.55e-05	1.19e-05	5.85e-06	2.75e-06	2.93e-06	1.03e-05	9.4e-06	6.42e-06	1.88e-06	3.2e-06	7.49e-06	1.08e-05	1.5e-05	9.59e-06	1.72e-06	-4.66e-06	1.11e-07	4.23e-07	3.1e-06	2.74e-06	6.43e-06	8.79e-06	1.05e-05	1.27e-05	3.84e-06	3.23e-07	-3.43e-06	1.65e-06	8.68e-06	1.51e-05	1.77e-05	9.96e-06	1.51e-06	-8.36e-08	6.06e-06	1.25e-05	1.38e-05	4.77e-06	-2.35e-06	-1.13e-06	3.27e-07	-1.58e-05	-5.42e-05	-8.55e-05	-6.32e-05	3.93e-05	0.00019803
640.41	1.68e-05	1.71e-05	1.54e-05	1.18e-05	5.99e-06	3.28e-06	3.62e-06	1.1e-05	9.67e-06	6.44e-06	1.77e-06	3.25e-06	7.8e-06	1.09e-05	1.53e-05	9.55e-06	2.11e-06	-4.15e-06	9.98e-07	1e-06	3.69e-06	3.47e-06	7.2e-06	9.52e-06	1.09e-05	1.3e-05	3.97e-06	4.29e-07	-3.46e-06	1.67e-06	8.85e-06	1.54e-05	1.81e-05	1.01e-05	1.5e-06	-4.69e-08	6.31e-06	1.29e-05	1.4e-05	4.87e-06	-2.13e-06	-8.35e-07	9.46e-07	-1.48e-05	-5.27e-05	-8.41e-05	-6.25e-05	3.89e-05	0.00019689
640.92	1.7e-05	1.72e-05	1.54e-05	1.16e-05	6.14e-06	3.81e-06	4.34e-06	1.17e-05	9.94e-06	6.49e-06	1.76e-06	3.35e-06	8.14e-06	1.11e-05	1.55e-05	9.58e-06	2.54e-06	-3.55e-06	1.91e-06	1.57e-06	4.23e-06	4.19e-06	7.93e-06	1.02e-05	1.12e-05	1.32e-05	4.03e-06	4.85e-07	-3.46e-06	1.69e-06	9.03e-06	1.57e-05	1.86e-05	1.02e-05	1.54e-06	-1.67e-09	6.51e-06	1.32e-05	1.41e-05	4.99e-06	-1.86e-06	-4.42e-07	1.65e-06	-1.37e-05	-5.11e-05	-8.25e-05	-6.18e-05	3.84e-05	0.00019561
641.44	1.72e-05	1.73e-05	1.53e-05	1.14e-05	6.32e-06	4.33e-06	5.05e-06	1.22e-05	1.02e-05	6.58e-06	1.87e-06	3.51e-06	8.55e-06	1.14e-05	1.58e-05	9.68e-06	2.98e-06	-2.89e-06	2.8e-06	2.11e-06	4.7e-06	4.86e-06	8.6e-06	1.08e-05	1.14e-05	1.33e-05	4.04e-06	4.99e-07	-3.41e-06	1.75e-06	9.23e-06	1.59e-05	1.9e-05	1.04e-05	1.64e-06	9.59e-08	6.69e-06	1.35e-05	1.43e-05	5.15e-06	-1.53e-06	3.03e-08	2.41e-06	-1.26e-05	-4.94e-05	-8.1e-05	-6.09e-05	3.79e-05	0.00019418
641.95	1.73e-05	1.74e-05	1.52e-05	1.13e-05	6.52e-06	4.81e-06	5.72e-06	1.27e-05	1.05e-05	6.72e-06	2.12e-06	3.81e-06	9.05e-06	1.18e-05	1.61e-05	9.83e-06	3.42e-06	-2.18e-06	3.63e-06	2.61e-06	5.09e-06	5.47e-06	9.18e-06	1.13e-05	1.15e-05	1.32e-05	3.97e-06	4.64e-07	-3.3e-06	1.86e-06	9.46e-06	1.62e-05	1.93e-05	1.05e-05	1.86e-06	3e-07	6.89e-06	1.38e-05	1.44e-05	5.36e-06	-1.14e-06	5.67e-07	3.2e-06	-1.16e-05	-4.78e-05	-7.93e-05	-6e-05	3.75e-05	0.00019265
642.47	1.75e-05	1.75e-05	1.51e-05	1.12e-05	6.77e-06	5.26e-06	6.34e-06	1.3e-05	1.08e-05	6.9e-06	2.54e-06	4.25e-06	9.66e-06	1.22e-05	1.64e-05	1e-05	3.84e-06	-1.43e-06	4.37e-06	3.06e-06	5.41e-06	6.01e-06	9.66e-06	1.17e-05	1.15e-05	1.31e-05	3.85e-06	4.1e-07	-3.11e-06	2.07e-06	9.75e-06	1.64e-05	1.96e-05	1.08e-05	2.22e-06	6.49e-07	7.13e-06	1.4e-05	1.46e-05	5.66e-06	-6.55e-07	1.17e-06	3.99e-06	-1.07e-05	-4.62e-05	-7.77e-05	-5.89e-05	3.71e-05	0.00019101
642.98	1.75e-05	1.75e-05	1.51e-05	1.12e-05	7.09e-06	5.69e-06	6.89e-06	1.32e-05	1.1e-05	7.11e-06	3.1e-06	4.86e-06	1.04e-05	1.27e-05	1.65e-05	1.02e-05	4.24e-06	-6.31e-07	5.04e-06	3.5e-06	5.69e-06	6.51e-06	1e-05	1.19e-05	1.14e-05	1.28e-05	3.72e-06	3.66e-07	-2.82e-06	2.39e-06	1.01e-05	1.67e-05	1.98e-05	1.11e-05	2.73e-06	1.16e-06	7.45e-06	1.43e-05	1.48e-05	6.07e-06	-6.21e-08	1.82e-06	4.76e-06	-9.77e-06	-4.46e-05	-7.6e-05	-5.78e-05	3.68e-05	0.0001893
643.5	1.75e-05	1.75e-05	1.5e-05	1.13e-05	7.47e-06	6.12e-06	7.36e-06	1.32e-05	1.12e-05	7.38e-06	3.82e-06	5.62e-06	1.12e-05	1.31e-05	1.66e-05	1.04e-05	4.6e-06	1.77e-07	5.6e-06	3.93e-06	5.95e-06	6.96e-06	1.03e-05	1.21e-05	1.13e-05	1.25e-05	3.58e-06	3.46e-07	-2.43e-06	2.84e-06	1.05e-05	1.7e-05	2e-05	1.15e-05	3.38e-06	1.87e-06	7.87e-06	1.47e-05	1.5e-05	6.59e-06	6.54e-07	2.5e-06	5.49e-06	-8.93e-06	-4.3e-05	-7.43e-05	-5.66e-05	3.64e-05	0.00018752
644.01	1.74e-05	1.75e-05	1.49e-05	1.15e-05	7.91e-06	6.56e-06	7.79e-06	1.32e-05	1.14e-05	7.71e-06	4.66e-06	6.54e-06	1.21e-05	1.36e-05	1.67e-05	1.05e-05	4.93e-06	9.78e-07	6.06e-06	4.34e-06	6.17e-06	7.39e-06	1.06e-05	1.22e-05	1.11e-05	1.21e-05	3.45e-06	3.59e-07	-1.94e-06	3.42e-06	1.11e-05	1.73e-05	2.01e-05	1.2e-05	4.17e-06	2.76e-06	8.42e-06	1.5e-05	1.54e-05	7.24e-06	1.5e-06	3.23e-06	6.16e-06	-8.13e-06	-4.14e-05	-7.25e-05	-5.55e-05	3.61e-05	0.0001857
644.53	1.71e-05	1.73e-05	1.48e-05	1.17e-05	8.37e-06	7.01e-06	8.16e-06	1.32e-05	1.16e-05	8.08e-06	5.58e-06	7.54e-06	1.3e-05	1.4e-05	1.66e-05	1.05e-05	5.22e-06	1.74e-06	6.43e-06	4.73e-06	6.4e-06	7.82e-06	1.08e-05	1.22e-05	1.1e-05	1.18e-05	3.34e-06	4.18e-07	-1.38e-06	4.11e-06	1.17e-05	1.77e-05	2.02e-05	1.25e-05	5.08e-06	3.83e-06	9.1e-06	1.55e-05	1.58e-05	7.98e-06	2.44e-06	3.99e-06	6.77e-06	-7.37e-06	-3.99e-05	-7.07e-05	-5.43e-05	3.58e-05	0.00018386
645.04	1.66e-05	1.7e-05	1.47e-05	1.2e-05	8.84e-06	7.46e-06	8.5e-06	1.31e-05	1.18e-05	8.48e-06	6.52e-06	8.55e-06	1.4e-05	1.43e-05	1.64e-05	1.04e-05	5.45e-06	2.43e-06	6.7e-06	5.09e-06	6.63e-06	8.25e-06	1.1e-05	1.23e-05	1.09e-05	1.14e-05	3.27e-06	5.39e-07	-7.4e-07	4.88e-06	1.23e-05	1.81e-05	2.02e-05	1.3e-05	6.08e-06	5.05e-06	9.92e-06	1.6e-05	1.63e-05	8.78e-06	3.46e-06	4.79e-06	7.33e-06	-6.63e-06	-3.83e-05	-6.89e-05	-5.32e-05	3.54e-05	0.000182
645.56	1.6e-05	1.65e-05	1.44e-05	1.22e-05	9.31e-06	7.92e-06	8.8e-06	1.3e-05	1.19e-05	8.92e-06	7.4e-06	9.48e-06	1.48e-05	1.46e-05	1.61e-05	1.02e-05	5.62e-06	3.03e-06	6.91e-06	5.44e-06	6.88e-06	8.68e-06	1.11e-05	1.23e-05	1.08e-05	1.11e-05	3.27e-06	7.52e-07	-2.39e-08	5.71e-06	1.29e-05	1.85e-05	2.02e-05	1.35e-05	7.11e-06	6.36e-06	1.08e-05	1.65e-05	1.68e-05	9.6e-06	4.53e-06	5.62e-06	7.89e-06	-5.87e-06	-3.68e-05	-6.72e-05	-5.21e-05	3.49e-05	0.00018016
646.07	1.52e-05	1.59e-05	1.4e-05	1.24e-05	9.73e-06	8.37e-06	9.07e-06	1.29e-05	1.21e-05	9.37e-06	8.2e-06	1.03e-05	1.54e-05	1.48e-05	1.58e-05	9.89e-06	5.72e-06	3.52e-06	7.05e-06	5.76e-06	7.15e-06	9.08e-06	1.13e-05	1.23e-05	1.07e-05	1.08e-05	3.33e-06	1.05e-06	7.46e-07	6.55e-06	1.35e-05	1.89e-05	2.01e-05	1.4e-05	8.13e-06	7.69e-06	1.18e-05	1.7e-05	1.73e-05	1.04e-05	5.59e-06	6.49e-06	8.44e-06	-5.09e-06	-3.53e-05	-6.54e-05	-5.12e-05	3.44e-05	0.00017836
646.59	1.42e-05	1.52e-05	1.35e-05	1.25e-05	1.01e-05	8.8e-06	9.3e-06	1.29e-05	1.23e-05	9.83e-06	8.87e-06	1.09e-05	1.58e-05	1.48e-05	1.54e-05	9.52e-06	5.75e-06	3.88e-06	7.1e-06	6.02e-06	7.42e-06	9.47e-06	1.14e-05	1.23e-05	1.06e-05	1.06e-05	3.44e-06	1.42e-06	1.55e-06	7.37e-06	1.41e-05	1.92e-05	1.99e-05	1.43e-05	9.08e-06	8.99e-06	1.28e-05	1.75e-05	1.77e-05	1.12e-05	6.63e-06	7.38e-06	9.01e-06	-4.28e-06	-3.4e-05	-6.38e-05	-5.03e-05	3.39e-05	0.00017663
647.11	1.32e-05	1.44e-05	1.3e-05	1.26e-05	1.04e-05	9.18e-06	9.5e-06	1.29e-05	1.25e-05	1.03e-05	9.37e-06	1.13e-05	1.6e-05	1.48e-05	1.49e-05	9.09e-06	5.7e-06	4.11e-06	7.08e-06	6.21e-06	7.68e-06	9.82e-06	1.15e-05	1.22e-05	1.05e-05	1.03e-05	3.6e-06	1.85e-06	2.35e-06	8.13e-06	1.46e-05	1.94e-05	1.97e-05	1.46e-05	9.94e-06	1.02e-05	1.37e-05	1.8e-05	1.8e-05	1.19e-05	7.6e-06	8.29e-06	9.61e-06	-3.43e-06	-3.27e-05	-6.23e-05	-4.95e-05	3.33e-05	0.00017501
647.62	1.21e-05	1.35e-05	1.23e-05	1.26e-05	1.06e-05	9.49e-06	9.65e-06	1.29e-05	1.27e-05	1.06e-05	9.73e-06	1.15e-05	1.6e-05	1.47e-05	1.45e-05	8.67e-06	5.59e-06	4.22e-06	7e-06	6.33e-06	7.93e-06	1.01e-05	1.15e-05	1.21e-05	1.04e-05	1.01e-05	3.79e-06	2.29e-06	3.09e-06	8.8e-06	1.49e-05	1.95e-05	1.95e-05	1.48e-05	1.07e-05	1.13e-05	1.46e-05	1.83e-05	1.83e-05	1.24e-05	8.45e-06	9.14e-06	1.02e-05	-2.6e-06	-3.15e-05	-6.09e-05	-4.88e-05	3.28e-05	0.00017358
648.14	1.11e-05	1.27e-05	1.17e-05	1.25e-05	1.08e-05	9.74e-06	9.77e-06	1.29e-05	1.28e-05	1.1e-05	9.95e-06	1.15e-05	1.59e-05	1.45e-05	1.4e-05	8.25e-06	5.43e-06	4.25e-06	6.88e-06	6.39e-06	8.14e-06	1.04e-05	1.16e-05	1.2e-05	1.03e-05	9.86e-06	4.01e-06	2.75e-06	3.77e-06	9.35e-06	1.52e-05	1.96e-05	1.93e-05	1.5e-05	1.13e-05	1.22e-05	1.53e-05	1.86e-05	1.85e-05	1.29e-05	9.17e-06	9.94e-06	1.08e-05	-1.81e-06	-3.05e-05	-5.97e-05	-4.82e-05	3.23e-05	0.00017233
648.65	1.02e-05	1.19e-05	1.11e-05	1.24e-05	1.09e-05	9.93e-06	9.83e-06	1.29e-05	1.3e-05	1.12e-05	1.01e-05	1.14e-05	1.56e-05	1.43e-05	1.36e-05	7.87e-06	5.25e-06	4.2e-06	6.73e-06	6.4e-06	8.33e-06	1.05e-05	1.15e-05	1.18e-05	1.02e-05	9.67e-06	4.25e-06	3.19e-06	4.37e-06	9.81e-06	1.53e-05	1.97e-05	1.91e-05	1.5e-05	1.17e-05	1.29e-05	1.59e-05	1.88e-05	1.86e-05	1.33e-05	9.78e-06	1.07e-05	1.14e-05	-1.07e-06	-2.97e-05	-5.87e-05	-4.77e-05	3.19e-05	0.00017128
649.17	9.67e-06	1.15e-05	1.08e-05	1.24e-05	1.09e-05	1e-05	9.86e-06	1.29e-05	1.31e-05	1.14e-05	1.01e-05	1.13e-05	1.54e-05	1.42e-05	1.33e-05	7.66e-06	5.15e-06	4.17e-06	6.65e-06	6.41e-06	8.43e-06	1.06e-05	1.15e-05	1.17e-05	1.01e-05	9.56e-06	4.38e-06	3.44e-06	4.7e-06	1e-05	1.54e-05	1.97e-05	1.9e-05	1.51e-05	1.2e-05	1.33e-05	1.62e-05	1.89e-05	1.86e-05	1.35e-05	1.01e-05	1.11e-05	1.17e-05	-6.61e-07	-2.92e-05	-5.82e-05	-4.75e-05	3.17e-05	0.0001707
649.68	9.19e-06	1.11e-05	1.05e-05	1.23e-05	1.09e-05	1.01e-05	9.88e-06	1.29e-05	1.32e-05	1.15e-05	1.01e-05	1.12e-05	1.52e-05	1.41e-05	1.31e-05	7.48e-06	5.04e-06	4.11e-06	6.55e-06	6.39e-06	8.52e-06	1.07e-05	1.15e-05	1.16e-05	1e-05	9.46e-06	4.5e-06	3.67e-06	4.99e-06	1.03e-05	1.55e-05	1.97e-05	1.89e-05	1.51e-05	1.22e-05	1.36e-05	1.64e-05	1.9e-05	1.86e-05	1.37e-05	1.04e-05	1.14e-05	1.2e-05	-2.78e-07	-2.88e-05	-5.77e-05	-4.72e-05	3.15e-05	0.00017021
650.2	8.76e-06	1.07e-05	1.02e-05	1.23e-05	1.1e-05	1.01e-05	9.89e-06	1.29e-05	1.32e-05	1.16e-05	1.01e-05	1.11e-05	1.5e-05	1.39e-05	1.29e-05	7.31e-06	4.93e-06	4.05e-06	6.44e-06	6.35e-06	8.59e-06	1.08e-05	1.15e-05	1.15e-05	9.94e-06	9.39e-06	4.62e-06	3.87e-06	5.23e-06	1.04e-05	1.55e-05	1.97e-05	1.88e-05	1.51e-05	1.24e-05	1.39e-05	1.66e-05	1.9e-05	1.86e-05	1.38e-05	1.06e-05	1.17e-05	1.23e-05	6.3e-08	-2.85e-05	-5.73e-05	-4.7e-05	3.14e-05	0.00016982
[truncated: 477 more columns]

## Sheet: Figure1c_theory
0	0	1	2	3	4	5	6	7	8	9	10	11	12	13	14	15	16	17	18	19	20	21	22	23	24	25	26	27	28	29	30	31	32	33	34	35	36	37	38	39	40	41	42	43	44	45	46	47	48
200	0.0003598	0.00038283	0.00040523	0.00042663	0.00044703	0.00046633	0.00048447	0.00050137	0.0005175	0.00053283	0.0005471	0.00056013	0.0005718	0.0005824	0.00059207	0.00060163	0.00061157	0.0006213	0.0006302	0.00063837	0.0006467	0.0006553	0.0006637	0.00067207	0.00067993	0.0006881	0.0006944	0.00070087	0.0007077	0.00071467	0.00072173	0.00072923	0.0007367	0.00074373	0.0007502	0.00075583	0.0007603	0.0007637	0.0007661	0.0007667	0.0007655	0.0007624	0.00075743	0.00075127	0.0007438	0.000735	0.00072533	0.00071477	0.0007033
201	0.0003883	0.00041303	0.0004371	0.0004601	0.00048197	0.00050273	0.00052223	0.00054043	0.0005578	0.0005743	0.0005895	0.0006034	0.00061583	0.00062713	0.00063747	0.00064767	0.00065827	0.00066877	0.00067833	0.00068703	0.00069583	0.0007048	0.00071363	0.00072247	0.00073073	0.0007393	0.0007457	0.00075223	0.00075917	0.00076627	0.00077343	0.00078113	0.00078887	0.00079607	0.00080273	0.00080863	0.0008133	0.0008169	0.00081947	0.0008203	0.00081927	0.00081633	0.00081147	0.0008053	0.00079777	0.00078883	0.00077897	0.00076827	0.00075667
202	0.00041867	0.0004452	0.00047107	0.00049573	0.00051923	0.00054153	0.0005625	0.00058203	0.0006007	0.0006183	0.00063447	0.0006492	0.00066237	0.0006744	0.00068547	0.00069623	0.00070743	0.00071863	0.0007288	0.000738	0.0007472	0.00075653	0.00076573	0.00077493	0.00078357	0.00079247	0.00079893	0.0008055	0.00081247	0.00081967	0.0008269	0.00083473	0.00084273	0.00085007	0.0008569	0.00086297	0.00086783	0.00087163	0.0008744	0.0008755	0.00087463	0.00087183	0.00086703	0.0008608	0.00085313	0.00084407	0.00083397	0.00082303	0.00081123
203	0.0004502	0.00047857	0.00050623	0.00053257	0.0005577	0.00058153	0.00060393	0.0006248	0.0006447	0.0006634	0.00068047	0.00069593	0.00070977	0.00072243	0.00073417	0.00074547	0.00075717	0.00076893	0.00077967	0.0007893	0.00079887	0.00080843	0.000818	0.00082757	0.00083653	0.00084577	0.0008523	0.00085893	0.00086603	0.0008734	0.00088083	0.00088897	0.0008973	0.00090493	0.00091207	0.00091847	0.0009237	0.00092783	0.00093097	0.00093247	0.00093193	0.0009294	0.0009248	0.00091863	0.000911	0.0009018	0.00089153	0.0008804	0.00086837
204	0.0004832	0.00051353	0.0005431	0.0005712	0.00059803	0.00062347	0.00064743	0.00066967	0.00069083	0.0007106	0.0007285	0.00074473	0.0007593	0.00077263	0.00078503	0.00079683	0.000809	0.00082127	0.00083247	0.00084253	0.00085243	0.00086223	0.00087207	0.00088193	0.0008912	0.00090077	0.0009073	0.00091393	0.00092113	0.00092867	0.00093627	0.0009447	0.00095337	0.0009613	0.0009687	0.00097543	0.000981	0.0009855	0.000989	0.00099097	0.00099073	0.00098843	0.00098403	0.000978	0.00097037	0.0009611	0.0009506	0.0009393	0.000927
205	0.00051597	0.00054827	0.00057973	0.00060963	0.00063817	0.00066523	0.0006907	0.00071437	0.0007368	0.00075753	0.0007763	0.0007933	0.00080853	0.00082253	0.0008356	0.000848	0.00086057	0.00087323	0.00088493	0.00089543	0.0009057	0.0009157	0.00092587	0.00093607	0.0009457	0.0009556	0.00096223	0.00096903	0.00097647	0.00098427	0.0009923	0.0010011	0.0010103	0.0010187	0.0010266	0.0010338	0.00104	0.0010451	0.0010491	0.0010518	0.001052	0.0010502	0.0010461	0.0010404	0.0010328	0.0010236	0.0010129	0.0010015	0.00098903
206	0.00054863	0.0005829	0.0006163	0.00064807	0.00067837	0.0007071	0.00073417	0.00075923	0.00078293	0.0008047	0.0008244	0.0008422	0.0008582	0.0008729	0.00088677	0.00089977	0.0009128	0.00092587	0.00093807	0.00094907	0.0009597	0.00097003	0.00098053	0.0009911	0.0010012	0.0010115	0.0010184	0.0010254	0.0010331	0.0010414	0.0010499	0.0010593	0.0010691	0.001078	0.0010864	0.0010943	0.0011012	0.0011068	0.0011115	0.0011149	0.0011156	0.0011142	0.0011105	0.001105	0.0010975	0.0010882	0.0010774	0.0010657	0.0010529
207	0.00058063	0.0006169	0.00065223	0.00068587	0.00071797	0.0007484	0.00077707	0.00080363	0.0008286	0.0008514	0.000872	0.00089063	0.0009074	0.00092287	0.0009375	0.00095113	0.00096457	0.000978	0.0009907	0.0010022	0.0010133	0.0010239	0.0010348	0.0010458	0.0010563	0.0010671	0.0010743	0.0010818	0.00109	0.0010988	0.001108	0.0011182	0.0011287	0.0011384	0.0011476	0.0011563	0.0011641	0.0011706	0.0011761	0.0011804	0.0011819	0.001181	0.0011779	0.0011727	0.0011655	0.0011563	0.0011454	0.0011336	0.0011206
208	0.0006114	0.00064967	0.00068693	0.00072243	0.00075633	0.00078847	0.0008188	0.0008468	0.00087307	0.00089687	0.00091847	0.000938	0.00095567	0.00097197	0.00098747	0.0010018	0.0010158	0.0010296	0.0010429	0.0010549	0.0010666	0.0010777	0.0010891	0.0011006	0.0011118	0.0011232	0.0011308	0.0011389	0.0011477	0.0011572	0.0011673	0.0011784	0.0011898	0.0012004	0.0012105	0.0012202	0.0012289	0.0012363	0.0012427	0.0012479	0.0012502	0.00125	0.0012473	0.0012425	0.0012356	0.0012264	0.0012154	0.0012034	0.0011901
209	0.00064013	0.0006804	0.00071967	0.0007571	0.0007929	0.00082683	0.00085893	0.0008886	0.00091623	0.00094123	0.00096393	0.0009846	0.0010033	0.0010206	0.0010371	0.0010524	0.0010669	0.0010812	0.0010952	0.001108	0.0011202	0.0011319	0.0011439	0.001156	0.0011678	0.0011798	0.001188	0.0011966	0.0012062	0.0012165	0.0012274	0.0012394	0.0012517	0.0012633	0.0012743	0.001285	0.0012948	0.0013032	0.0013105	0.0013167	0.0013199	0.0013204	0.0013183	0.001314	0.0013073	0.0012983	0.0012873	0.0012753	0.0012618
210	0.00066833	0.00071067	0.00075193	0.0007914	0.0008292	0.000865	0.00089893	0.00093027	0.0009594	0.00098563	0.0010096	0.0010315	0.0010514	0.0010698	0.0010875	0.0011038	0.001119	0.0011339	0.0011485	0.0011621	0.0011751	0.0011875	0.0012002	0.001213	0.0012256	0.0012384	0.0012473	0.0012568	0.0012672	0.0012784	0.0012904	0.0013034	0.0013167	0.0013294	0.0013415	0.0013533	0.0013644	0.0013737	0.0013821	0.0013894	0.0013935	0.0013947	0.0013933	0.0013895	0.0013832	0.0013744	0.0013635	0.0013514	0.0013377
211	0.00069337	0.00073767	0.00078093	0.00082237	0.00086207	0.0008998	0.00093553	0.0009686	0.00099927	0.0010269	0.0010522	0.0010754	0.0010966	0.0011164	0.0011354	0.0011528	0.0011689	0.0011844	0.0011998	0.0012144	0.0012281	0.0012414	0.0012549	0.0012686	0.001282	0.0012956	0.0013053	0.0013158	0.0013271	0.0013393	0.0013524	0.0013664	0.0013808	0.0013946	0.0014077	0.0014207	0.001433	0.0014434	0.0014527	0.001461	0.0014661	0.0014682	0.0014675	0.0014643	0.0014585	0.0014501	0.0014393	0.0014273	0.0014136
212	0.00071773	0.0007641	0.00080937	0.00085287	0.00089463	0.00093433	0.00097203	0.0010069	0.0010392	0.0010683	0.0010951	0.0011199	0.0011426	0.0011637	0.0011841	0.0012027	0.0012198	0.001236	0.0012524	0.0012679	0.0012825	0.0012967	0.0013111	0.0013256	0.0013399	0.0013543	0.0013651	0.0013765	0.0013887	0.0014019	0.0014161	0.0014312	0.0014467	0.0014616	0.0014758	0.00149	0.0015035	0.001515	0.0015253	0.0015346	0.0015409	0.0015439	0.001544	0.0015414	0.0015362	0.0015284	0.001518	0.0015062	0.0014925
213	0.00074133	0.0007898	0.00083713	0.00088273	0.00092657	0.00096837	0.001008	0.0010448	0.0010788	0.0011095	0.0011379	0.0011643	0.0011885	0.0012112	0.001233	0.0012529	0.001271	0.001288	0.0013052	0.0013216	0.0013372	0.0013523	0.0013676	0.0013829	0.0013979	0.0014132	0.0014248	0.0014371	0.0014503	0.0014644	0.0014795	0.0014957	0.0015121	0.001528	0.0015433	0.0015587	0.0015732	0.0015858	0.001597	0.0016073	0.0016146	0.0016187	0.0016196	0.0016178	0.0016134	0.0016062	0.0015964	0.0015849	0.0015716
214	0.00076357	0.00081413	0.0008635	0.00091117	0.00095713	0.001001	0.0010427	0.0010814	0.0011172	0.0011496	0.0011797	0.0012077	0.0012336	0.001258	0.0012813	0.0013024	0.0013216	0.0013396	0.0013576	0.001375	0.0013914	0.0014075	0.0014237	0.0014399	0.0014558	0.0014719	0.0014844	0.0014978	0.0015119	0.0015269	0.0015429	0.00156	0.0015772	0.0015942	0.0016105	0.0016269	0.0016424	0.001656	0.0016682	0.0016793	0.0016878	0.0016929	0.0016948	0.0016939	0.0016903	0.001684	0.0016751	0.0016643	0.0016515
215	0.00078577	0.00083847	0.00088993	0.00093967	0.00098777	0.0010338	0.0010774	0.0011182	0.0011557	0.0011899	0.0012218	0.0012515	0.0012791	0.0013051	0.0013299	0.0013523	0.0013726	0.0013915	0.0014103	0.0014287	0.0014461	0.0014631	0.0014802	0.0014972	0.0015139	0.0015307	0.0015441	0.0015584	0.0015733	0.0015891	0.0016059	0.0016239	0.0016419	0.0016597	0.001677	0.0016943	0.0017107	0.0017252	0.0017382	0.0017502	0.0017597	0.0017658	0.0017688	0.0017689	0.0017663	0.0017611	0.0017531	0.0017432	0.0017312
216	0.00080787	0.00086273	0.0009163	0.0009682	0.0010185	0.0010667	0.0011124	0.0011551	0.0011946	0.0012306	0.0012643	0.0012959	0.0013252	0.0013529	0.0013792	0.0014029	0.0014243	0.0014441	0.0014638	0.001483	0.0015012	0.0015191	0.0015371	0.0015548	0.0015722	0.0015897	0.0016039	0.001619	0.0016346	0.001651	0.0016685	0.0016871	0.0017057	0.0017242	0.0017422	0.0017602	0.0017774	0.0017927	0.0018064	0.0018191	0.0018296	0.0018369	0.001841	0.0018422	0.0018407	0.0018368	0.00183	0.0018212	0.0018102
217	0.00082977	0.00088673	0.00094233	0.0009963	0.0010486	0.0010989	0.0011466	0.0011914	0.0012327	0.0012706	0.0013061	0.0013394	0.0013704	0.0013997	0.0014274	0.0014523	0.0014749	0.0014957	0.0015161	0.0015361	0.0015552	0.0015739	0.0015926	0.001611	0.0016291	0.0016472	0.0016621	0.0016779	0.0016943	0.0017113	0.0017292	0.0017484	0.0017675	0.0017866	0.0018053	0.0018239	0.0018417	0.0018578	0.0018722	0.0018855	0.001897	0.0019054	0.0019107	0.0019131	0.001913	0.0019104	0.0019051	0.0018975	0.0018878
218	0.00085133	0.00091043	0.00096813	0.0010242	0.0010786	0.0011311	0.0011808	0.0012276	0.0012708	0.0013107	0.0013481	0.0013831	0.0014159	0.0014469	0.001476	0.0015021	0.0015257	0.0015474	0.0015685	0.0015894	0.0016091	0.0016286	0.001648	0.0016669	0.0016855	0.0017042	0.0017196	0.0017359	0.0017527	0.00177	0.0017883	0.0018077	0.0018271	0.0018464	0.0018655	0.0018845	0.0019026	0.0019192	0.0019341	0.0019478	0.0019602	0.0019696	0.0019761	0.0019798	0.001981	0.0019801	0.0019764	0.0019704	0.0019622
219	0.0008718	0.00093293	0.00099257	0.0010506	0.001107	0.0011615	0.0012131	0.0012619	0.001307	0.0013488	0.001388	0.0014248	0.0014593	0.0014918	0.0015222	0.0015495	0.0015743	0.001597	0.0016188	0.0016403	0.0016608	0.001681	0.0017011	0.0017206	0.0017396	0.0017588	0.0017747	0.0017916	0.0018087	0.0018264	0.0018448	0.0018644	0.0018839	0.0019035	0.0019228	0.0019419	0.0019603	0.0019773	0.0019926	0.0020066	0.0020198	0.0020302	0.002038	0.0020431	0.0020457	0.0020465	0.0020446	0.0020403	0.0020339
220	0.0008914	0.0009545	0.001016	0.0010759	0.0011343	0.0011907	0.0012442	0.0012949	0.0013419	0.0013856	0.0014266	0.0014652	0.0015014	0.0015354	0.001567	0.0015955	0.0016214	0.001645	0.0016676	0.0016898	0.0017111	0.0017319	0.0017526	0.0017726	0.0017921	0.0018117	0.0018282	0.0018454	0.0018628	0.0018807	0.0018992	0.0019189	0.0019384	0.0019579	0.0019774	0.0019964	0.0020147	0.002032	0.0020476	0.0020618	0.0020756	0.002087	0.002096	0.0021024	0.0021065	0.002109	0.002109	0.0021066	0.002102
221	0.0009096	0.00097447	0.0010377	0.0010994	0.0011595	0.0012177	0.001273	0.0013255	0.0013743	0.0014198	0.0014626	0.0015028	0.0015406	0.001576	0.0016089	0.0016384	0.0016654	0.0016901	0.0017133	0.0017362	0.0017582	0.0017796	0.001801	0.0018214	0.0018413	0.0018613	0.0018781	0.0018956	0.0019132	0.0019312	0.0019496	0.0019691	0.0019884	0.0020077	0.002027	0.0020457	0.0020637	0.002081	0.0020966	0.0021109	0.002125	0.0021372	0.0021473	0.002155	0.0021605	0.0021647	0.0021666	0.0021661	0.0021635
222	0.0009257	0.00099227	0.0010572	0.0011206	0.0011825	0.0012424	0.0012996	0.0013539	0.0014046	0.0014521	0.0014967	0.0015386	0.001578	0.0016148	0.0016489	0.0016796	0.0017076	0.0017333	0.0017573	0.0017809	0.0018035	0.0018255	0.0018474	0.0018681	0.0018884	0.0019086	0.0019256	0.0019433	0.001961	0.0019788	0.001997	0.0020161	0.002035	0.0020538	0.0020727	0.0020909	0.0021085	0.0021255	0.0021411	0.0021553	0.0021696	0.0021825	0.0021936	0.0022026	0.0022096	0.0022156	0.0022195	0.0022211	0.0022207
223	0.0009385	0.0010065	0.001073	0.0011379	0.0012013	0.0012628	0.0013215	0.0013776	0.00143	0.0014794	0.0015257	0.0015693	0.0016103	0.0016485	0.0016838	0.0017156	0.0017448	0.0017717	0.0017966	0.0018209	0.0018444	0.001867	0.0018895	0.0019106	0.0019313	0.0019518	0.0019692	0.001987	0.0020047	0.0020225	0.0020405	0.0020591	0.0020776	0.0020958	0.0021142	0.0021318	0.0021487	0.0021654	0.0021807	0.0021946	0.002209	0.0022224	0.0022345	0.0022447	0.0022531	0.0022608	0.0022666	0.0022702	0.0022719
224	0.00094907	0.0010184	0.0010862	0.0011524	0.0012172	0.0012802	0.0013404	0.0013981	0.0014523	0.0015033	0.0015514	0.0015965	0.001639	0.0016784	0.0017148	0.0017477	0.001778	0.0018059	0.0018317	0.0018567	0.0018809	0.0019042	0.0019271	0.0019487	0.0019697	0.0019905	0.0020081	0.0020261	0.0020437	0.0020614	0.002079	0.002097	0.002115	0.0021325	0.0021501	0.0021669	0.0021829	0.002199	0.0022138	0.0022274	0.0022416	0.0022553	0.0022681	0.0022793	0.0022889	0.0022981	0.0023057	0.0023113	0.0023152
225	0.000956	0.0010264	0.0010954	0.001163	0.0012291	0.0012934	0.0013551	0.0014144	0.0014703	0.0015231	0.0015729	0.0016197	0.0016637	0.0017045	0.001742	0.0017762	0.0018078	0.0018369	0.0018637	0.0018895	0.0019146	0.0019386	0.0019621	0.0019841	0.0020055	0.0020266	0.0020444	0.0020624	0.00208	0.0020974	0.0021145	0.0021319	0.0021492	0.0021657	0.0021823	0.002198	0.002213	0.0022283	0.0022424	0.0022553	0.002269	0.0022828	0.0022961	0.0023081	0.0023187	0.0023293	0.0023385	0.002346	0.0023519
226	0.00095957	0.0010309	0.0011009	0.0011696	0.0012369	0.0013025	0.0013656	0.0014264	0.0014839	0.0015385	0.00159	0.0016384	0.0016839	0.001726	0.0017648	0.0018002	0.001833	0.0018634	0.0018913	0.001918	0.0019439	0.0019686	0.0019926	0.0020151	0.0020368	0.0020581	0.0020761	0.0020941	0.0021115	0.0021286	0.0021452	0.0021617	0.0021781	0.0021936	0.002209	0.0022235	0.0022374	0.0022515	0.0022647	0.0022769	0.0022899	0.0023036	0.0023171	0.0023297	0.0023412	0.0023529	0.0023636	0.0023727	0.0023806
227	0.00095973	0.0010317	0.0011026	0.0011724	0.0012407	0.0013073	0.0013718	0.001434	0.0014931	0.0015494	0.0016024	0.0016525	0.0016993	0.0017427	0.0017827	0.0018194	0.0018535	0.0018851	0.0019141	0.0019418	0.0019686	0.0019941	0.0020186	0.0020415	0.0020636	0.0020851	0.0021034	0.0021213	0.0021385	0.0021552	0.0021713	0.0021869	0.0022024	0.0022166	0.0022308	0.002244	0.0022565	0.0022694	0.0022815	0.0022928	0.0023049	0.0023182	0.0023317	0.0023447	0.0023569	0.0023694	0.0023813	0.002392	0.0024016
228	0.00095667	0.0010291	0.0011008	0.0011715	0.0012408	0.0013085	0.0013742	0.0014378	0.0014985	0.0015565	0.0016112	0.0016629	0.0017112	0.001756	0.0017973	0.0018354	0.0018708	0.0019038	0.0019341	0.0019627	0.0019906	0.0020169	0.002042	0.0020654	0.002088	0.0021097	0.0021282	0.002146	0.0021631	0.0021794	0.0021949	0.0022097	0.0022242	0.0022372	0.0022499	0.0022617	0.0022728	0.0022842	0.0022951	0.0023052	0.0023163	0.0023289	0.0023421	0.0023552	0.0023677	0.0023808	0.0023937	0.0024055	0.0024166
229	0.00094977	0.0010226	0.0010948	0.0011662	0.0012363	0.0013048	0.0013716	0.0014365	0.0014986	0.0015582	0.0016144	0.0016677	0.0017174	0.0017634	0.001806	0.0018455	0.0018822	0.0019166	0.0019482	0.0019779	0.0020068	0.0020339	0.0020598	0.0020837	0.0021067	0.0021287	0.0021474	0.0021653	0.0021822	0.0021982	0.0022131	0.002227	0.0022406	0.0022524	0.0022636	0.002274	0.0022836	0.0022935	0.0023031	0.0023121	0.002322	0.0023338	0.0023465	0.0023594	0.0023722	0.0023857	0.0023993	0.0024121	0.0024244
230	0.00094083	0.0010138	0.0010866	0.0011586	0.0012296	0.001299	0.0013669	0.001433	0.0014965	0.0015576	0.0016154	0.0016702	0.0017213	0.0017686	0.0018125	0.0018534	0.0018915	0.0019271	0.00196	0.0019908	0.0020206	0.0020485	0.0020749	0.0020993	0.0021226	0.0021448	0.0021636	0.0021814	0.002198	0.0022135	0.0022278	0.0022407	0.0022532	0.0022637	0.0022733	0.0022822	0.0022902	0.0022985	0.0023066	0.0023143	0.0023229	0.0023337	0.0023457	0.0023583	0.002371	0.0023846	0.0023986	0.0024122	0.0024256
231	0.00092927	0.0010023	0.0010754	0.0011481	0.0012197	0.0012899	0.0013588	0.0014261	0.001491	0.0015536	0.0016129	0.0016692	0.0017216	0.0017704	0.0018157	0.001858	0.0018974	0.0019344	0.0019686	0.0020005	0.0020313	0.0020602	0.0020872	0.0021122	0.0021359	0.0021583	0.0021773	0.002195	0.0022114	0.0022266	0.0022402	0.0022523	0.0022638	0.002273	0.0022811	0.0022885	0.0022951	0.0023017	0.0023082	0.0023145	0.0023217	0.0023313	0.0023424	0.0023544	0.0023667	0.0023801	0.0023943	0.0024082	0.0024222
232	0.00091447	0.00098743	0.0010607	0.0011338	0.001206	0.0012769	0.0013467	0.001415	0.0014812	0.0015451	0.0016058	0.0016635	0.0017173	0.0017673	0.001814	0.0018576	0.0018984	0.0019368	0.0019722	0.0020054	0.0020371	0.0020668	0.0020945	0.00212	0.0021441	0.0021668	0.0021859	0.0022036	0.0022199	0.0022346	0.0022476	0.002259	0.0022695	0.0022775	0.0022841	0.0022901	0.0022952	0.0023002	0.0023052	0.0023102	0.0023159	0.0023242	0.0023343	0.0023455	0.0023574	0.0023704	0.0023845	0.0023987	0.0024131
233	0.0008995	0.00097233	0.0010458	0.0011193	0.0011921	0.0012637	0.0013344	0.0014037	0.0014711	0.0015362	0.0015982	0.0016573	0.0017123	0.0017636	0.0018115	0.0018566	0.0018986	0.0019382	0.0019748	0.002009	0.0020416	0.002072	0.0021003	0.0021262	0.0021506	0.0021734	0.0021927	0.0022103	0.0022263	0.0022406	0.002253	0.0022635	0.0022731	0.0022799	0.0022852	0.0022898	0.0022934	0.0022968	0.0023002	0.0023038	0.002308	0.002315	0.0023239	0.0023341	0.0023452	0.0023577	0.0023714	0.0023854	0.0023999
234	0.00088273	0.0009554	0.001029	0.0011028	0.0011762	0.0012484	0.00132	0.0013903	0.0014588	0.0015251	0.0015884	0.0016488	0.0017051	0.0017578	0.001807	0.0018533	0.0018967	0.0019375	0.0019753	0.0020105	0.002044	0.0020751	0.0021039	0.0021303	0.0021549	0.0021778	0.0021972	0.0022147	0.0022305	0.0022444	0.0022562	0.002266	0.0022748	0.0022805	0.0022846	0.0022879	0.0022902	0.0022921	0.0022941	0.0022964	0.0022993	0.0023049	0.0023126	0.0023218	0.0023322	0.0023439	0.0023571	0.0023708	0.0023853
235	0.0008648	0.0009372	0.0010108	0.0010849	0.0011587	0.0012315	0.0013038	0.001375	0.0014445	0.0015118	0.0015763	0.0016379	0.0016955	0.0017493	0.0017999	0.0018475	0.0018921	0.001934	0.001973	0.0020093	0.0020436	0.0020755	0.0021049	0.0021317	0.0021567	0.0021798	0.0021994	0.0022169	0.0022326	0.0022462	0.0022576	0.0022668	0.0022748	0.0022796	0.0022826	0.0022848	0.0022859	0.0022864	0.002287	0.002288	0.0022895	0.0022938	0.0023002	0.0023081	0.0023174	0.0023281	0.0023406	0.0023537	0.0023677
236	0.00084603	0.00091807	0.00099153	0.0010658	0.0011399	0.0012132	0.0012861	0.0013581	0.0014284	0.0014966	0.001562	0.0016246	0.0016832	0.0017382	0.0017898	0.0018385	0.0018842	0.0019272	0.0019671	0.0020042	0.0020392	0.0020716	0.0021015	0.0021286	0.0021538	0.002177	0.0021967	0.0022143	0.0022299	0.0022433	0.0022543	0.002263	0.0022704	0.0022746	0.0022768	0.0022782	0.0022783	0.0022778	0.0022773	0.0022774	0.0022778	0.0022809	0.0022862	0.0022932	0.0023015	0.0023114	0.0023231	0.0023356	0.0023492
237	0.0008266	0.00089823	0.00097153	0.0010459	0.0011203	0.001194	0.0012675	0.0013401	0.0014111	0.0014801	0.0015465	0.0016101	0.0016697	0.0017257	0.0017785	0.0018283	0.0018751	0.001919	0.0019599	0.0019979	0.0020335	0.0020666	0.002097	0.0021246	0.00215	0.0021734	0.0021934	0.0022111	0.0022268	0.00224	0.0022508	0.0022593	0.0022662	0.0022699	0.0022716	0.0022723	0.0022717	0.0022702	0.0022688	0.0022679	0.0022674	0.0022694	0.0022735	0.0022793	0.0022866	0.0022955	0.0023062	0.0023178	0.0023307
238	0.00080717	0.0008784	0.0009515	0.0010259	0.0011005	0.0011745	0.0012486	0.0013217	0.0013934	0.0014629	0.0015301	0.0015945	0.0016551	0.001712	0.0017657	0.0018165	0.0018642	0.0019089	0.0019506	0.0019892	0.0020253	0.0020588	0.0020895	0.0021173	0.0021429	0.0021663	0.0021864	0.0022041	0.0022198	0.0022329	0.0022434	0.0022515	0.0022581	0.0022615	0.0022627	0.0022629	0.0022617	0.0022595	0.0022573	0.0022557	0.0022544	0.0022553	0.0022584	0.0022632	0.0022695	0.0022774	0.0022872	0.002298	0.0023101
239	0.00078637	0.00085707	0.0009299	0.0010042	0.0010789	0.0011533	0.0012277	0.0013013	0.0013734	0.0014436	0.0015115	0.0015767	0.0016381	0.001696	0.0017507	0.0018025	0.0018511	0.0018966	0.001939	0.0019784	0.0020151	0.002049	0.0020802	0.0021083	0.0021341	0.0021576	0.0021781	0.0021961	0.0022119	0.002225	0.0022354	0.0022435	0.0022499	0.0022531	0.0022542	0.0022541	0.0022525	0.0022499	0.0022471	0.002245	0.002243	0.002243	0.0022452	0.002249	0.0022543	0.0022612	0.0022699	0.0022797	0.0022908
240	0.0007661	0.00083627	0.00090877	0.00098283	0.0010575	0.0011322	0.0012069	0.0012809	0.0013533	0.0014238	0.0014923	0.001558	0.0016202	0.0016788	0.0017344	0.0017869	0.0018363	0.0018825	0.0019256	0.0019655	0.0020026	0.0020369	0.0020683	0.0020967	0.0021227	0.0021464	0.0021672	0.0021854	0.0022014	0.0022145	0.0022249	0.002233	0.0022393	0.0022425	0.0022436	0.0022435	0.0022418	0.0022388	0.0022357	0.0022332	0.0022308	0.0022302	0.0022315	0.0022344	0.0022388	0.0022448	0.0022526	0.0022614	0.0022715
241	0.0007463	0.00081597	0.0008881	0.00096197	0.0010366	0.0011114	0.0011864	0.0012606	0.0013333	0.001404	0.001473	0.0015392	0.0016019	0.0016613	0.0017175	0.0017707	0.0018207	0.0018674	0.001911	0.0019514	0.0019887	0.0020233	0.0020549	0.0020835	0.0021096	0.0021333	0.0021544	0.0021729	0.0021891	0.0022025	0.002213	0.0022212	0.0022276	0.002231	0.0022324	0.0022325	0.0022309	0.002228	0.0022247	0.0022222	0.0022195	0.0022183	0.002219	0.0022212	0.0022247	0.0022298	0.0022365	0.0022443	0.0022535
242	0.0007256	0.00079463	0.00086627	0.0009398	0.0010142	0.001089	0.001164	0.0012383	0.0013111	0.001382	0.0014512	0.0015178	0.0015811	0.001641	0.0016979	0.0017517	0.0018023	0.0018495	0.0018935	0.0019343	0.0019719	0.0020068	0.0020387	0.0020675	0.0020938	0.0021177	0.0021393	0.0021582	0.0021747	0.0021883	0.0021991	0.0022075	0.0022141	0.0022179	0.0022197	0.0022201	0.0022188	0.002216	0.0022129	0.0022103	0.0022076	0.0022059	0.0022061	0.0022077	0.0022105	0.0022148	0.0022206	0.0022274	0.0022355
243	0.00070587	0.00077433	0.00084547	0.00091863	0.0009928	0.0010676	0.0011426	0.0012169	0.0012897	0.0013607	0.0014301	0.0014969	0.0015606	0.001621	0.0016784	0.0017326	0.0017837	0.0018313	0.0018756	0.0019166	0.0019544	0.0019894	0.0020214	0.0020504	0.0020767	0.0021008	0.0021227	0.002142	0.0021588	0.0021727	0.0021838	0.0021925	0.0021993	0.0022036	0.002206	0.0022069	0.002206	0.0022036	0.0022007	0.0021983	0.0021957	0.0021939	0.0021936	0.0021947	0.0021969	0.0022005	0.0022053	0.0022112	0.0022183
244	0.00068557	0.0007533	0.00082387	0.00089653	0.00097037	0.001045	0.0011199	0.001194	0.0012668	0.0013377	0.0014073	0.0014742	0.0015383	0.0015991	0.0016569	0.0017115	0.001763	0.0018109	0.0018556	0.0018969	0.0019349	0.0019701	0.0020023	0.0020315	0.0020581	0.0020824	0.0021048	0.0021247	0.002142	0.0021563	0.0021678	0.0021769	0.0021842	0.0021891	0.0021923	0.0021939	0.0021936	0.0021917	0.0021893	0.0021873	0.0021848	0.0021829	0.0021824	0.0021831	0.0021848	0.0021876	0.0021916	0.0021966	0.0022026
245	0.00066587	0.00073293	0.0008029	0.000875	0.00094843	0.0010229	0.0010975	0.0011714	0.001244	0.0013148	0.0013844	0.0014514	0.0015156	0.0015767	0.0016348	0.0016898	0.0017415	0.0017897	0.0018345	0.001876	0.0019142	0.0019495	0.0019818	0.0020112	0.0020379	0.0020624	0.0020854	0.0021058	0.0021235	0.0021382	0.0021502	0.0021598	0.0021675	0.0021732	0.0021772	0.0021795	0.00218	0.0021788	0.0021769	0.0021753	0.0021732	0.0021713	0.0021706	0.0021711	0.0021723	0.0021746	0.0021778	0.0021819	0.0021869
246	0.00064703	0.00071343	0.0007828	0.00085433	0.00092733	0.0010015	0.0010758	0.0011495	0.0012219	0.0012925	0.001362	0.0014289	0.0014933	0.0015546	0.0016129	0.0016681	0.00172	0.0017683	0.0018133	0.0018549	0.0018931	0.0019285	0.0019608	0.0019903	0.0020171	0.0020418	0.0020652	0.0020861	0.0021042	0.0021194	0.0021318	0.0021419	0.00215	0.0021564	0.0021612	0.0021643	0.0021656	0.0021651	0.0021639	0.0021628	0.0021611	0.0021593	0.0021586	0.0021589	0.0021598	0.0021616	0.0021641	0.0021674	0.0021716
247	0.00062813	0.00069387	0.00076257	0.00083357	0.00090607	0.0009799	0.0010539	0.0011273	0.0011994	0.00127	0.0013393	0.0014062	0.0014707	0.0015321	0.0015907	0.001646	0.0016981	0.0017465	0.0017916	0.0018333	0.0018716	0.001907	0.0019393	0.0019689	0.0019959	0.0020206	0.0020445	0.0020659	0.0020844	0.0021	0.0021128	0.0021233	0.0021318	0.0021389	0.0021445	0.0021484	0.0021505	0.0021507	0.0021502	0.0021496	0.0021483	0.0021467	0.0021459	0.002146	0.0021466	0.0021479	0.0021497	0.0021523	0.0021555
248	0.00060897	0.00067393	0.0007419	0.0008122	0.00088417	0.00095753	0.0010311	0.001104	0.0011758	0.0012461	0.0013152	0.001382	0.0014464	0.0015079	0.0015666	0.0016219	0.001674	0.0017225	0.0017675	0.0018092	0.0018476	0.0018829	0.0019153	0.0019449	0.0019719	0.0019968	0.0020212	0.0020431	0.002062	0.002078	0.0020913	0.0021023	0.0021113	0.0021191	0.0021256	0.0021304	0.0021334	0.0021345	0.0021347	0.0021348	0.0021341	0.0021328	0.0021322	0.0021324	0.0021329	0.002134	0.0021353	0.0021374	0.0021399
249	0.0005909	0.00065513	0.00072243	0.00079213	0.00086357	0.00093647	0.0010096	0.0010822	0.0011536	0.0012237	0.0012926	0.0013592	0.0014235	0.0014851	0.0015438	0.0015991	0.0016512	0.0016996	0.0017447	0.0017863	0.0018246	0.0018599	0.0018921	0.0019218	0.0019487	0.0019737	0.0019983	0.0020206	0.0020398	0.0020562	0.0020698	0.002081	0.0020904	0.0020987	0.002106	0.0021115	0.0021153	0.0021171	0.0021181	0.0021188	0.0021185	0.0021176	0.0021171	0.0021173	0.0021177	0.0021185	0.0021195	0.002121	0.002123
250	0.00057337	0.0006369	0.00070353	0.0007726	0.0008435	0.0009159	0.0009885	0.0010607	0.0011319	0.0012017	0.0012704	0.0013368	0.0014011	0.0014626	0.0015213	0.0015766	0.0016287	0.001677	0.001722	0.0017636	0.0018018	0.001837	0.0018691	0.0018988	0.0019257	0.0019507	0.0019756	0.0019981	0.0020176	0.0020342	0.0020481	0.0020597	0.0020693	0.0020781	0.002086	0.0020922	0.0020968	0.0020993	0.002101	0.0021022	0.0021025	0.0021019	0.0021015	0.0021018	0.0021022	0.0021029	0.0021035	0.0021046	0.002106
251	0.00055627	0.00061917	0.0006852	0.00075367	0.0008241	0.00089613	0.0009683	0.0010402	0.0011111	0.0011809	0.0012493	0.0013156	0.0013798	0.0014413	0.0015001	0.0015554	0.0016073	0.0016556	0.0017005	0.001742	0.0017801	0.0018152	0.0018471	0.0018766	0.0019034	0.0019283	0.0019532	0.001976	0.0019955	0.0020122	0.0020261	0.0020377	0.0020474	0.0020566	0.0020648	0.0020715	0.0020766	0.0020798	0.002082	0.0020836	0.0020843	0.002084	0.0020838	0.0020842	0.0020846	0.0020851	0.0020854	0.0020862	0.0020872
252	0.0005388	0.00060093	0.00066623	0.00073403	0.0008039	0.00087533	0.00094697	0.0010184	0.001089	0.0011585	0.0012267	0.0012927	0.0013567	0.0014182	0.0014768	0.001532	0.0015839	0.001632	0.0016768	0.0017182	0.0017562	0.001791	0.0018228	0.0018521	0.0018787	0.0019035	0.0019285	0.0019513	0.001971	0.0019877	0.0020017	0.0020134	0.0020232	0.0020326	0.0020412	0.0020483	0.002054	0.0020577	0.0020606	0.0020627	0.0020638	0.0020639	0.0020639	0.0020644	0.0020649	0.0020655	0.0020658	0.0020664	0.0020672
253	0.00052137	0.0005828	0.00064737	0.0007146	0.0007839	0.0008548	0.00092597	0.00099703	0.0010674	0.0011367	0.0012047	0.0012706	0.0013345	0.0013959	0.0014545	0.0015096	0.0015614	0.0016094	0.0016541	0.0016953	0.0017332	0.0017679	0.0017994	0.0018285	0.001855	0.0018796	0.0019045	0.0019274	0.001947	0.0019637	0.0019776	0.0019892	0.0019989	0.0020084	0.0020172	0.0020247	0.0020308	0.0020351	0.0020384	0.0020409	0.0020425	0.0020429	0.0020432	0.002044	0.0020446	0.0020453	0.0020456	0.0020462	0.0020469
254	0.0005052	0.00056597	0.00062987	0.00069647	0.00076527	0.0008356	0.00090627	0.00097697	0.001047	0.0011161	0.0011838	0.0012495	0.0013133	0.0013745	0.0014329	0.0014879	0.0015395	0.0015873	0.0016317	0.0016727	0.0017103	0.0017447	0.0017759	0.0018046	0.0018307	0.0018549	0.0018795	0.0019022	0.0019216	0.001938	0.0019516	0.001963	0.0019725	0.0019818	0.0019906	0.0019982	0.0020045	0.002009	0.0020127	0.0020155	0.0020174	0.0020181	0.0020186	0.0020196	0.0020204	0.0020213	0.0020217	0.0020224	0.0020231
255	0.00048753	0.00054757	0.00061077	0.00067677	0.00074503	0.00081487	0.00088507	0.0009554	0.0010253	0.0010943	0.0011618	0.0012274	0.001291	0.0013523	0.0014107	0.0014656	0.001517	0.0015647	0.001609	0.0016499	0.0016873	0.0017214	0.0017522	0.0017806	0.0018062	0.00183	0.0018543	0.0018767	0.0018957	0.0019117	0.0019249	0.0019358	0.0019449	0.0019539	0.0019624	0.00197	0.0019764	0.0019811	0.001985	0.0019881	0.0019902	0.0019912	0.001992	0.0019931	0.0019942	0.0019954	0.001996	0.001997	0.0019979
256	0.0004708	0.0005301	0.00059263	0.00065803	0.00072573	0.00079503	0.00086477	0.00093477	0.0010044	0.0010732	0.0011406	0.0012061	0.0012695	0.0013307	0.001389	0.0014438	0.0014951	0.0015426	0.0015868	0.0016274	0.0016645	0.0016983	0.0017288	0.0017567	0.001782	0.0018053	0.0018291	0.001851	0.0018696	0.0018852	0.0018979	0.0019082	0.0019168	0.0019253	0.0019335	0.0019409	0.0019472	0.001952	0.001956	0.0019592	0.0019615	0.0019627	0.0019637	0.001965	0.0019664	0.0019678	0.0019688	0.00197	0.0019712
257	0.00045417	0.00051273	0.0005746	0.00063937	0.00070657	0.0007753	0.0008446	0.00091427	0.0009837	0.0010524	0.0011196	0.0011849	0.0012483	0.0013093	0.0013675	0.0014222	0.0014733	0.0015206	0.0015645	0.0016048	0.0016416	0.001675	0.0017049	0.0017323	0.0017569	0.0017796	0.0018026	0.0018238	0.0018417	0.0018566	0.0018684	0.0018779	0.0018857	0.0018936	0.0019011	0.0019079	0.0019139	0.0019186	0.0019225	0.0019257	0.0019281	0.0019294	0.0019306	0.0019321	0.0019338	0.0019356	0.001937	0.0019387	0.0019404
258	0.0004373	0.00049513	0.00055627	0.00062043	0.00068707	0.00075523	0.0008241	0.00089347	0.0009627	0.0010313	0.0010983	0.0011636	0.0012269	0.0012879	0.001346	0.0014006	0.0014516	0.0014988	0.0015425	0.0015826	0.0016191	0.0016521	0.0016815	0.0017084	0.0017324	0.0017543	0.0017765	0.001797	0.0018142	0.0018283	0.0018392	0.0018478	0.0018547	0.0018617	0.0018684	0.0018746	0.0018801	0.0018846	0.0018883	0.0018913	0.0018937	0.0018951	0.0018964	0.0018981	0.0019001	0.0019022	0.0019042	0.0019063	0.0019086
259	0.00042073	0.0004778	0.00053823	0.00060177	0.0006678	0.00073547	0.00080387	0.0008729	0.00094193	0.0010104	0.0010773	0.0011424	0.0012056	0.0012665	0.0013245	0.0013791	0.0014299	0.001477	0.0015205	0.0015603	0.0015965	0.001629	0.0016579	0.0016841	0.0017074	0.0017286	0.0017498	0.0017694	0.0017857	0.0017989	0.0018088	0.0018163	0.0018222	0.0018281	0.0018338	0.0018392	0.0018441	0.0018481	0.0018515	0.0018542	0.0018565	0.0018579	0.0018593	0.0018611	0.0018633	0.0018659	0.0018684	0.0018711	0.001874
260	0.0004036	0.00045987	0.00051947	0.0005823	0.00064767	0.0007147	0.00078263	0.00085123	0.00092	0.00098827	0.0010549	0.00112	0.001183	0.0012438	0.0013016	0.001356	0.0014067	0.0014535	0.0014968	0.0015363	0.001572	0.001604	0.0016323	0.0016578	0.0016803	0.0017005	0.0017207	0.0017392	0.0017545	0.0017666	0.0017754	0.0017818	0.0017865	0.0017914	0.001796	0.0018005	0.0018046	0.0018081	0.0018112	0.0018136	0.0018158	0.0018173	0.0018188	0.0018208	0.0018234	0.0018265	0.0018297	0.0018332	0.001837
261	0.0003865	0.00044187	0.00050067	0.00056277	0.00062743	0.0006938	0.0007612	0.0008294	0.00089787	0.0009659	0.0010323	0.0010972	0.0011601	0.0012207	0.0012784	0.0013326	0.0013831	0.0014297	0.0014727	0.0015118	0.001547	0.0015785	0.0016062	0.0016308	0.0016525	0.0016718	0.0016907	0.001708	0.0017222	0.0017332	0.0017407	0.0017458	0.0017492	0.0017528	0.0017561	0.0017595	0.0017627	0.0017655	0.001768	0.00177	0.001772	0.0017734	0.0017749	0.0017771	0.00178	0.0017836	0.0017874	0.0017917	0.0017963
262	0.0003691	0.00042357	0.0004815	0.0005428	0.00060673	0.00067243	0.0007393	0.0008071	0.00087527	0.0009431	0.0010093	0.0010741	0.0011369	0.0011974	0.001255	0.0013091	0.0013594	0.0014059	0.0014487	0.0014874	0.0015222	0.0015532	0.0015803	0.0016041	0.001625	0.0016432	0.0016609	0.0016769	0.0016899	0.0016996	0.0017059	0.0017095	0.0017116	0.0017137	0.0017156	0.0017178	0.0017199	0.0017219	0.0017238	0.0017253	0.0017269	0.0017281	0.0017296	0.0017319	0.0017351	0.0017391	0.0017437	0.0017487	0.0017542
263	0.0003517	0.00040517	0.0004622	0.0005226	0.00058573	0.0006507	0.00071693	0.0007842	0.00085197	0.0009195	0.0009855	0.00105	0.0011127	0.0011731	0.0012304	0.0012844	0.0013345	0.0013808	0.0014232	0.0014616	0.0014959	0.0015263	0.0015527	0.0015757	0.0015956	0.0016127	0.0016289	0.0016435	0.0016552	0.0016636	0.0016683	0.0016704	0.0016709	0.0016715	0.0016717	0.0016725	0.0016733	0.0016743	0.0016754	0.0016762	0.0016774	0.0016783	0.0016797	0.001682	0.0016855	0.00169	0.0016952	0.001701	0.0017076
264	0.00033423	0.00038667	0.00044267	0.00050213	0.00056433	0.0006285	0.00069407	0.00076077	0.0008281	0.00089523	0.00096093	0.0010252	0.0010876	0.0011478	0.0012049	0.0012587	0.0013086	0.0013547	0.0013968	0.0014348	0.0014685	0.0014983	0.001524	0.0015462	0.0015651	0.0015811	0.001596	0.001609	0.0016194	0.0016265	0.0016298	0.0016304	0.0016294	0.0016283	0.001627	0.0016263	0.0016258	0.0016258	0.001626	0.0016261	0.0016268	0.0016274	0.0016287	0.001631	0.0016347	0.0016396	0.0016455	0.0016521	0.0016597
265	0.0003167	0.000368	0.00042297	0.0004814	0.00054263	0.00060593	0.00067077	0.00073683	0.00080363	0.00087033	0.00093563	0.00099957	0.0010617	0.0011216	0.0011784	0.0012319	0.0012816	0.0013274	0.0013691	0.0014066	0.0014398	0.0014689	0.0014938	0.001515	0.0015329	0.0015477	0.001561	0.0015724	0.0015813	0.0015868	0.0015886	0.0015875	0.0015848	0.0015819	0.0015788	0.0015765	0.0015746	0.0015733	0.0015725	0.0015718	0.0015719	0.0015721	0.0015732	0.0015754	0.0015793	0.0015846	0.0015912	0.0015987	0.0016072
266	0.00029938	0.0003495	0.00040327	0.00046057	0.0005207	0.000583	0.00064697	0.00071227	0.0007784	0.00084453	0.0009094	0.0009729	0.0010346	0.0010942	0.0011507	0.0012039	0.0012534	0.0012988	0.0013401	0.0013771	0.0014097	0.0014382	0.0014623	0.0014826	0.0014994	0.001513	0.0015247	0.0015345	0.0015418	0.0015459	0.0015461	0.0015434	0.0015389	0.0015343	0.0015294	0.0015253	0.001522	0.0015194	0.0015175	0.0015159	0.0015153	0.0015151	0.0015159	0.0015181	0.0015222	0.0015279	0.0015351	0.0015435	0.001553
267	0.00028175	0.00033055	0.00038303	0.00043903	0.00049797	0.00055913	0.00062217	0.00068653	0.00075187	0.0008173	0.00088153	0.00094447	0.0010057	0.0010648	0.0011208	0.0011736	0.0012226	0.0012675	0.0013083	0.0013447	0.0013765	0.0014042	0.0014274	0.0014466	0.0014623	0.0014746	0.0014846	0.0014926	0.0014983	0.0015008	0.0014994	0.0014949	0.0014886	0.0014821	0.0014753	0.0014695	0.0014645	0.0014606	0.0014575	0.001455	0.0014537	0.0014529	0.0014535	0.0014555	0.0014597	0.0014658	0.0014736	0.0014828	0.0014934
268	0.00026454	0.00031201	0.0003632	0.0004179	0.0004756	0.00053563	0.0005976	0.0006611	0.0007256	0.00079027	0.0008539	0.00091627	0.00097697	0.0010356	0.0010911	0.0011435	0.0011921	0.0012366	0.0012768	0.0013126	0.0013438	0.0013706	0.001393	0.0014112	0.0014257	0.0014366	0.001445	0.0014512	0.0014552	0.0014561	0.001453	0.0014468	0.0014387	0.0014303	0.0014215	0.0014139	0.0014072	0.0014018	0.0013975	0.0013939	0.0013918	0.0013905	0.0013906	0.0013925	0.0013967	0.0014031	0.0014115	0.0014214	0.001433
269	0.00024666	0.00029265	0.00034237	0.00039557	0.00045183	0.00051057	0.00057137	0.00063377	0.0006973	0.00076107	0.0008239	0.00088557	0.00094563	0.0010036	0.0010586	0.0011105	0.0011586	0.0012026	0.0012422	0.0012773	0.0013078	0.0013338	0.0013553	0.0013724	0.0013857	0.0013953	0.001402	0.0014063	0.0014085	0.0014078	0.001403	0.001395	0.0013851	0.0013747	0.0013639	0.0013544	0.0013459	0.0013389	0.0013333	0.0013286	0.0013256	0.0013236	0.0013233	0.001325	0.0013292	0.0013359	0.0013448	0.0013556	0.0013682
270	0.00023022	0.0002747	0.00032291	0.0003746	0.00042937	0.00048673	0.00054627	0.00060747	0.0006699	0.00073263	0.00079457	0.00085537	0.00091463	0.0009719	0.0010262	0.0010774	0.0011248	0.0011681	0.001207	0.0012413	0.0012709	0.001296	0.0013164	0.0013324	0.0013444	0.0013525	0.0013574	0.0013598	0.0013602	0.0013577	0.0013512	0.0013415	0.0013297	0.0013172	0.0013044	0.0012929	0.0012827	0.001274	0.001267	0.0012612	0.0012573	0.0012546	0.0012538	0.0012552	0.0012594	0.0012663	0.0012757	0.0012872	0.0013007
271	0.00021237	0.00025519	0.00030172	0.0003517	0.00040483	0.00046063	0.00051877	0.00057863	0.0006398	0.0007014	0.00076233	0.00082217	0.0008806	0.00093707	0.00099063	0.0010411	0.001088	0.0011306	0.0011688	0.0012025	0.0012312	0.0012554	0.001275	0.0012899	0.0013007	0.0013075	0.0013107	0.0013113	0.0013099	0.0013057	0.0012977	0.0012862	0.0012725	0.0012581	0.0012432	0.0012298	0.0012177	0.0012073	0.0011988	0.0011917	0.0011868	0.0011833	0.0011819	0.001183	0.0011871	0.0011941	0.0012038	0.0012159	0.0012303
272	0.00019639	0.00023753	0.00028238	0.00033063	0.00038207	0.00043627	0.00049287	0.00055133	0.00061113	0.00067143	0.0007312	0.00078993	0.00084733	0.00090287	0.00095553	0.0010052	0.0010512	0.0010931	0.0011304	0.0011632	0.001191	0.0012142	0.0012327	0.0012463	0.0012559	0.0012612	0.0012626	0.0012613	0.0012579	0.001252	0.0012423	0.0012291	0.0012135	0.0011971	0.0011802	0.0011647	0.0011507	0.0011387	0.0011286	0.0011203	0.0011143	0.00111	0.001108	0.0011087	0.0011126	0.0011197	0.0011298	0.0011424	0.0011576
273	0.00017994	0.0002193	0.00026235	0.00030873	0.00035833	0.00041083	0.00046577	0.00052263	0.00058093	0.0006398	0.00069827	0.00075577	0.00081203	0.00086647	0.00091817	0.0009669	0.001012	0.0010529	0.0010893	0.001121	0.0011478	0.0011699	0.0011872	0.0011997	0.0012078	0.0012116	0.0012112	0.0012078	0.0012025	0.0011948	0.0011833	0.0011683	0.0011509	0.0011323	0.0011133	0.0010958	0.0010799	0.001066	0.0010544	0.0010447	0.0010376	0.0010324	0.0010297	0.00103	0.0010337	0.0010408	0.0010511	0.0010642	0.0010802
274	0.00016301	0.00020047	0.00024158	0.00028597	0.00033363	0.0003842	0.00043737	0.0004925	0.00054917	0.00060647	0.0006635	0.00071967	0.00077467	0.00082793	0.0008785	0.0009262	0.00097033	0.0010103	0.0010457	0.0010765	0.0011023	0.0011233	0.0011395	0.0011507	0.0011576	0.00116	0.0011578	0.0011526	0.0011455	0.001136	0.001123	0.0011064	0.0010872	0.0010668	0.0010459	0.0010265	0.0010088	0.00099323	0.0009801	0.00096917	0.000961	0.00095497	0.0009516	0.00095147	0.00095493	0.00096203	0.0009726	0.00098623	0.0010029
275	0.00014704	0.00018254	0.00022166	0.00026397	0.00030956	0.00035817	0.0004094	0.0004627	0.00051757	0.00057313	0.00062863	0.00068327	0.00073687	0.00078883	0.00083823	0.0008848	0.0009278	0.00096673	0.001001	0.0010308	0.0010555	0.0010754	0.0010905	0.0011005	0.001106	0.0011069	0.001103	0.0010959	0.0010869	0.0010756	0.0010611	0.0010429	0.0010219	0.0009995	0.00097667	0.00095533	0.00093573	0.00091837	0.00090367	0.00089137	0.00088207	0.00087507	0.000871	0.00087033	0.00087347	0.0008805	0.0008912	0.00090523	0.00092247
276	0.00013201	0.00016552	0.0002026	0.0002428	0.00028627	0.00033282	0.00038203	0.00043333	0.0004863	0.00054	0.00059373	0.00064673	0.00069877	0.00074927	0.00079727	0.0008425	0.00088427	0.0009219	0.00095497	0.00098347	0.001007	0.0010256	0.0010393	0.0010479	0.001052	0.0010513	0.0010456	0.0010364	0.0010254	0.0010123	0.0009961	0.0009762	0.00095343	0.00092913	0.0009043	0.000881	0.00085953	0.00084037	0.00082403	0.0008104	0.0007999	0.00079197	0.00078713	0.00078597	0.00078877	0.0007957	0.00080653	0.00082087	0.0008387
277	0.00011599	0.0001474	0.0001823	0.00022023	0.00026144	0.00030575	0.00035277	0.00040197	0.00045283	0.00050453	0.00055633	0.0006075	0.00065783	0.00070673	0.00075323	0.00079703	0.00083743	0.00087377	0.00090553	0.0009328	0.0009551	0.00097243	0.00098493	0.00099223	0.0009949	0.0009928	0.0009853	0.00097433	0.00096143	0.00094663	0.00092897	0.00090763	0.00088327	0.00085723	0.00083067	0.00080557	0.00078243	0.00076163	0.0007438	0.0007289	0.0007173	0.0007085	0.00070293	0.00070127	0.00070377	0.00071057	0.00072147	0.00073607	0.00075437
278	0.00010043	0.00012968	0.00016235	0.00019797	0.00023685	0.00027888	0.00032364	0.00037063	0.00041933	0.00046893	0.00051877	0.00056803	0.0006166	0.00066377	0.00070873	0.00075103	0.00078993	0.0008249	0.00085533	0.0008813	0.00090227	0.0009183	0.00092947	0.00093537	0.00093657	0.00093293	0.00092367	0.0009108	0.000896	0.00087937	0.0008602	0.00083727	0.0008113	0.00078353	0.00075517	0.00072827	0.00070333	0.00068087	0.00066153	0.00064527	0.00063257	0.00062283	0.00061653	0.00061437	0.00061653	0.0006232	0.0006342	0.0006491	0.00066787
279	8.49e-05	0.00011194	0.00014228	0.00017549	0.00021193	0.00025151	0.00029386	0.00033847	0.00038487	0.00043217	0.00047983	0.00052703	0.00057363	0.000619	0.00066223	0.00070293	0.00074027	0.00077373	0.00080277	0.00082737	0.0008471	0.00086177	0.00087163	0.0008762	0.000876	0.00087097	0.00086003	0.0008454	0.00082877	0.0008105	0.00078993	0.0007657	0.00073827	0.0007089	0.00067897	0.0006504	0.0006239	0.00059987	0.0005791	0.0005616	0.0005478	0.00053717	0.00053013	0.0005274	0.00052917	0.00053563	0.00054657	0.00056157	0.00058067
280	7e-05	9.47e-05	0.00012261	0.00015329	0.00018714	0.00022416	0.00026391	0.00030595	0.0003498	0.00039463	0.0004399	0.0004848	0.00052923	0.00057253	0.00061387	0.0006527	0.00068833	0.00072013	0.0007476	0.00077077	0.00078907	0.00080237	0.00081087	0.00081407	0.0008125	0.00080603	0.0007935	0.00077723	0.00075887	0.000739	0.00071713	0.0006917	0.000663	0.00063223	0.0006009	0.00057083	0.00054287	0.0005174	0.0004953	0.00047667	0.00046187	0.00045043	0.00044277	0.00043953	0.000441	0.0004473	0.00045823	0.00047337	0.0004928
281	5.44e-05	7.67e-05	0.00010212	0.00013023	0.00016144	0.0001958	0.0002329	0.00027231	0.00031356	0.00035583	0.00039863	0.0004412	0.0004834	0.00052463	0.000564	0.00060097	0.0006348	0.00066493	0.00069083	0.0007125	0.0007294	0.00074133	0.00074843	0.0007503	0.00074737	0.00073953	0.00072543	0.00070757	0.00068757	0.00066613	0.00064307	0.00061653	0.00058667	0.00055463	0.000522	0.0004906	0.00046133	0.00043457	0.00041127	0.0003916	0.0003759	0.00036373	0.0003555	0.00035187	0.00035307	0.00035923	0.00037013	0.0003854	0.0004051
282	3.98e-05	5.98e-05	8.27e-05	0.00010816	0.00013668	0.00016831	0.00020268	0.00023933	0.00027787	0.00031748	0.0003577	0.00039777	0.00043763	0.0004766	0.0005139	0.00054887	0.0005808	0.00060917	0.00063343	0.00065353	0.00066903	0.00067953	0.0006853	0.00068583	0.00068157	0.00067243	0.00065683	0.00063747	0.00061587	0.00059297	0.00056877	0.00054117	0.00051027	0.00047703	0.0004432	0.00041057	0.00038	0.00035197	0.00032747	0.00030673	0.00029007	0.00027715	0.00026823	0.0002641	0.00026489	0.00027076	0.00028149	0.00029672	0.00031645
283	2.48e-05	4.23e-05	6.26e-05	8.53e-05	0.00011102	0.00013978	0.00017123	0.00020497	0.00024062	0.00027738	0.00031479	0.0003522	0.00038953	0.00042613	0.0004612	0.000494	0.00052393	0.00055043	0.00057293	0.00059147	0.00060547	0.00061457	0.000619	0.00061827	0.00061273	0.00060237	0.0005854	0.00056467	0.00054167	0.0005175	0.00049233	0.00046397	0.0004322	0.0003981	0.0003634	0.00032975	0.00029822	0.00026924	0.00024377	0.0002222	0.00020484	0.00019134	0.00018196	0.00017748	0.00017804	0.00018378	0.0001944	0.00020962	0.00022947
284	9.74e-06	2.46e-05	4.22e-05	6.22e-05	8.5e-05	0.00011074	0.00013918	0.00016991	0.00020255	0.00023631	0.00027082	0.00030546	0.00034017	0.00037427	0.00040697	0.00043753	0.00046533	0.00048987	0.0005106	0.0005275	0.00054	0.00054767	0.00055073	0.0005487	0.00054193	0.00053037	0.00051213	0.0004901	0.0004658	0.0004404	0.00041433	0.00038527	0.00035283	0.00031799	0.0002825	0.00024802	0.00021563	0.00018576	0.00015944	0.00013715	0.00011911	0.0001051	9.53e-05	9.05e-05	9.09e-05	9.65e-05	0.00010699	0.0001222	0.00014209
285	-5.35e-06	6.94e-06	2.18e-05	3.89e-05	5.87e-05	8.14e-05	0.00010674	0.00013431	0.00016381	0.00019449	0.00022597	0.00025772	0.00028967	0.00032116	0.00035137	0.00037963	0.00040527	0.0004278	0.00044673	0.00046197	0.000473	0.00047927	0.00048103	0.0004778	0.0004699	0.0004573	0.0004379	0.00041477	0.00038933	0.0003629	0.00033613	0.00030656	0.00027366	0.00023831	0.0002023	0.00016719	0.00013416	0.00010363	7.67e-05	5.38e-05	3.52e-05	2.08e-05	1.07e-05	5.68e-06	5.81e-06	1.13e-05	2.17e-05	3.68e-05	5.67e-05
286	-2.15e-05	-1.19e-05	1.3e-07	1.42e-05	3.1e-05	5.05e-05	7.27e-05	9.7e-05	0.00012329	0.00015078	0.00017914	0.00020792	0.00023705	0.00026587	0.00029359	0.00031948	0.0003429	0.00036343	0.00038053	0.00039413	0.00040373	0.00040867	0.0004092	0.00040487	0.00039593	0.0003824	0.00036203	0.000338	0.00031163	0.00028435	0.000257	0.00022715	0.00019398	0.00015836	0.00012207	8.66e-05	5.31e-05	2.21e-05	-5.31e-06	-2.86e-05	-4.76e-05	-6.22e-05	-7.25e-05	-7.77e-05	-7.77e-05	-7.24e-05	-6.21e-05	-4.71e-05	-2.73e-05
287	-3.67e-05	-2.97e-05	-2.05e-05	-9.41e-06	4.21e-06	2.06e-05	3.94e-05	6.05e-05	8.34e-05	0.0001076	0.00013275	0.00015843	0.00018461	0.00021062	0.00023571	0.00025912	0.00028021	0.00029862	0.00031387	0.00032577	0.0003339	0.0003375	0.00033683	0.00033143	0.00032155	0.00030719	0.00028595	0.00026109	0.00023392	0.00020594	0.00017817	0.00014819	0.00011497	7.93e-05	4.29e-05	7.26e-06	-2.64e-05	-5.77e-05	-8.55e-05	-0.00010909	-0.0001283	-0.00014314	-0.0001536	-0.00015894	-0.000159	-0.00015379	-0.00014367	-0.00012883	-0.00010923
288	-5.23e-05	-4.8e-05	-4.17e-05	-3.37e-05	-2.32e-05	-1.01e-05	5.34e-06	2.29e-05	4.24e-05	6.32e-05	8.5e-05	0.00010747	0.0001306	0.00015372	0.00017609	0.00019694	0.00021567	0.00023193	0.00024528	0.00025547	0.00026211	0.00026444	0.00026262	0.00025624	0.00024549	0.00023041	0.00020846	0.00018299	0.00015525	0.00012679	9.88e-05	6.89e-05	3.58e-05	3.45e-07	-3.59e-05	-7.14e-05	-0.00010502	-0.00013634	-0.00016418	-0.00018783	-0.00020707	-0.00022193	-0.00023235	-0.00023765	-0.00023771	-0.0002325	-0.00022247	-0.00020775	-0.00018833
289	-6.83e-05	-6.68e-05	-6.35e-05	-5.85e-05	-5.13e-05	-4.15e-05	-2.95e-05	-1.54e-05	6.27e-07	1.79e-05	3.63e-05	5.56e-05	7.56e-05	9.58e-05	0.00011538	0.00013363	0.00014997	0.00016406	0.00017549	0.00018399	0.00018918	0.00019023	0.0001873	0.00017998	0.00016846	0.00015275	0.00013018	0.00010421	7.6e-05	4.72e-05	1.91e-05	-1.06e-05	-4.33e-05	-7.84e-05	-0.00011424	-0.00014946	-0.00018291	-0.0002141	-0.00024187	-0.00026545	-0.00028466	-0.00029941	-0.00030973	-0.00031495	-0.00031496	-0.00030977	-0.00029985	-0.00028531	-0.00026614
290	-8.53e-05	-8.66e-05	-8.62e-05	-8.44e-05	-8.04e-05	-7.4e-05	-6.54e-05	-5.49e-05	-4.24e-05	-2.86e-05	-1.36e-05	2.36e-06	1.93e-05	3.65e-05	5.33e-05	6.9e-05	8.3e-05	9.5e-05	0.00010457	0.00011147	0.00011531	0.00011523	0.00011133	0.00010325	9.11e-05	7.5e-05	5.2e-05	2.58e-05	-2.59e-06	-3.15e-05	-5.95e-05	-8.88e-05	-0.00012085	-0.00015536	-0.00019058	-0.00022526	-0.00025825	-0.00028907	-0.00031656	-0.0003399	-0.00035883	-0.00037337	-0.00038347	-0.0003885	-0.0003884	-0.0003832	-0.0003734	-0.00035907	-0.0003402
291	-0.00010214	-0.0001063	-0.00010901	-0.00011032	-0.00010974	-0.00010683	-0.00010184	-9.49e-05	-8.61e-05	-7.59e-05	-6.45e-05	-5.19e-05	-3.82e-05	-2.4e-05	-1.01e-05	2.92e-06	1.45e-05	2.43e-05	3.21e-05	3.74e-05	3.99e-05	3.87e-05	3.4e-05	2.53e-05	1.26e-05	-3.74e-06	-2.69e-05	-5.32e-05	-8.15e-05	-0.0001103	-0.00013805	-0.0001666	-0.00019787	-0.00023149	-0.00026583	-0.00029968	-0.00033197	-0.0003622	-0.00038917	-0.00041207	-0.00043063	-0.00044477	-0.0004545	-0.00045927	-0.00045897	-0.00045373	-0.000444	-0.0004299	-0.00041137
292	-0.00011942	-0.00012645	-0.00013221	-0.00013674	-0.00013952	-0.00014013	-0.00013875	-0.00013553	-0.00013044	-0.00012392	-0.00011609	-0.00010693	-9.65e-05	-8.54e-05	-7.44e-05	-6.41e-05	-5.5e-05	-4.73e-05	-4.15e-05	-3.78e-05	-3.66e-05	-3.88e-05	-4.44e-05	-5.38e-05	-6.68e-05	-8.34e-05	-0.0001066	-0.00013282	-0.00016096	-0.00018942	-0.00021671	-0.00024442	-0.00027465	-0.00030716	-0.0003404	-0.0003732	-0.0004046	-0.00043397	-0.00046023	-0.00048247	-0.00050047	-0.00051403	-0.0005233	-0.00052767	-0.00052707	-0.00052167	-0.00051203	-0.00049807	-0.0004799
293	-0.00013669	-0.00014657	-0.0001554	-0.00016312	-0.00016928	-0.00017339	-0.00017563	-0.0001761	-0.00017473	-0.00017186	-0.00016759	-0.00016184	-0.00015468	-0.00014669	-0.00013854	-0.0001309	-0.00012415	-0.00011856	-0.0001145	-0.00011232	-0.00011229	-0.00011544	-0.00012173	-0.00013147	-0.00014468	-0.00016122	-0.00018431	-0.00021022	-0.00023792	-0.00026583	-0.00029243	-0.00031906	-0.00034803	-0.0003792	-0.00041113	-0.00044267	-0.00047287	-0.00050127	-0.0005266	-0.00054807	-0.00056533	-0.00057823	-0.0005869	-0.00059083	-0.00058993	-0.0005844	-0.0005748	-0.00056113	-0.0005434
294	-0.00015482	-0.00016758	-0.00017949	-0.00019045	-0.0002	-0.00020764	-0.00021354	-0.00021775	-0.00022012	-0.00022095	-0.0002203	-0.00021803	-0.0002142	-0.00020936	-0.00020416	-0.00019924	-0.00019492	-0.00019147	-0.00018925	-0.0001886	-0.00018981	-0.00019388	-0.00020083	-0.00021096	-0.00022436	-0.00024084	-0.0002637	-0.00028919	-0.00031632	-0.00034353	-0.00036937	-0.00039483	-0.00042243	-0.0004521	-0.0004825	-0.0005126	-0.00054147	-0.0005686	-0.00059287	-0.00061337	-0.0006297	-0.0006418	-0.0006497	-0.000653	-0.0006517	-0.00064597	-0.00063637	-0.00062287	-0.00060557
295	-0.00017287	-0.00018854	-0.00020356	-0.00021779	-0.00023078	-0.00024201	-0.00025163	-0.00025962	-0.00026581	-0.00027042	-0.00027345	-0.00027468	-0.0002742	-0.00027253	-0.00027031	-0.00026812	-0.00026621	-0.00026488	-0.00026446	-0.0002653	-0.00026766	-0.00027257	-0.00028008	-0.00029049	-0.00030389	-0.00032013	-0.0003426	-0.00036747	-0.0003938	-0.00042013	-0.00044493	-0.00046903	-0.000495	-0.00052297	-0.00055163	-0.00058003	-0.00060733	-0.00063303	-0.000656	-0.00067533	-0.00069063	-0.00070177	-0.00070883	-0.00071147	-0.00070963	-0.00070367	-0.00069407	-0.0006808	-0.0006639
296	-0.00019116	-0.00020972	-0.00022783	-0.0002453	-0.0002617	-0.0002765	-0.00028978	-0.00030154	-0.00031149	-0.00031981	-0.00032645	-0.00033115	-0.000334	-0.00033547	-0.00033617	-0.00033663	-0.0003371	-0.0003378	-0.0003391	-0.00034137	-0.0003448	-0.00035047	-0.00035847	-0.00036903	-0.00038233	-0.00039823	-0.00042013	-0.00044427	-0.0004697	-0.00049497	-0.00051867	-0.0005413	-0.00056553	-0.0005916	-0.0006184	-0.000645	-0.00067063	-0.00069477	-0.00071633	-0.0007344	-0.00074857	-0.00075867	-0.0007648	-0.0007667	-0.0007644	-0.00075813	-0.00074853	-0.00073547	-0.00071907
297	-0.00020918	-0.0002306	-0.00025177	-0.00027245	-0.00029224	-0.00031059	-0.00032754	-0.00034307	-0.0003568	-0.00036883	-0.0003791	-0.00038727	-0.00039347	-0.00039807	-0.00040173	-0.0004049	-0.00040773	-0.00041047	-0.00041353	-0.0004172	-0.0004217	-0.00042807	-0.00043647	-0.00044713	-0.00046027	-0.00047573	-0.00049697	-0.00052023	-0.00054457	-0.00056863	-0.00059103	-0.000612	-0.0006343	-0.00065833	-0.0006831	-0.0007077	-0.0007314	-0.0007538	-0.00077377	-0.00079037	-0.00080323	-0.00081217	-0.00081727	-0.00081833	-0.0008154	-0.00080887	-0.0007992	-0.00078637	-0.00077043
298	-0.00022837	-0.00025269	-0.00027695	-0.00030087	-0.00032406	-0.00034597	-0.0003666	-0.00038587	-0.00040337	-0.0004191	-0.00043293	-0.00044453	-0.000454	-0.00046173	-0.00046827	-0.00047403	-0.00047917	-0.00048383	-0.0004885	-0.00049347	-0.0004989	-0.00050587	-0.00051457	-0.00052517	-0.00053797	-0.0005528	-0.00057323	-0.0005954	-0.00061847	-0.00064113	-0.00066203	-0.0006812	-0.00070143	-0.00072327	-0.00074583	-0.00076823	-0.0007899	-0.00081037	-0.00082853	-0.0008436	-0.000855	-0.0008626	-0.00086653	-0.0008667	-0.0008631	-0.00085613	-0.00084637	-0.00083367	-0.00081817
299	-0.00024621	-0.00027336	-0.00030064	-0.00032773	-0.0003543	-0.00037973	-0.00040403	-0.00042703	-0.0004483	-0.00046773	-0.0004852	-0.00050027	-0.0005131	-0.00052397	-0.00053347	-0.0005419	-0.00054933	-0.00055603	-0.00056243	-0.00056873	-0.00057517	-0.00058277	-0.00059177	-0.0006023	-0.00061477	-0.000629	-0.00064853	-0.0006696	-0.00069133	-0.0007125	-0.00073187	-0.00074923	-0.0007673	-0.00078683	-0.00080707	-0.0008272	-0.0008467	-0.00086513	-0.00088147	-0.00089483	-0.00090473	-0.00091097	-0.00091373	-0.0009129	-0.00090857	-0.00090123	-0.00089133	-0.0008788	-0.00086377
300	-0.00026439	-0.00029431	-0.00032459	-0.0003548	-0.00038463	-0.00041353	-0.00044143	-0.00046807	-0.00049303	-0.00051607	-0.00053703	-0.0005555	-0.00057153	-0.0005855	-0.00059787	-0.00060887	-0.00061853	-0.00062717	-0.00063513	-0.0006427	-0.00065007	-0.0006582	-0.00066737	-0.00067777	-0.0006898	-0.0007033	-0.00072187	-0.0007417	-0.000762	-0.00078157	-0.0007993	-0.00081473	-0.00083053	-0.0008477	-0.00086557	-0.00088333	-0.00090057	-0.0009169	-0.00093127	-0.00094287	-0.0009511	-0.0009559	-0.00095737	-0.00095553	-0.00095047	-0.00094267	-0.00093267	-0.00092027	-0.0009057
301	-0.00028286	-0.00031557	-0.0003488	-0.00038217	-0.0004153	-0.00044767	-0.0004791	-0.0005094	-0.00053803	-0.00056467	-0.00058907	-0.0006109	-0.0006302	-0.00064723	-0.0006624	-0.00067597	-0.00068787	-0.00069833	-0.00070787	-0.00071667	-0.0007249	-0.0007335	-0.0007428	-0.000753	-0.0007645	-0.0007772	-0.00079467	-0.00081317	-0.00083187	-0.0008497	-0.00086563	-0.00087903	-0.0008925	-0.00090713	-0.00092243	-0.0009377	-0.00095253	-0.00096657	-0.00097883	-0.00098853	-0.000995	-0.00099823	-0.00099833	-0.00099533	-0.00098943	-0.00098113	-0.0009709	-0.00095857	-0.0009444
302	-0.00030097	-0.0003364	-0.0003725	-0.00040887	-0.00044517	-0.0004809	-0.0005158	-0.00054963	-0.0005818	-0.00061193	-0.00063973	-0.0006648	-0.0006872	-0.0007072	-0.00072517	-0.00074117	-0.00075523	-0.00076753	-0.0007786	-0.00078857	-0.00079763	-0.00080667	-0.00081607	-0.000826	-0.00083693	-0.0008488	-0.00086513	-0.00088223	-0.0008993	-0.00091533	-0.00092943	-0.0009408	-0.00095187	-0.00096397	-0.0009767	-0.00098947	-0.0010018	-0.0010136	-0.0010237	-0.0010314	-0.0010361	-0.0010378	-0.0010365	-0.0010324	-0.0010257	-0.0010169	-0.0010065	-0.0009943	-0.00098057
303	-0.00031849	-0.00035657	-0.00039553	-0.0004349	-0.0004744	-0.00051343	-0.00055177	-0.00058913	-0.0006248	-0.0006584	-0.00068957	-0.0007179	-0.00074347	-0.00076643	-0.00078713	-0.0008056	-0.0008218	-0.00083593	-0.00084853	-0.0008597	-0.00086957	-0.00087907	-0.00088857	-0.00089827	-0.00090863	-0.00091967	-0.00093487	-0.0009506	-0.00096603	-0.0009803	-0.00099253	-0.0010018	-0.0010105	-0.0010201	-0.0010303	-0.0010404	-0.0010504	-0.0010597	-0.0010676	-0.0010734	-0.0010763	-0.0010763	-0.0010735	-0.0010682	-0.0010606	-0.0010513	-0.0010406	-0.0010284	-0.001015
304	-0.00033617	-0.00037683	-0.00041857	-0.00046083	-0.00050337	-0.00054563	-0.00058733	-0.0006281	-0.0006672	-0.00070413	-0.00073857	-0.00077003	-0.00079863	-0.0008245	-0.00084787	-0.00086877	-0.00088703	-0.00090293	-0.00091697	-0.00092927	-0.00093997	-0.00094983	-0.00095937	-0.00096877	-0.00097853	-0.00098863	-0.0010026	-0.0010168	-0.0010305	-0.0010429	-0.0010532	-0.0010603	-0.0010666	-0.0010735	-0.001081	-0.0010886	-0.0010959	-0.0011029	-0.0011085	-0.0011121	-0.0011131	-0.0011114	-0.0011072	-0.0011007	-0.0010922	-0.0010823	-0.0010713	-0.0010592	-0.0010461
305	-0.00035253	-0.0003958	-0.00044027	-0.00048543	-0.00053103	-0.0005765	-0.0006215	-0.0006657	-0.0007082	-0.0007485	-0.00078617	-0.00082083	-0.00085247	-0.00088127	-0.00090733	-0.00093063	-0.000951	-0.0009687	-0.0009842	-0.00099763	-0.0010091	-0.0010194	-0.001029	-0.001038	-0.0010471	-0.0010563	-0.001069	-0.0010817	-0.0010937	-0.0011041	-0.0011124	-0.0011174	-0.0011212	-0.0011255	-0.0011303	-0.0011352	-0.00114	-0.0011444	-0.0011477	-0.0011492	-0.0011483	-0.0011449	-0.0011392	-0.0011314	-0.001122	-0.0011115	-0.0011003	-0.0010882	-0.0010754
306	-0.00036867	-0.00041433	-0.00046143	-0.0005093	-0.00055777	-0.00060627	-0.00065443	-0.00070183	-0.00074757	-0.00079097	-0.0008317	-0.00086933	-0.0009039	-0.0009354	-0.000964	-0.00098957	-0.0010119	-0.0010312	-0.0010481	-0.0010626	-0.0010748	-0.0010855	-0.001095	-0.0011038	-0.0011122	-0.0011205	-0.001132	-0.0011432	-0.0011534	-0.001162	-0.0011683	-0.0011713	-0.0011726	-0.0011744	-0.0011766	-0.0011789	-0.0011811	-0.0011831	-0.0011842	-0.0011837	-0.0011809	-0.0011758	-0.0011686	-0.0011596	-0.0011494	-0.0011383	-0.0011268	-0.0011147	-0.0011022
307	-0.0003848	-0.0004329	-0.00048253	-0.00053313	-0.0005844	-0.0006359	-0.00068713	-0.00073767	-0.00078653	-0.00083307	-0.00087683	-0.00091737	-0.00095473	-0.00098897	-0.0010201	-0.0010479	-0.0010721	-0.0010931	-0.0011114	-0.0011269	-0.0011399	-0.0011508	-0.0011604	-0.0011689	-0.0011767	-0.001184	-0.0011943	-0.001204	-0.0012125	-0.0012192	-0.0012235	-0.0012244	-0.0012234	-0.0012226	-0.0012222	-0.001222	-0.0012217	-0.0012213	-0.0012201	-0.0012175	-0.0012128	-0.001206	-0.0011974	-0.0011872	-0.0011761	-0.0011644	-0.0011526	-0.0011404	-0.0011282
308	-0.00039983	-0.00045027	-0.00050237	-0.00055553	-0.0006096	-0.00066397	-0.00071823	-0.00077187	-0.00082383	-0.00087337	-0.00092007	-0.00096347	-0.0010037	-0.0010406	-0.0010742	-0.0011041	-0.0011303	-0.001153	-0.0011725	-0.0011891	-0.0012028	-0.0012141	-0.0012237	-0.0012318	-0.0012389	-0.0012453	-0.0012544	-0.0012626	-0.0012693	-0.0012741	-0.0012764	-0.0012753	-0.0012719	-0.0012685	-0.0012655	-0.0012626	-0.0012598	-0.001257	-0.0012534	-0.0012488	-0.0012422	-0.0012337	-0.0012235	-0.0012122	-0.0012001	-0.0011879	-0.0011757	-0.0011634	-0.0011514
309	-0.00041417	-0.0004668	-0.00052123	-0.0005769	-0.00063353	-0.0006907	-0.0007478	-0.00080433	-0.0008592	-0.00091157	-0.00096107	-0.0010072	-0.0010501	-0.0010895	-0.0011254	-0.0011575	-0.0011855	-0.0012097	-0.0012306	-0.0012482	-0.0012626	-0.0012742	-0.0012838	-0.0012916	-0.0012982	-0.0013037	-0.0013115	-0.0013182	-0.0013234	-0.0013262	-0.0013267	-0.0013235	-0.0013178	-0.001312	-0.0013065	-0.0013011	-0.0012959	-0.0012906	-0.0012848	-0.001278	-0.0012696	-0.0012594	-0.0012478	-0.0012353	-0.0012223	-0.0012095	-0.001197	-0.0011846	-0.0011728
310	-0.0004275	-0.00048223	-0.0005389	-0.00059693	-0.00065603	-0.0007158	-0.00077567	-0.00083493	-0.0008926	-0.00094773	-0.00099993	-0.0010487	-0.0010942	-0.0011361	-0.0011743	-0.0012083	-0.0012382	-0.001264	-0.0012861	-0.0013048	-0.0013199	-0.0013319	-0.0013416	-0.0013491	-0.0013551	-0.0013598	-0.0013665	-0.0013719	-0.0013754	-0.0013766	-0.0013752	-0.0013701	-0.0013623	-0.0013542	-0.0013462	-0.0013385	-0.0013309	-0.0013233	-0.0013153	-0.0013066	-0.0012964	-0.0012846	-0.0012717	-0.001258	-0.0012442	-0.0012308	-0.0012179	-0.0012054	-0.0011937
311	-0.00044083	-0.00049763	-0.00055647	-0.0006168	-0.00067833	-0.00074067	-0.00080317	-0.00086513	-0.0009255	-0.0009833	-0.0010381	-0.0010894	-0.0011373	-0.0011816	-0.0012219	-0.001258	-0.0012895	-0.0013168	-0.0013401	-0.0013597	-0.0013754	-0.0013878	-0.0013974	-0.0014046	-0.00141	-0.0014138	-0.0014193	-0.0014232	-0.0014251	-0.0014244	-0.0014211	-0.0014141	-0.001404	-0.0013936	-0.0013832	-0.001373	-0.001363	-0.0013531	-0.0013429	-0.0013322	-0.0013201	-0.0013068	-0.0012924	-0.0012776	-0.0012629	-0.001249	-0.0012358	-0.0012232	-0.0012115
312	-0.0004532	-0.0005119	-0.00057277	-0.00063523	-0.00069903	-0.00076373	-0.00082867	-0.00089317	-0.000956	-0.0010163	-0.0010735	-0.0011272	-0.0011774	-0.001224	-0.0012664	-0.0013042	-0.0013374	-0.0013661	-0.0013906	-0.0014111	-0.0014276	-0.0014403	-0.0014499	-0.001457	-0.0014618	-0.0014648	-0.0014693	-0.001472	-0.0014724	-0.0014701	-0.0014651	-0.0014563	-0.0014443	-0.0014317	-0.0014191	-0.0014066	-0.0013945	-0.0013824	-0.0013702	-0.0013576	-0.0013438	-0.001329	-0.0013134	-0.0012975	-0.001282	-0.0012675	-0.001254	-0.0012412	-0.0012296
313	-0.00046413	-0.0005246	-0.00058743	-0.0006519	-0.00071787	-0.00078483	-0.00085213	-0.000919	-0.00098427	-0.0010469	-0.0011064	-0.0011625	-0.001215	-0.0012637	-0.0013081	-0.0013478	-0.0013826	-0.0014127	-0.0014384	-0.0014598	-0.0014769	-0.0014899	-0.0014997	-0.0015065	-0.0015108	-0.0015131	-0.0015166	-0.001518	-0.001517	-0.0015131	-0.0015064	-0.001496	-0.001482	-0.0014674	-0.0014525	-0.001438	-0.0014236	-0.0014095	-0.0013953	-0.0013808	-0.0013655	-0.0013492	-0.0013324	-0.0013155	-0.0012993	-0.0012842	-0.0012704	-0.0012575	-0.001246
314	-0.00047437	-0.00053653	-0.00060113	-0.0006675	-0.00073547	-0.00080453	-0.000874	-0.0009431	-0.0010106	-0.0010755	-0.0011372	-0.0011954	-0.0012501	-0.0013008	-0.0013472	-0.0013885	-0.0014249	-0.0014563	-0.0014831	-0.0015054	-0.0015231	-0.0015366	-0.0015464	-0.001553	-0.0015569	-0.0015585	-0.001561	-0.0015611	-0.0015587	-0.0015533	-0.0015449	-0.0015329	-0.0015171	-0.0015004	-0.0014835	-0.0014669	-0.0014505	-0.0014343	-0.0014182	-0.0014019	-0.0013851	-0.0013674	-0.0013494	-0.0013316	-0.0013147	-0.0012991	-0.001285	-0.001272	-0.0012605
315	-0.00048383	-0.00054753	-0.0006138	-0.0006819	-0.00075173	-0.00082273	-0.00089427	-0.00096543	-0.001035	-0.0011019	-0.0011657	-0.0012258	-0.0012825	-0.0013351	-0.0013832	-0.0014261	-0.0014639	-0.0014965	-0.0015243	-0.0015474	-0.0015658	-0.0015795	-0.0015894	-0.0015958	-0.0015993	-0.0016002	-0.0016017	-0.0016007	-0.001597	-0.0015901	-0.0015802	-0.0015667	-0.0015491	-0.0015306	-0.0015117	-0.001493	-0.0014747	-0.0014566	-0.0014386	-0.0014207	-0.0014023	-0.0013834	-0.0013643	-0.0013456	-0.001328	-0.001312	-0.0012976	-0.0012845	-0.0012731
316	-0.0004929	-0.00055807	-0.00062593	-0.00069577	-0.00076733	-0.00084023	-0.0009137	-0.00098683	-0.0010584	-0.0011272	-0.001193	-0.0012551	-0.0013136	-0.0013681	-0.0014179	-0.0014623	-0.0015015	-0.0015354	-0.0015642	-0.0015881	-0.001607	-0.0016211	-0.0016311	-0.0016374	-0.0016404	-0.0016407	-0.0016414	-0.0016393	-0.0016343	-0.001626	-0.0016146	-0.0015996	-0.0015804	-0.0015601	-0.0015393	-0.0015188	-0.0014986	-0.0014786	-0.0014589	-0.0014393	-0.0014196	-0.0013994	-0.0013793	-0.0013597	-0.0013415	-0.0013251	-0.0013103	-0.0012971	-0.0012855
317	-0.0005015	-0.00056803	-0.00063733	-0.0007087	-0.00078187	-0.00085647	-0.0009317	-0.0010066	-0.0010799	-0.0011505	-0.001218	-0.0012819	-0.0013422	-0.0013983	-0.0014496	-0.0014954	-0.0015358	-0.0015708	-0.0016005	-0.0016251	-0.0016445	-0.001659	-0.001669	-0.0016752	-0.0016778	-0.0016775	-0.0016774	-0.0016743	-0.0016681	-0.0016586	-0.0016458	-0.0016295	-0.0016089	-0.0015869	-0.0015644	-0.0015422	-0.0015202	-0.0014985	-0.0014772	-0.0014561	-0.0014351	-0.0014138	-0.0013927	-0.0013724	-0.0013536	-0.0013368	-0.0013218	-0.0013084	-0.0012968
318	-0.00050887	-0.00057667	-0.00064727	-0.00072003	-0.0007947	-0.00087083	-0.00094767	-0.0010242	-0.0010991	-0.0011714	-0.0012405	-0.001306	-0.0013679	-0.0014255	-0.0014782	-0.0015253	-0.0015669	-0.001603	-0.0016335	-0.0016588	-0.0016788	-0.0016936	-0.0017037	-0.0017098	-0.0017121	-0.0017113	-0.0017104	-0.0017064	-0.0016992	-0.0016885	-0.0016746	-0.001657	-0.001635	-0.0016116	-0.0015875	-0.0015637	-0.0015401	-0.0015168	-0.001494	-0.0014715	-0.0014493	-0.0014269	-0.001405	-0.0013839	-0.0013646	-0.0013474	-0.0013321	-0.0013185	-0.0013068
319	-0.00051527	-0.00058417	-0.00065597	-0.00073	-0.000806	-0.00088357	-0.00096187	-0.0010399	-0.0011163	-0.00119	-0.0012606	-0.0013276	-0.0013909	-0.00145	-0.0015039	-0.0015522	-0.0015949	-0.0016318	-0.0016632	-0.0016891	-0.0017095	-0.0017245	-0.0017347	-0.0017406	-0.0017426	-0.0017412	-0.0017395	-0.0017346	-0.0017263	-0.0017144	-0.0016992	-0.0016804	-0.0016571	-0.0016323	-0.0016067	-0.0015813	-0.0015562	-0.0015313	-0.001507	-0.0014833	-0.0014599	-0.0014367	-0.001414	-0.0013924	-0.0013727	-0.0013552	-0.0013397	-0.0013261	-0.0013144
320	-0.00052097	-0.00059087	-0.0006637	-0.00073883	-0.00081603	-0.00089483	-0.00097443	-0.0010537	-0.0011314	-0.0012064	-0.0012784	-0.0013467	-0.0014113	-0.0014716	-0.0015267	-0.0015761	-0.0016196	-0.0016575	-0.0016895	-0.001716	-0.0017369	-0.0017522	-0.0017625	-0.0017683	-0.00177	-0.0017682	-0.001766	-0.0017602	-0.0017511	-0.0017382	-0.001722	-0.0017022	-0.0016778	-0.0016518	-0.0016249	-0.0015981	-0.0015717	-0.0015455	-0.0015199	-0.0014951	-0.0014707	-0.0014466	-0.0014233	-0.0014012	-0.0013811	-0.0013633	-0.0013476	-0.0013339	-0.0013222
321	-0.0005254	-0.0005961	-0.00066983	-0.00074593	-0.0008241	-0.00090397	-0.00098467	-0.0010651	-0.0011439	-0.0012201	-0.0012932	-0.0013626	-0.0014284	-0.0014899	-0.001546	-0.0015963	-0.0016408	-0.0016795	-0.0017122	-0.0017392	-0.0017605	-0.0017761	-0.0017865	-0.0017924	-0.0017939	-0.0017917	-0.0017889	-0.0017825	-0.0017726	-0.0017589	-0.0017417	-0.001721	-0.0016957	-0.0016686	-0.0016405	-0.0016125	-0.0015849	-0.0015575	-0.0015307	-0.0015047	-0.0014795	-0.0014547	-0.0014308	-0.0014082	-0.0013878	-0.0013697	-0.0013539	-0.00134	-0.0013283
322	-0.00052963	-0.0006011	-0.00067567	-0.00075263	-0.00083173	-0.0009126	-0.0009943	-0.0010757	-0.0011555	-0.0012327	-0.0013069	-0.0013774	-0.0014442	-0.0015066	-0.0015637	-0.0016149	-0.0016602	-0.0016995	-0.0017328	-0.0017603	-0.001782	-0.0017978	-0.0018084	-0.0018141	-0.0018154	-0.0018129	-0.0018096	-0.0018025	-0.0017918	-0.0017773	-0.0017592	-0.0017377	-0.0017115	-0.0016834	-0.0016543	-0.0016251	-0.0015964	-0.0015678	-0.0015399	-0.001513	-0.001487	-0.0014616	-0.0014371	-0.0014142	-0.0013935	-0.0013752	-0.0013592	-0.0013453	-0.0013334
323	-0.00053253	-0.0006046	-0.00067983	-0.00075753	-0.00083743	-0.0009191	-0.0010017	-0.0010839	-0.0011646	-0.0012427	-0.0013178	-0.0013893	-0.001457	-0.0015203	-0.0015782	-0.0016301	-0.0016761	-0.0017162	-0.00175	-0.0017779	-0.0018	-0.0018161	-0.0018267	-0.0018324	-0.0018336	-0.0018307	-0.001827	-0.0018194	-0.001808	-0.0017927	-0.0017739	-0.0017517	-0.0017248	-0.0016958	-0.0016657	-0.0016356	-0.0016058	-0.0015762	-0.0015473	-0.0015195	-0.0014928	-0.0014668	-0.0014419	-0.0014187	-0.0013977	-0.0013793	-0.0013631	-0.0013491	-0.0013372
324	-0.0005351	-0.00060767	-0.00068343	-0.0007617	-0.00084223	-0.00092457	-0.0010078	-0.0010907	-0.0011721	-0.0012509	-0.0013267	-0.0013989	-0.0014673	-0.0015313	-0.0015899	-0.0016424	-0.001689	-0.0017296	-0.0017638	-0.0017921	-0.0018145	-0.0018308	-0.0018415	-0.0018472	-0.0018483	-0.0018452	-0.001841	-0.001833	-0.0018211	-0.0018052	-0.0017858	-0.001763	-0.0017356	-0.0017059	-0.0016751	-0.0016441	-0.0016135	-0.0015831	-0.0015534	-0.0015249	-0.0014976	-0.0014712	-0.001446	-0.0014225	-0.0014014	-0.0013828	-0.0013666	-0.0013525	-0.0013405
325	-0.00053763	-0.00061063	-0.00068683	-0.0007656	-0.00084663	-0.0009295	-0.0010133	-0.0010967	-0.0011786	-0.0012579	-0.0013343	-0.0014071	-0.0014761	-0.0015406	-0.0015997	-0.0016527	-0.0016997	-0.0017406	-0.0017752	-0.0018037	-0.0018262	-0.0018426	-0.0018534	-0.001859	-0.0018599	-0.0018565	-0.0018519	-0.0018434	-0.0018309	-0.0018145	-0.0017945	-0.0017711	-0.0017431	-0.0017129	-0.0016813	-0.0016496	-0.0016183	-0.001587	-0.0015566	-0.0015274	-0.0014996	-0.0014728	-0.0014473	-0.0014237	-0.0014025	-0.0013838	-0.0013675	-0.0013534	-0.0013414
326	-0.00053877	-0.00061203	-0.00068857	-0.0007677	-0.00084913	-0.00093243	-0.0010167	-0.0011005	-0.0011828	-0.0012626	-0.0013395	-0.0014128	-0.0014822	-0.0015472	-0.0016067	-0.0016601	-0.0017076	-0.0017488	-0.0017837	-0.0018125	-0.0018352	-0.0018518	-0.0018625	-0.0018681	-0.0018689	-0.0018654	-0.0018604	-0.0018515	-0.0018386	-0.0018217	-0.0018013	-0.0017775	-0.001749	-0.0017183	-0.0016862	-0.0016538	-0.0016218	-0.0015899	-0.0015588	-0.0015291	-0.0015008	-0.0014737	-0.0014481	-0.0014244	-0.0014031	-0.0013844	-0.001368	-0.0013539	-0.0013418
[truncated: 574 more rows]
[truncated: 427 more columns]

## Sheet: Figure 2c_exp
0	-250	-245	-240	-235	-230	-225	-220	-215	-210	-205	-200	-195	-190	-185	-180	-175	-170	-165	-160	-155	-150	-145	-140	-135	-130	-125	-120	-115	-110	-105	-100	-95	-90	-85	-80	-75	-70	-65	-60	-55	-50	-45	-40	-35	-30	-25	-20	-15	-10
[truncated: 691 more rows]
[truncated: 652 more columns]

## Sheet: FIgure2c_theory
0	0	1	2	3	4	5	6	7	8	9	10	11	12	13	14	15	16	17	18	19	20	21	22	23	24	25	26	27	28	29	30	31	32	33	34	35	36	37	38	39	40	41	42	43	44	45	46	47	48
[truncated: 701 more rows]
[truncated: 927 more columns]

[truncated: 4 more sheets: Figure3b_exp_Urd, Figure3b_Urd-theo, Figure3b_Mtu_exp, Figure3b_Mtu_theo]
